# Supplementary material for: Predominant heterotrophic diazotrophic bacteria are involved in Sargassum proliferation in the Great Atlantic Sargassum Belt
Source: ISME J. 2024 Jan 10;18(1):wrad026. doi: 10.1093/ismejo/wrad026 (PMC10833076; doi:10.1093/ismejo/wrad026)
Supplement: Supplementary_data_1_wrad026 [file supplementary_data_1_wrad026.xlsx]

## Sheet: Feuil1
Sample ID	nifh-S-S6	nifH-S-S8	nifh-S-S9	nifh-S-S10	nifh-S-S12	nifh-S-S16	nifh-S-S18	nifh-S-S19	nifh-S-S23	nifh-S-Y2	nifh-S-Y4	nifh-S-Y6	nifh-S-Y8	nifh-S-Y11	nifh-S-Y12	nifh-S-Y15	nifH-W-S6	nifh-W-S8	nifh-W-S9	nifh-W-S10	nifh-W-S12	nifh-W-S16	nifh-W-S18	nifh-W-S23	nifh-W-Y2	nifh-W-Y4	nifh-W-Y6	nifh-W-Y8	nifh-W-Y11	nifh-W-Y12	nifh-W-Y15	nifh-S-Y17	nifh-S-Y18	nifh-W-Y17	nifh-W-Y18
Campaign	ANTEA	ANTEA	ANTEA	ANTEA	ANTEA	ANTEA	ANTEA	ANTEA	ANTEA	YERSIN	YERSIN	YERSIN	YERSIN	YERSIN	YERSIN	YERSIN	ANTEA	ANTEA	ANTEA	ANTEA	ANTEA	ANTEA	ANTEA	ANTEA	YERSIN	YERSIN	YERSIN	YERSIN	YERSIN	YERSIN	YERSIN	YERSIN	YERSIN	YERSIN	YERSIN
Stations	S6	S8	S9	S10	S12	S16	S18	S19	S23	Y2	Y4	Y6	Y8	Y11	Y12	Y15	S6	S8	S9	S10	S12	S16	S18	S23	Y2	Y4	Y6	Y8	Y11	Y12	Y15	Y17	Y18	Y17	Y18
Sargassum type	Holopelagic	Holopelagic	Holopelagic	Holopelagic	Holopelagic	Holopelagic	Holopelagic	Holopelagic	Holopelagic	Holopelagic	Holopelagic	Holopelagic	Holopelagic	Holopelagic	Holopelagic	Holopelagic	Holopelagic	Holopelagic	Holopelagic	Holopelagic	Holopelagic	Holopelagic	Holopelagic	Holopelagic	Holopelagic	Holopelagic	Holopelagic	Holopelagic	Holopelagic	Holopelagic	Holopelagic	Benthic	Benthic	Benthic	Benthic
Mirobiome	Biofilm	Biofilm	Biofilm	Biofilm	Biofilm	Biofilm	Biofilm	Biofilm	Biofilm	Biofilm	Biofilm	Biofilm	Biofilm	Biofilm	Biofilm	Biofilm	Water	Water	Water	Water	Water	Water	Water	Water	Water	Water	Water	Water	Water	Water	Water	Biofilm	Biofilm	Water	Water
Area	GASB	GASB	GASB	GASB	GASB	GASB	Sargasso Sea	Sargasso Sea	GASB	GASB	GASB	GASB	GASB	GASB	GASB	GASB	GASB	GASB	GASB	GASB	GASB	GASB	Sargasso Sea	GASB	GASB	GASB	GASB	GASB	GASB	GASB	GASB	Coastal	Coastal	Coastal	Coastal
ASV																																				ASV nifH home-database annotation	ASV representative sequence
ASV1	30	4429	100	742	103	68	76	4112	79	114	120	262	753	6863	133	80	24202	46049	22925	20755	31244	36568	54106	19540	88	125	46250	58024	50024	27430	38127	786	14	94599	20987	r__Bacteria;p__Cyanobacteria;c__Cyanophyceae;o__Oscillatoriales;f__Microcoleaceae;g__Trichodesmium;e__NI-Trichodesmium	CTCTACTCGTTTAATCTTAAACGCTAAAGCTCAAACTACTGTACTTCACGTTGCTGCTGAACTCGGTGCAGTTGAAGACGTAGAACTAGACCAAGTATTGAAGCCAGGTTTCGGTGGCATTAAGTGTGTTGAGTCTGGTGGTCCTGAGCCTGGTGTAGGTTGCGCTGGCCGTGGTATTATTACTGCTATCAACTTTCTAGAAGAAGAAGGAGCTTATACAGATCTAGATTTCGTAAGCTATGACGTACTAGGTGACGTTGTTTGCGGTGGATTTGCAATGCCTATCCGTGAAAACAAAGCTCAAGAAATCTACATCGTATGTTCC
ASV2	40	2364	31	68	117	66	50	38	95	9	0	0	0	54	54	52	18493	24205	10809	29097	21670	55	62	3591	141968	0	6739	3320	323	869	1325	86	0	60611	15328	r__Bacteria;p__Cyanobacteria;c__Cyanophyceae;o__Oscillatoriales;f__Microcoleaceae;g__Trichodesmium;e__NI-Trichodesmium	CTCTACTCGTTTAATCTTAAACGCTAAAGCTCAAACTACTGTACTTCACGTTGCTGCTGAACGCGGTGCAGTTGAAGATGTAGAACTAGACGAAGTATTGAAGCCAGGTTTCGGTGGCATTAAGTGTGTTGAATCTGGTGGTCCTGAGCCTGGTGTAGGTTGCGCTGGCCGTGGTATTATTACTGCCATCAACTTCCTAGAAGAAGAAGGAGCTTATACAGATCTAGATTTCGTAAGCTATGACGTACTAGGTGACGTTGTTTGCGGTGGATTTGCAATGCCTATCCGTGAAAACAAAGCTCAAGAAATCTACATCGTATGTTCC
ASV3	0	15271	10454	65	0	132	24	29	24594	127	81	86	102	0	0	0	4959	23926	1244	9277	23773	11268	24	7378	40	141754	5806	17997	5619	447	1353	26	23	0	4538	r__Bacteria;p__Proteobacteria;c__Gammaproteobacteria;o__NI-Gammaproteobacteria;f__NI-Gammaproteobacteria;g__NI-Gammaproteobacteria;e__NI-Gammaproteobacteria	TTCCACACGTCTTATTCTGCACTCAAAAGCGCAAAACACAATAATGGAGATGGCTGCACAGGCTGGCACGGTAGAGGATCTTGAGCTTGAAGAAGTGCTTAAGGTTGGCTTTGGCGACATTAAGTGCGTGGAGTCAGGTGGTCCTGAGCCTGGAGTTGGCTGTGCCGGTCGTGGTGTTATTACCGCGATTAACTTTCTTGAAGAGGAAGGTGCATACTCAGACGACTTAGATTTCGTTTTTTATGATGTTCTAGGTGATGTGGTTTGTGGCGGATTTGCAATGCCTATTCGTGAGAATAAGGCTCAGGAAATCTACATTGTTTGCTCT
ASV4	0	26	0	0	0	16	0	49	9	32497	39236	47710	28074	74	80	96646	7	0	13	52	5	0	9	0	7	89	41	49	48	59352	39	82	0	43	52	r__Bacteria;p__Proteobacteria;c__Gammaproteobacteria;o__NI-Gammaproteobacteria;f__NI-Gammaproteobacteria;g__NI-Gammaproteobacteria;e__NI-Gammaproteobacteria	TTCAACTCGTCTTATTCTACATACAAAAATGCAGAACACCATTATGGAAATGGCTGCAGAAGCAGGTACGGTTGAAGATATCGAACTAGAAGATGTACTACTAGTTGGTTACGGCGACGTTAAGTGTGTTGAGTCTGGTGGTCCTGAGCCAGGTGTTGGTTGTGCAGGTCGTGGTGTAATCACAGCGATCAACTTCCTAGAAGAAGAAGGTGCATACTCAGACGATCTAGACTTTGTATTCTACGACGTACTAGGGGACGTAGTATGTGGTGGTTTCGCTATGCCAATTCGTGAGAACAAAGCAGAAGAAATCTACATCGTTGTATCT
ASV5	49112	33214	30	8911	26070	42120	12277	4431	36674	0	896	5435	1205	23026	7980	2171	51	111	3888	17	3387	54	3063	40	66	28	8	5	16	54	10	41	18	16	42	r__Bacteria;p__Proteobacteria;c__Alphaproteobacteria;o__NI-Alphaproteobacteria;f__NI-Alphaproteobacteria;g__NI-Alphaproteobacteria;e__NI-Alphaproteobacteria	CTCTACACGTCTTATCCTCCATTCCAAAGCACAGAACACAATCATGGAAATGGCCGCAGAAGCCGGCACTGTGGAAGACCTTGAACTCGAAGACGTTCTCAAGGTCGGCTACGGCGACATCAAGTGTGTCGAATCAGGCGGCCCTGAGCCAGGTGTTGGCTGCGCCGGCCGCGGCGTTATCACAGCCATCAACTTCCTCGAAGAAGAAGGCGCATATACAGACGACCTCGACTTCGTTTTCTACGACGTTTTGGGCGACGTGGTCTGCGGCGGTTTTGCTATGCCAATCCGCGAGAACAAGGCTCAGGAAATCTATATCGTCTGCTCA
ASV6	6	0	8	0	12	9049	23277	50925	32866	0	11	11	12	7	20	16	5	0	11	12	7	18499	50097	17281	60974	0	0	10	288	0	0	18	0	0	23	r__Bacteria;p__Proteobacteria;c__Gammaproteobacteria;o__Chromatiales;f__Chromatiaceae;g__NI-Chromatiaceae;e__NI-Chromatiaceae	TTCCACCCGTCTGATCCTGCACTCTAAAGCACAGGAAACTATCATGCACCTGGCTGCCGAGGCTGGCTCTGTCGAAGATCTGGAGCTCGAAGATGTACTGAAAACCGGCTACGCAGAAATCAAATGCGTTGAGTCCGGTGGTCCGGAGCCGGGTGTCGGCTGCGCAGGCCGCGGTGTTATCACTGCGATCAACTTCCTCGAGGAAGAAGGCGCATACGAAGAAGATCTCGACTTCGTATTCTACGACGTACTGGGTGACGTTGTTTGCGGTGGCTTCGCTATGCCGATCCGCGAAAACAAAGCGCAGGAAATCTACATCGTTGTATCT
ASV7	43	2574	47	32	85	85	68	49	78	0	36	0	601	61	50	45	17545	0	19335	17038	0	12789	7462	18525	42102	0	7487	0	6348	4251	14873	48	0	42	23359	r__Bacteria;p__Proteobacteria;c__Betaproteobacteria;o__Burkholderiales;f__Alcaligenaceae;g__Alcaligenes;e__NI-Alcaligenes	TTCCACACGTCTTATTCTGCACTCAAAAGCGCAAAACACAATAATGGAGATGGCTGCACAGGCTGGCACGGTAGAGGATCTTGAGCTTGAAGAAGTGCTTAAGGTTGGCTTTGGCGACATTAAGTGCGTGGAGTCAGGTGGTCCTGAGCCTGGAGTTGGCTGTGCTGGTCGTGGTGTTATTACCGCGATTAACTTCCTTGAAGAGGAAGGTGCATACTCAGACGACCTAGATTTCGTTTTTTATGATGTTCTAGGTGATGTGGTTTGTGGCGGATTTGCAATGCCTATTCGTGAGAATAAGGCTCAGGAAATCTACATTGTTTGCTCT
ASV8	3896	14737	3224	34177	29777	19440	7395	2096	6013	14	0	0	1458	10411	15	8674	0	64	12616	41	1927	6151	28	40	38	17	0	11	16	19	61	13	0	31	32	r__Bacteria;p__Proteobacteria;c__Alphaproteobacteria;o__NI-Alphaproteobacteria;f__NI-Alphaproteobacteria;g__NI-Alphaproteobacteria;e__NI-Alphaproteobacteria	TTCAACCCGTCTCATCCTTCATTCCAAAGCGCAGAACACGATCATGGAAATGGCCGCAGAAGCCGGCACCGTGGAAGACCTTGAACTCGAAGACGTTCTCAAGGTTGGCTACGGCGACATCAAGTGTGTCGAATCTGGCGGCCCTGAGCCAGGTGTTGGCTGCGCCGGTCGCGGCGTTATCACAGCCATCAACTTCCTCGAAGAAGAAGGCGCATACTCAGACGACCTCGACTTTGTCTTCTACGACGTTCTTGGCGACGTGGTCTGCGGCGGCTTTGCTATGCCGATCCGTGAGAACAAGGCTCAGGAAATCTATATCGTCTGCTCA
ASV9	15619	21642	0	31	79	0	0	0	0	0	0	0	0	0	13	0	6714	21300	5284	5384	3755	0	0	15150	0	0	8798	19933	8367	3489	2261	0	0	20	1466	r__Bacteria;p__Proteobacteria;c__Gammaproteobacteria;o__NI-Gammaproteobacteria;f__NI-Gammaproteobacteria;g__NI-Gammaproteobacteria;e__NI-Gammaproteobacteria	TTCCACACGTCTTATTCTGCACTCAAAAGCGCAAAACACAATAATGGAGATGGCTGCACAGGCTGGCACGGTAGAGGATCTTGAGCTTGAAGAAGTGCTTAAGGTTGGCTTTGGCGACATTAAGTGCGTGGAGTCAGGTGGTCCTGAGCCTGGAGTTGGCTGTGCCGGTCGTGGTGTTATTACCGCGATTAACTTTCTTGAAGAGGAAGGTGCATACTCAGACGACTTAGATTTCGTTTTTTATGATGTTCTAGGTGATGTGGTTTGTGGCGGATTTGCAATGCCTATTCGTGAGAATAAGGCTCAGGAGATCTACATTGTTTGCTCT
ASV10	0	5	0	0	0	12235	9	13	2255	25047	8598	9045	5676	22785	18695	21775	0	22	10	0	0	36	12	4	4	36	36	22	16	40	27	34	10	24	10	r__Bacteria;p__Proteobacteria;c__Gammaproteobacteria;o__Vibrionales;f__Vibrionaceae;g__Vibrio;e__NI-Vibrio	CTCGACTCGTTTGATCCTGCACGCAAAAGCGCAAAACTCAATCATGGAAATGGCTGCAGAAGCTGGTTCAGTTGAAGATATCGAACTGGAAGATGTATTGAAAGTTGGTTACGGCGGTGTTCGCTGTGTTGAATCTGGTGGTCCAGAGCCAGGCGTTGGCTGTGCAGGTCGTGGCGTAATCACAGCGATCAACTTCCTTGAAGAAGAAGGCGCTTACGAAGAAGATCTTGACTTCGTATTCTACGACGTACTAGGTGACGTTGTATGCGGCGGTTTCGCAATGCCAATTCGTGAAAACAAAGCACAGGAAATCTACATCGTAGTTTCT
ASV11	33	0	0	0	72	81	49	50	52	0	0	0	0	0	0	0	0	0	0	3898	0	6235	44	25	99429	0	6798	0	39	0	194	0	0	0	2975	r__Bacteria;p__Proteobacteria;c__NI-Proteobacteria;o__NI-Proteobacteria;f__NI-Proteobacteria;g__NI-Proteobacteria;e__NI-Proteobacteria	TTCTACACGTCTTATTCTGCACTCAAAAGCGCAAAACACAATAATGGAGATGGCTGCACAGGCTGGCACGGTAGAGGATCTTGAGCTTGAAGAAGTGCTTAAGGTTGGCTTTGGCGACATTAAGTGCGTGGAGTCAGGTGGTCCTGAGCCTGGAGTTGGCTGTGCTGGTCGTGGTGTTATTACCGCGATTAATTTCCTTGAAGAGGAAGGTGCATATTCAGACGACTTAGATTTCGTTTTTTATGATGTTCTAGGTGATGTGGTTTGTGGCGGATTTGCAATGCCTATTCGTGAGAATAAGGCTCAGGAAATCTACATTGTTTGCTCT
ASV12	0	38	0	0	0	26	0	0	0	31	22	15	27	5	0	6	0	0	0	0	0	0	0	0	0	79771	29	29	20	27	9482	5	0	0	0	r__Bacteria;p__Proteobacteria;c__Gammaproteobacteria;o__NI-Gammaproteobacteria;f__NI-Gammaproteobacteria;g__NI-Gammaproteobacteria;e__NI-Gammaproteobacteria	TTCAACTCGTCTGATCCTTCACTCAAAAGCTCAAAACACAATCATGGAAATGGCTGCCGAAGCCGGTACCGTGGAAGATCTTGAGTTAGAAGATGTATTAAAAATGGGTTACGGCAACGTTAAGTGCGTTGAGTCCGGTGGTCCAGAGCCAGGTGTTGGTTGTGCCGGCCGTGGTGTTATCACTGCTATCAACTTCTTAGAAGAAGAAGGTGCTTACGACGATGACCTAGACTTCGTATTCTACGATGTATTGGGTGACGTGGTATGTGGTGGATTCGCCATGCCCATTCGTGAGAACAAAGCGCAAGAAATCTACATTGTTTGTTCT
ASV13	0	1759	0	37	0	0	0	0	0	0	0	0	0	0	0	0	11349	15703	14065	12531	5749	336	0	277	6576	0	10775	0	2896	0	1633	0	0	0	593	r__Bacteria;p__Proteobacteria;c__Betaproteobacteria;o__Burkholderiales;f__Alcaligenaceae;g__Alcaligenes;e__NI-Alcaligenes	TTCCACACGTCTTATTCTGCACTCAAAAGCGCAAAACACAATAATGGAGATGGCTGCACAGGCTGGCACGGTAGAGGATCTTGAGCTTGAAGAAGTGCTTAAGGTTGGCTTTGGCGACATTAAGTGCGTGGAGTCAGGTGGTCCTGAGCCTGGAGTTGGCTGTGCTGGTCGTGGTGTTATTACCGCGATTAACTTCCTTGAAGAGGAAGGTGCATACTCAGACGACTTAGATTTCGTTTTTTATGATGTTCTAGGTGATGTGGTTTGTGGCGGATTTGCAATGCCTATTCGTGAGAATAAGGCTCAGGAAATCTACATTGTTTGCTCT
ASV14	3126	528	12	5139	7798	10163	1534	3600	5730	2072	11537	791	7036	8641	6037	5501	0	0	3500	12	0	18	22	12	0	23	8	17	96	0	135	30	3	0	23	r__Bacteria;p__Cyanobacteria;c__Cyanophyceae;o__Nostocales;f__Hapalosiphonaceae;g__Mastigocoleus;e__NI-Mastigocoleus	CTCTACCCGTTTGATGTTGCACTCAAAAGCACAAACTACCGTACTTCACTTAGCTGCTGAGCGTGGTGCGGTAGAAGACTTAGAACTTGAAGAAGTAATGCTCACAGGCTTCCGTGGCGTACGTTGCGTTGAGTCTGGTGGTCCCGAGCCTGGTGTAGGTTGTGCTGGTCGTGGTATCATCACCTCCATCAACTTCTTAGAAGAAAATGGCGCTTACCAAGATTTAGATTTCGTATCCTACGACGTATTAGGTGACGTTGTATGTGGTGGTTTCGCGATGCCTATTCGTGAAGGTAAAGCCCAAGAAATCTACATCGTTACCTCT
ASV15	0	80380	29	33	16	19	0	0	5	0	0	0	0	0	0	0	0	25	24	20	26	0	0	0	0	18	0	0	0	28	0	0	0	0	0	r__Bacteria;p__Proteobacteria;c__Gammaproteobacteria;o__Vibrionales;f__Vibrionaceae;g__Vibrio;e__NI-Vibrio	CTCAACTCGTCTCATCCTGCACTCAAAGGCACAAAACACCATCATGGAAATGGCAGCGGAAGCCGGTACGGTTGAAGACATCGAATTAGAAGATGTATTGAAAGTCGGTTATGGCGATGTTCGCTGTGTTGAATCAGGCGGTCCAGAGCCAGGCGTAGGTTGTGCTGGTCGCGGTGTTATCACAGCAATCAACTTCCTCGAAGAAGAAGGCGCGTATGAAGATGACCTAGATTTCGTTTTCTACGACGTATTGGGTGACGTTGTGTGTGGTGGTTTCGCGATGCCAATTCGTGAAAACAAAGCGCAAGAAATCTACATCGTATGTTCT
ASV16	0	27	0	0	0	16	0	0	0	0	0	0	0	23	22	19	0	0	0	0	0	0	0	0	0	11	0	0	0	68092	22	29	0	29	23	r__Bacteria;p__Bacteroidetes;c__Bacteroidia;o__Bacteroidales;f__Bacteroidaceae;g__Bacteroides;e__NI-Bacteroides	TTCAACACGTTTGCTGCTTCACGGACTAGCACAAAAAACGGTTTTGGATACGTTGCGTGACGAAGGGGAGGATGTTGATTTAGACGATGTTATGAAAACCGGCTTTGACAATACAAGCTGTGTGGAATCGGGCGGACCCGAACCAGGAGTGGGATGCGCAGGTAGGGGAATCATCACATCAATCAACCTACTTGAACAGCTGGGAGCATACGACGATGACAAACACTTGGATTATGTATTCTACGATGTATTGGGCGATGTTGTATGCGGTGGTTTCGCAATGCCGATACGTGATGGTAAGGCACAAGAAGTATACATTGTATGCTCC
ASV17	0	37	67739	34	25	0	20	0	0	0	0	0	0	0	0	0	0	31	30	21	21	0	0	0	0	0	20	0	0	0	19	0	0	0	0	r__Bacteria;p__Proteobacteria;c__Gammaproteobacteria;o__Vibrionales;f__Vibrionaceae;g__Vibrio;e__NI-Vibrio	CTCAACTCGTCTCATCCTGCACTCAAAAGCACAAAACACCATCATGGAAATGGCAGCGGAAGCCGGTACGGTTGAAGACATCGAATTAGAAGATGTATTGAAAGTCGGTTATGGCGATGTTCGCTGTGTGGAATCAGGCGGCCCTGAGCCAGGCGTAGGTTGTGCTGGGCGCGGTGTTATCACAGCAATCAACTTCCTCGAAGAAGAGGGCGCGTATGAAGATGACTTAGATTTCGTTTTCTACGACGTATTGGGTGACGTTGTGTGTGGTGGTTTCGCGATGCCAATTCGTGAAAACAAAGCGCAAGAAATCTACATCGTATGTTCT
ASV18	8	9	722	0	8432	7779	0	0	9	2957	922	1704	17066	1836	5814	9891	0	4	8	7	6	7	0	0	0	12	9	4	3948	2821	8	14	0	8	7	r__Bacteria;p__Proteobacteria;c__Epsilonproteobacteria;o__Epsilonproteobacteria incertae sedis;f__Epsilonproteobacteria incertae sedis;g__Sulfurovum;e__NI-Sulfurovum	TTCAACTAGACTTATCTTACATGAGAAAGCTCAATCTACTATTATGCAACTTGCTTCAGAAGCTGGTACAGTTGAAGATCTTGAATTAGAAGATGTTTGTAAGCCAGGTGCAGATGAGTTTCACCCAGATAACGAAGATATTACAGAGGGTTACATTATGTGTACAGAGTCTGGTGGACCAGAGCCAGGTGTTGGTTGTGCAGGTAGAGGGGTTATTACAGCTATTAATTTCCTTGAAGAAGAGGGTGCATATGATGATGAGCTAGATTTCGTTTCTTATGACGTACTTGGTGACGTTGTTTGTGGTGGATTTGCTATGCCAATTAGAGAAGGTAAAGCTCAAGAGATTTATATTGTAATGTCT
ASV19	0	0	0	0	0	0	0	0	23	0	0	0	22	34	17	23	18	0	0	0	27	0	0	0	0	0	0	0	0	31	22	61467	0	15	20	r__Bacteria;p__Proteobacteria;c__Deltaproteobacteria;o__NI-Deltaproteobacteria;f__NI-Deltaproteobacteria;g__NI-Deltaproteobacteria;e__NI-Deltaproteobacteria	CTCAACAAGACTGTTGCTCGGCGGACTCGCACAGAAATCAGTACTCGACACACTCCGTGAAGAAGGTGAGGATGTCGAACTCGATGATATCAGAAAACCAAGCTTTGGCGGTTCCTGGTCGGTTGAATCGGGAGGACCGGAGCCGGGGGTAGGCTGCGCCGGACGCGGCATCATCACTTCTATCAATATGCTCGAATCTCTCGGTGCCTACGAAGAGGATGAAGGACTCGATTACGCATTTTACGACGTCCTGGGCGACGTTGTCTGTGGTGGCTTTGCCATGCCGATCAGAGACGGTAAAGCTCAGGAGATATATATCGTCTGCTCA
ASV20	0	0	0	0	0	0	0	4719	0	1926	8100	1498	1729	21	26426	15397	0	0	0	7	0	0	11	0	2	0	0	7	0	17	17	17	0	17	12	r__Bacteria;p__Cyanobacteria;c__Cyanophyceae;o__Pleurocapsales;f__Hyellaceae;g__Hyella;e__NI-Hyella	CTCCACTCGCTTGATGCTGCACACTAAAGCTCAAACTACTATTCTCTCCTTAGCAGCAGAAAGAGGTTCAGTAGAAGATCTCGAACTAGAAGAAGTGCTACTAACTGGCTACAACAACGTACGTTGTGTTGAGTCTGGTGGTCCTGAGCCTGGTGTAGGTTGTGCTGGTCGTGGTATTATCACAGCCATCAACTTCCTTGAAGAAGAAGGTGCTTACGAAGACCTAGATTTAGTATCCTACGACGTACTAGGTGACGTTGTATGTGGTGGTTTTGCGATGCCTATCCGTGAAGGTAAAGCTCAAGAAATTTACATTGTTACCTCT
ASV21	0	0	0	0	0	0	0	0	0	0	0	0	9	18	22	10	0	0	0	0	15	0	0	0	0	0	0	0	0	21	13	49557	0	13	14	r__Bacteria;p__Proteobacteria;c__Deltaproteobacteria;o__Desulfobacterales;f__Desulfobacteraceae;g__NI-Desulfobacteraceae;e__NI-Desulfobacteraceae	TTCGACCCGATTGCTGCTGGGAGGACTTGCCCAGAAAACCGTTCTGGACACCTTGCGCGAAGAGGGAGAGGATGTGGAGTTGGATGATGTGAGGAAAGAGGGCTTTGGCGGTACGCTGTGCACGGAATCGGGTGGCCCGGAGCCGGGCGTGGGGTGTGCCGGTCGCGGAATCATAACATCCATCAATCTGTTGGAGCAATTGGGTGCCTATGCAGACGACGAAAAATTGGATTATGTATTCTATGATGTTCTCGGTGACGTTGTTTGCGGGGGATTCGCCATGCCCATTCGGGAAGGCAAGGCACAAGAGATCTATATCGTTGTTTCC
ASV22	0	0	0	0	0	0	0	0	0	16	28345	16	21	0	8	0	0	0	3	0	0	0	0	0	0	12	9	12	16648	0	0	0	0	0	0	r__Bacteria;p__Verrucomicrobia;c__Opitutae;o__NI-Opitutae;f__NI-Opitutae;g__NI-Opitutae;e__NI-Opitutae	CTCAACCCGCCTCCTCCTCGGCGGTCTCGCCCAACGATCAGTTCTCGACACTCTTCGAGAAGAGGGCGAGGACGTCGAACTCGAAGACATCCGCTCCGGCGGATTCTGTAACAGCCTCTGCGTTGAGTCTGGTGGACCCGAACCTGGAGTAGGCTGTGCGGGCCGGGGAATCATCACTTCCATCAACATGCTTGAGCAGTTGGGTGCCTACGACGAGGACAACGAGCTTGACTACGTCTTCTACGATGTTCTTGGGGACGTAGTCTGCGGTGGATTTGCAATGCCGATTCGCGAGGGTAAGGCAGAGGAGATCTACATCGTATGTTCC
ASV23	21797	0	0	0	0	0	0	0	0	5	0	0	23079	0	0	0	13	41	0	0	8	0	0	0	0	4	0	5	13	0	0	6	10	0	0	r__Bacteria;p__Planctomycetes;c__Planctomycetia;o__NI-Planctomycetia;f__NI-Planctomycetia;g__NI-Planctomycetia;e__NI-Planctomycetia	CAGCACCCGTCTGCTGCTCAACGGCCTGCACCAGAAGACGGTGCTCGACACGCTGCGCGAAGAAGGTGAAGACGTCGAGCTTGAAGACGTCCGTCGCGACGGCTTCGGCACCGCGATGTGCGTCGAGAGCGGCGGCCCCGAGCCGGGCGTCGGCTGCGCGGGTCGCGGCATCATCACGAGCATCAACCTGCTCGAACAGCTTGGCGCCTACGAGGAAGACGAAAACCTCGACTACGTCTTCTATGACGTGCTCGGCGACGTGGTCTGCGGCGGGTTCGCCATGCCGATCCGCGAAGGCAAGGCCCAGGAGATCTACATCGTCTGCTCC
ASV24	0	0	0	0	0	0	0	0	0	34523	20	10275	0	23	0	0	0	14	0	0	0	11	0	0	0	22	12	12	0	0	0	0	16	0	0	r__Bacteria;p__Proteobacteria;c__Gammaproteobacteria;o__NI-Gammaproteobacteria;f__NI-Gammaproteobacteria;g__NI-Gammaproteobacteria;e__NI-Gammaproteobacteria	TTCAACTCGTCTTATACTACACACAAAAATGCAGAACACCATTATGGAAATGGCTGCAGAAGCAGGTACGGTTGAAGATATCGAACTAGAAGATGTACTACTAGTTGGTTACGGCGACGTTAAGTGTGTTGAGTCTGGTGGTCCTGAGCCAGGTGTTGGTTGTGCAGGTCGTGGTGTAATCACAGCGATCAACTTCCTAGAAGAAGAAGGTGCATACTCAGACGATCTAGACTTTGTATTCTACGACGTACTAGGTGACGTTGTATGTGGTGGTTTCGCTATGCCAATTCGTGAGAACAAAGCAGAAGAAATCTACATCGTTGTATCT
ASV25	3333	75	0	2616	3117	5867	178	144	3102	941	2990	143	6066	3098	7518	5225	0	11	0	0	0	0	0	0	0	0	0	0	0	0	52	0	0	0	0	r__Bacteria;p__Cyanobacteria;c__Cyanophyceae;o__Nostocales;f__Hapalosiphonaceae;g__Mastigocoleus;e__NI-Mastigocoleus	CTCTACCCGTTTGATGTTGCACTCAAAAGCACAAACTACCGTACTTCACTTAGCTGCTGAGCGTGGTGCGGTAGAAGACTTAGAACTTGAAGAAGTAATGCTCACAGGCTTCCGTGGTGTACGTTGCGTTGAGTCTGGTGGTCCCGAGCCTGGTGTAGGTTGTGCTGGTCGTGGTATCATCACCTCCATCAACTTCTTAGAAGAAAATGGCGCTTACCAAGATTTAGATTTCGTATCCTACGACGTATTAGGTGACGTTGTATGTGGTGGTTTCGCGATGCCTATTCGTGAAGGTAAAGCCCAAGAAATCTACATCGTTACCTCT
ASV26	0	0	0	0	0	0	0	0	0	11	0	1911	3036	33534	17	0	0	11	0	0	0	12	0	0	0	6	0	0	0	3648	13	16	5	15	11	r__Bacteria;p__Proteobacteria;c__Gammaproteobacteria;o__Vibrionales;f__Vibrionaceae;g__Vibrio;e__NI-Vibrio	CTCAACTCGTCTCATTCTTCACTCAAAAGCGCAGAACACCATTATGGAAATGGCAGCTGAAGCGGGAACGGTTGAAGATATCGAACTAGAAGATGTACTCAAGGTAGGTTACGGCGATGTTCGTTGTGTTGAATCAGGCGGTCCAGAGCCAGGTGTAGGTTGTGCGGGTCGTGGTGTAATTACAGCGATCAACTTCCTTGAAGAAGAAGGTGCATACGAAGAAGACCTGGATTTCGTATTCTACGACGTACTGGGTGACGTAGTATGTGGTGGTTTCGCAATGCCTATTCGTGAAAACAAGGCTGAAGAGATCTACATCGTTGTATCT
ASV27	0	0	0	10	0	0	0	0	0	0	0	0	0	15	15	10	0	0	0	0	0	0	0	12	0	0	0	6	0	21	13	14	0	41562	6	r__NI-;p__NI-;c__NI-;o__NI-;f__NI-;g__NI-;e__NI-	TTCCACGCGTCTGTTGTTGGGAGGGCTTGCCCAGAAGACGGTGCTCGACACGTTGCGCGAAGAAGGCGAAGACGTGGAACTGGAGGACATTCGGCGGGAAGGTTACGGCGATGTCTACTGCGTTGAATCCGGGGGGCCCGAACCCGGAGTGGGGTGCGCCGGTCGCGGCATCATCACATCCATCAACATGCTCGAACAACTCGGCGCGTATGAAGACGACGAGGCATTGGACTACGCATTCTATGATGTGTTGGGAGACGTTGTCTGCGGTGGTTTCGCCATGCCGATTCGCGAAGGCAAGGCAAAGGAAATCTACATCGTCTGTTCA
ASV28	2629	0	0	931	0	9	57	30	0	6	991	0	0	14054	11884	6943	0	14	0	11	0	0	8	0	0	0	0	0	0	19	0	17	0	24	21	r__Bacteria;p__Cyanobacteria;c__Oscillatoriophycideae;o__Oscillatoriales;f__Oscillatoriales incertae sedis;g__Dapis;e__Dapis pnigousa	CTCTACTCGTTTAATCCTCAACTCTAAAGCTCAAACTACTGTACTTCACGTTGCTGCAGAGCGCGGTGCAGTTGAAGATGTAGAATTAGACGAAGTATTGAAGCCTGGTTTCGCTGGTATCCAGTGCGTTGAGTCTGGTGGTCCTGAGCCTGGAGTTGGTTGCGCAGGTCGTGGTATTATTACTGCTATCAACTTCTTAGAAGAAGAAGGTGCTTATACCGATCTAGATTTCGTAAGCTATGACGTACTAGGTGACGTTGTTTGCGGTGGATTTGCAATGCCTATTCGTGAAAACAAAGCTCAAGAAATCTACATCGTATGTTCC
ASV29	0	0	0	0	0	0	0	0	0	9662	21	5267	19390	2877	0	0	10	0	0	0	8	0	0	0	0	17	0	15	0	0	0	12	0	0	0	r__Bacteria;p__Proteobacteria;c__Gammaproteobacteria;o__Vibrionales;f__Vibrionaceae;g__Vibrio;e__NI-Vibrio	CTCAACTCGTTTGATCCTGCACGCAAAAGCGCAAAACTCAATCATGGAAATGGCTGCAGAAGCTGGTTCAGTTGAAGATATCGAACTGGAAGATGTATTGAAAGTTGGTTACGGCGGTGTTCGCTGTGTTGAATCTGGTGGTCCAGAGCCAGGTGTTGGCTGTGCAGGTCGTGGCGTAATCACAGCGATTAACTTCCTTGAAGAAGAAGGCGCTTACGAAGAAGATCTTGACTTCGTATTCTACGACGTACTGGGTGACGTTGTATGCGGTGGTTTCGCGATGCCAATTCGTGAAAACAAAGCACAGGAAATCTACATCGTAGTTTCT
ASV30	0	0	0	0	0	0	0	0	11	0	0	0	6	19	7	11	10	0	0	0	8	0	0	0	0	0	0	0	0	24	5	33248	0	0	10	r__Bacteria;p__Proteobacteria;c__Epsilonproteobacteria;o__Campylobacterales;f__Helicobacteraceae;g__NI-Helicobacteraceae;e__NI-Helicobacteraceae	TTCAACAAGACTTATTCTTCATGAGAAAGCTCAAAATACTATCCTTCAGCTTGCTGCTGAAATGGGTACAGTTGAGGACCTTGAACTTGAAGATGCATGTAAGCCAGGTGCAGGAATGTTCGCACCGGATCAACCAGGTGGTTGGATTAATTGTACTGAGTCAGGTGGACCAGAGCCAGGTGTTGGTTGTGCAGGTCGTGGGGTTATTACAGCGATTAACTTCCTAGAGGAAGAGGGTGCATACGAAGAAGAAGGACTTAACTTTGTATCTTATGACGTACTTGGAGACGTTGTATGTGGTGGTTTTGCAATGCCAATTCGTGAAGGTAAAGCTCAAGAGATTTACATTGTAATGTCT
ASV31	0	0	0	0	0	0	0	0	0	0	0	0	0	0	0	0	0	0	0	0	0	0	7361	6783	11302	0	0	0	0	5998	1324	0	0	0	0	r__Bacteria;p__Proteobacteria;c__Betaproteobacteria;o__Burkholderiales;f__Alcaligenaceae;g__Alcaligenes;e__NI-Alcaligenes	TTCCACACGTCTTATTCTGCACTCAAAAGCGCAAAACACAATAATGGAGATGGCTGCACAGGCTGGCACGGTAGAGGATCTTGAGCTTGAAGAAGTGCTTAAGGTTGGCTTTGGCGACATTAAGTGCGTGGAGTCAGGTGGTCCTGAGCCTGGAGTTGGCTGTGCTGGTCGTGGTGTTATTACCGCGATTAACTTCCTTGAAGAGGAAGGTGCATACTCAGACGACCTAGATTTCGTTTTTTATGATGTTTTAGGTGATGTGGTTTGTGGCGGATTTGCAATGCCTATTCGTGAGAATAAGGCTCAGGAAATCTACATTGTTTGCTCT
ASV32	7338	12	0	2621	5	14095	5312	8	0	0	765	0	0	1469	0	0	0	0	0	0	0	0	0	0	16	0	0	0	0	3	0	0	0	0	246	r__Bacteria;p__Cyanobacteria;c__Oscillatoriophycideae;o__Oscillatoriales;f__Oscillatoriales incertae sedis;g__Dapis;e__Dapis pnigousa	CTCTACTCGTTTAGTCTTAAACGCTAAAGCTCAAACTACTGTACTACACGTTGCTGCAGAGCGCGGTGCAGTTGAAGACGTAGAATTAGATGAAGTATTGAAGCCTGGTTTCGCTGGTATCCAGTGCGTTGAGTCTGGTGGTCCTGAGCCTGGTGTAGGTTGTGCTGGCCGTGGTATTATCACTGCTATCAACTTCTTAGAAGAAGAAGGTGCTTATACCGATCTAGATTTCGTAAGTTATGACGTACTAGGTGACGTTGTTTGCGGTGGATTTGCAATGCCTATCCGTGAAAACAAAGCTCAAGAAATCTACATTGTATGTTCC
ASV33	0	0	0	0	0	17	0	17	9	0	0	0	0	14	0	0	0	9	0	0	0	24357	6678	17	12	0	0	0	0	0	0	0	0	0	0	r__Bacteria;p__Proteobacteria;c__Gammaproteobacteria;o__NI-Gammaproteobacteria;f__NI-Gammaproteobacteria;g__NI-Gammaproteobacteria;e__NI-Gammaproteobacteria	TTCCACCCGTCTGATTCTTCACTCCAAGGCACAAAACACCATCATGGAAATGGCTGCCGAAGCCGGAACCGTGGAAGATCTGGAGCTGGAAGATGTACTGAAATCCGGATACGGCGACATCCGTTGTGTTGAATCCGGTGGTCCTGAGCCCGGTGTGGGTTGTGCTGGCCGCGGTGTAATCACTGCTATTAACTTCCTTGAAGAGGAAGGCGCCTATGAAGACGATCTGGATTTCGTTTTCTATGACGTACTGGGTGATGTTGTGTGTGGTGGTTTTGCCATGCCTATCCGTGAAAACAAGGCACAGGAAATCTACATCGTGGTTTCC
ASV34	4039	1359	5299	2402	5019	1996	1378	960	1277	0	213	216	0	858	1266	2558	8	1282	7	0	0	0	0	0	0	0	0	0	0	0	0	0	0	0	0	r__Bacteria;p__Cyanobacteria;c__Cyanophyceae;o__Synechococcales;f__Leptolyngbyaceae;g__Leptolyngbya;e__NI-Leptolyngbya	CTCTACTCGCTTGATGCTCCACAGTAAGGCACAGACTACGATTCTGCACTTGGCAGCTGAGCGCGGTGCGGTTGAAGACCTCGAGCTAGACGAAGTGCTACTCAAGGGCTACAAGGACGTTAAGTGCGTTGAGTCCGGCGGTCCTGAGCCGGGTGTAGGCTGTGCGGGTCGTGGCATCATCACTGCCATCAACTTCCTGGAAGAAGAAGGCGCTTACGAAGATCTCGATTTCGTTTCCTACGACGTACTAGGCGACGTAGTTTGCGGTGGTTTTGCCATGCCTATTCGGGAAGGCAAAGCCCAGGAAATCTACATCGTCTGCTCC
ASV35	5711	0	0	10765	0	669	2138	2680	8	0	1303	0	0	0	0	3640	0	0	0	0	9	0	0	0	0	0	246	0	0	0	0	0	0	0	0	r__Bacteria;p__Cyanobacteria;c__Oscillatoriophycideae;o__Oscillatoriales;f__Oscillatoriales incertae sedis;g__Dapis;e__Dapis pnigousa	CTCTACTCGTTTAATCCTCAACTCTAAAGCTCAAACTACTGTACTTCACGTTGCTGCAGAGCGCGGTGCAGTTGAAGATGTAGAATTAGACGAAGTATTGAAGCCTGGTTTCGCTGGTATCCAGTGCGTTGAGTCTGGTGGTCCTGAGCCTGGAGTTGGTTGCGCAGGTCGTGGTATTATTACTGCTATCAACTTCCTAGAAGAAGAAGGTGCTTATAGCGATCTAGACTTCGTAAGTTATGACGTACTAGGTGACGTTGTTTGCGGTGGATTTGCGATGCCTATTCGTGAAAACAAAGCTCAAGAAATCTACATCGTATGTTCC
ASV36	0	0	0	0	0	0	0	0	0	0	0	0	0	0	0	0	0	0	0	4861	0	0	0	0	14796	0	0	0	0	0	134	0	0	0	5082	r__Bacteria;p__Proteobacteria;c__Betaproteobacteria;o__Burkholderiales;f__Alcaligenaceae;g__Alcaligenes;e__NI-Alcaligenes	TTCCACACGTCTTATTCTGCACTCAAAAGCGCAAAACACAATAATGGAGATGGCTGCACAGGCTGGCACGGTAGAGGATCTTGAGCTTGAAGAAGTGCTTAAGGTTGGCTTTGGCGACATTAAGTGCGTGGAGTCAGGTGGTCCTGAGCCTGGAGTTGGCTGTGCTGGTCGTGGTGTTATTACCGCGATTAACTTCCTTGAAGAGGAAGGTGCATACTCAGACGACTTAGATTTCGTTTTCTATGATGTTCTAGGTGATGTGGTTTGTGGCGGATTTGCAATGCCTATTCGTGAGAATAAGGCTCAGGAAATCTACATTGTTTGCTCT
ASV37	0	0	0	0	0	0	0	0	0	0	0	0	0	0	0	0	0	4573	0	2947	0	2910	0	0	10021	0	2955	0	31	101	180	0	0	0	985	r__Bacteria;p__Proteobacteria;c__NI-Proteobacteria;o__NI-Proteobacteria;f__NI-Proteobacteria;g__NI-Proteobacteria;e__NI-Proteobacteria	TTCCACACGTCTTATTCTGCACTCAAAAGCGCAAAACACAATAATGGAGATGGCTGCACAGGCTGGCACGGTAGAGGATCTTGAGCTTGAAGAAGTGCTTAAGGTTGGCTTTGGCGACATTAAGTGCGTGGAGTCAGGTGGTCCTGAGCCTGGAGTTGGCTGTGCTGGTCGTGGTGTTATTACCGCGATTAATTTCCTTGAAGAGGAAGGTGCATATTCAGACGACTTAGATTTCGTTTTTTATGATGTTCTAGGTGATGTGGTTTGTGGCGGATTTGCAATGCCTATTCGTGAGAATAAGGCTCAGGAAATCTACATTGTTTGCTCT
ASV38	2982	331	1200	6292	3497	2278	351	266	5484	0	42	28	0	0	0	1886	0	4	0	0	0	0	5	0	0	0	0	0	0	0	0	0	0	0	0	r__Bacteria;p__Cyanobacteria;c__Cyanophyceae;o__NI-Cyanophyceae;f__NI-Cyanophyceae;g__NI-Cyanophyceae;e__NI-Cyanophyceae	TTCCACTCGTTTGATGCTGCACAGCAAGGCTCAAACCACCATTCTTCACCTAGCAGCCGAGCGTGGCGCAGTCGAAGATCTAGAGCTAGACGAAGTGCTACTCACTGGCTACAAAAACGTTAAGTGCGTTGAGTCGGGTGGTCCTGAGCCAGGTGTAGGTTGCGCCGGCCGAGGCATCATCACCGCCATCAACTTCCTAGAAGAAGAAGGCGCATACGAAGATCTCGATTTCGTCTCCTACGACGTACTGGGCGACGTGGTTTGCGGCGGTTTTGCCATGCCCATTCGGGAAGGCAAAGCCCAGGAAATCTACATCGTTTGCTCC
ASV39	0	6	0	15530	0	0	0	0	0	0	0	0	0	8658	0	0	0	8	5	6	8	0	0	0	0	0	0	0	0	0	0	0	0	0	0	r__Bacteria;p__Planctomycetes;c__Planctomycetia;o__NI-Planctomycetia;f__NI-Planctomycetia;g__NI-Planctomycetia;e__NI-Planctomycetia	CTCAACACGACTGCTATTGCACGGATTGGCACAGAAGTCAGTCCTCGACACGATTCGCGAGGAAGGCGAAGACATCGAGCTCGAAGACATCCGCCGCCCTGGTTATGGCGACTGTCTTTGTGTCGAGTCCGGTGGCCCGGAGCCCGGCGTTGGCTGTGCTGGACGTGGCATCATCACTTCGATCAGCATGCTGGAGCAACTCGGCGCTTATGACGAGCAAGAAGGTTTGGATTATGCGTTCTACGACGTGCTTGGTGACGTTGTGTGCGGTGGATTTGCGATGCCGATCCGTCAAGGAAAAGCGCAAGAAATCTACATCGTGTGCTCC
ASV40	0	0	0	0	0	0	0	0	0	0	2989	109	3	6	19652	10	0	0	3	0	0	0	0	0	0	0	0	0	0	13	9	11	0	10	11	r__Bacteria;p__Firmicutes;c__Clostridia;o__Clostridiales;f__Clostridiaceae;g__Clostridium;e__NI-Clostridium	TTCTACTCGTTTGTTACTTGGTGGATTAGCACAAAAGACTGTATTAGATACCTTACGTGATGAAGGTGAGGATGTTGAGCTAGAGGACATCATGAAAGAAGGGTACGGAAATACTTCATGTACAGAGTCTGGTGGTCCAGAGCCAGGTGTTGGTTGTGCAGGTCGTGGTATCATTACTTCAATTAACATGTTAGAACAATTAGGGGCATATGACGATGATAAAGAGTTAGACTATGTATTTTATGATGTTTTAGGTGATGTTGTATGTGGTGGTTTTGCTATGCCTATTCGCGATGGAAAAGCAGAAGAAATTTATATTGTAGTTTCA
ASV41	0	0	0	0	0	0	0	0	0	13	0	0	0	0	0	0	0	0	0	0	0	17	0	0	0	0	0	0	0	0	0	0	22300	0	0	r__Bacteria;p__Proteobacteria;c__Deltaproteobacteria;o__NI-Deltaproteobacteria;f__NI-Deltaproteobacteria;g__NI-Deltaproteobacteria;e__NI-Deltaproteobacteria	CTCAACAAGACTGTTGCTCGGCGGACTCGCACAGAAATCAGTACTCGACACACTTCGTGAAGAAGGTGAGGATGTCGAACTCGATGATATAAGGAAACCGAGCTTTGGCGGTTCCTGGTCGGTTGAATCGGGAGGGCCGGAGCCGGGGGTAGGCTGCGCCGGCCGCGGCATTATCACTTCTATCAATATGCTCGAATCTCTCGGTGCCTACGAAGAGGATGAAGGACTCGATTACGCCTTTTACGACGTCCTGGGCGACGTTGTCTGTGGTGGCTTTGCCATGCCGATCAGAGACGGTAAAGCTCAGGAGATATATATCGTCTGCTCA
ASV42	10	15	11	8	21866	0	0	0	0	0	0	0	0	0	0	0	0	7	0	4	11	0	0	0	0	0	0	0	3	0	0	0	0	0	11	r__Bacteria;p__Cyanobacteria;c__Cyanophyceae;o__Pleurocapsales;f__Hyellaceae;g__Hyella;e__NI-Hyella	TTCTACCCGCTTAATGCTGCACACTAAAGCCCAAACTACTATTCTTTCCTTAGCAGCAGAAAGAGGTTCAGTAGAAGACCTCGAACTAGAAGAAGTACTACTTACGGGCTATAACAACGTGCGTTGCGTTGAATCTGGTGGTCCCGAACCTGGTGTAGGCTGTGCGGGTCGTGGTATTATCACTGCCATTAACTTCCTCGAAGAAGAAGGTGCTTACGAAGACCTAGACTTAGTATCCTACGACGTATTGGGTGACGTTGTATGTGGTGGTTTCGCGATGCCTATCCGTGAAGGTAAAGCTCAAGAAATCTACATTGTTACCTCT
ASV43	0	13	18662	0	12	0	5	0	0	2891	0	0	0	2	0	0	0	16	5	7	7	0	0	0	0	0	0	0	0	0	0	0	0	0	0	r__Bacteria;p__Proteobacteria;c__Gammaproteobacteria;o__Vibrionales;f__Vibrionaceae;g__NI-Vibrionaceae;e__NI-Vibrionaceae	TTCAACTCGTCTAATTCTACACACGAAAATGCAAAACACCATCATGGAGATGGCAGCTGAAGCAGGTACGGTCGAAGACATTGAACTAGAAGATGTACTACTAACTGGTTACGGCGATGTTAAGTGTGTTGAATCGGGTGGTCCAGAGCCAGGTGTTGGTTGTGCAGGTCGTGGTGTAATTACGGCGATTAACTTCTTAGAAGAAGAAGGCGCATACGAAGATGATCTAGATTTCGTTTTCTACGATGTATTGGGTGATGTTGTATGTGGCGGGTTCGCGATGCCTATTCGTGAAAACAAAGCACAAGAGATCTACATCGTCTGTTCT
ASV44	0	0	0	0	0	0	0	0	0	7	9365	269	4	10304	7	9	0	0	0	0	0	0	6	0	0	0	0	0	0	9	0	0	3	8	0	r__Bacteria;p__Proteobacteria;c__Gammaproteobacteria;o__NI-Gammaproteobacteria;f__NI-Gammaproteobacteria;g__NI-Gammaproteobacteria;e__NI-Gammaproteobacteria	CTCAACTCGTTTGATTCTGCACGCAAAAGCCCAGAACTCAATTATGGAAATGGCTGCTGAAGCTGGTTCAGTTGAAGATATCGAACTGGAAGATGTACTGAAAGTTGGTTACGGCGGCGTTCGTTGTGTTGAATCTGGTGGTCCAGAGCCAGGTGTTGGCTGTGCAGGTCGTGGTGTAATCACAGCAATTAACTTCCTTGAAGAAGAAGGTGCCTACGAAGAAGATCTTGACTTCGTATTCTACGACGTACTGGGTGACGTTGTATGCGGTGGTTTCGCAATGCCAATTCGTGAAAACAAAGCACAGGAAATCTACATCGTAGTTTCT
ASV45	0	0	11	0	0	10	19381	7	15	0	0	0	0	0	0	0	0	0	0	0	0	5	8	13	0	0	5	0	0	0	10	0	0	0	0	r__Bacteria;p__Proteobacteria;c__Gammaproteobacteria;o__NI-Gammaproteobacteria;f__NI-Gammaproteobacteria;g__NI-Gammaproteobacteria;e__NI-Gammaproteobacteria	CTCCACCCGTCTTATTCTCCATTCCAAAGCACAGAACACGATCATGGAAATGGCCGCTGAGGCCGGTACCGTGGAAGACCTCGAACTCGAAGATGTGCTGAAAGTCGGCTACGGCGATATCAGATGCGTAGAATCAGGTGGTCCTGAGCCGGGCGTTGGTTGCGCCGGTCGCGGTGTTATCACCGCCATCAACTTCCTTGAAGAAGAAGGTGCATACGAAGAAGACCTCGACTTTGTCTTTTATGACGTTTTGGGAGACGTGGTTTGCGGTGGCTTCGCCATGCCTATTCGCGAAAACAAGGCTCAGGAAATCTACATCGTCTGCTCC
ASV46	0	0	0	0	0	0	0	0	0	0	0	0	0	0	0	0	0	5	0	0	0	6	0	0	0	0	0	0	0	0	0	0	17605	0	0	r__Bacteria;p__Proteobacteria;c__Alphaproteobacteria;o__Rhodobacterales;f__Roseobacteraceae;g__Confluentimicrobium;e__NI-Confluentimicrobium	CTCCACACGCCTCATCCTGAACTCCAAAGCCCAGGATACCGTTCTGCACATGGCAGCGGAAATGGGCTCTGTTGAAGATCTTGAACTCGAAGACGTTTTGAAGATCGGCTATCAGGACATCAAATGTGTTGAATCCGGTGGTCCTGAGCCGGGCGTCGGTTGCGCCGGCCGTGGTGTTATCACGGCAATCAACTTCCTGGAAGAAAACGGTGCCTATGACGATGTCGATTACGTCTCCTACGACGTTTTGGGCGACGTGGTTTGCGGCGGCTTTGCCATGCCGATCCGGGAAAACAAAGCGCAGGAAATCTATATTGTGATGTCC
ASV47	2964	780	0	0	1789	127	1752	48	366	0	61	721	21	2376	2005	1940	0	0	0	0	0	0	0	0	0	0	0	0	0	0	42	0	0	0	0	r__Bacteria;p__Cyanobacteria;c__Cyanophyceae;o__Synechococcales;f__Leptolyngbyaceae;g__NI-Leptolyngbyaceae;e__NI-Leptolyngbyaceae	CTCTACTCGCTTGATGCTCCACAGTAAGGCACAGACTACGATTCTGCACTTGGCAGCTGAGCGCGGTGCGGTTGAAGACCTCGAGCTAGACGAAGTGCTACTCAAGGGCTACAAGGACGTTAAGTGCGTTGAGTCCGGCGGTCCTGAGCCGGGTGTAGGCTGTGCGGGTCGTGGCATCATCACCGCCATCAACTTTCTGGAAGAAGAAGGCGCTTACGAAGATCTCGATTTCGTTTCCTACGACGTACTAGGTGACGTCGTTTGCGGTGGTTTTGCCATGCCCATTCGGGAAGGCAAAGCCCAGGAAATCTACATCGTCTGTTCC
ASV48	0	0	0	0	0	0	0	0	0	8729	4	5784	0	3	0	11	0	0	0	0	0	0	0	0	0	5	2	2	14	0	0	0	11	0	0	r__Bacteria;p__Proteobacteria;c__Gammaproteobacteria;o__NI-Gammaproteobacteria;f__NI-Gammaproteobacteria;g__NI-Gammaproteobacteria;e__NI-Gammaproteobacteria	TTCAACTCGTCTTATACTACACACAAAAATGCAGAACACCATTATGGAAATGGCTGCAGAAGCAGGTACGGTTGAAGATATCGAACTAGAAGATGTACTACTAGTTGGTTACGGCGACGTTAAGTGTGTTGAGTCTGGTGGTCCTGAGCCAGGTGTTGGTTGTGCAGGTCGTGGTGTAATCACAGCGATCAACTTCCTAGAAGAAGAAGGTGCATACTCAGACGATCTAGACTTTGTATTCTACGACGTACTAGGGGACGTAGTATGTGGTGGTTTCGCTATGCCAATTCGTGAGAACAAAGCAGAAGAAATCTACATCGTTGTATCT
ASV49	0	585	0	0	0	0	0	0	0	0	0	0	0	0	0	0	0	0	2902	0	0	0	0	3676	0	0	4050	0	0	2114	893	0	0	0	124	r__Bacteria;p__Cyanobacteria;c__Cyanophyceae;o__Oscillatoriales;f__Microcoleaceae;g__Trichodesmium;e__NI-Trichodesmium	CTCTACTCGTTTAATCTTAAACGCTAAAGCTCAAACTACTGTACTTCACGTTGCTGCTGAACTCGGTGCAGTTGAAGACGTAGAACTAGACCAAGTATTGAAGCCAGGTTTCGGTGGCATTAAGTGTGTTGAGTCTGGTGGTCCTGAGCCTGGTGTAGGTTGCGCTGGCCGTGGTATTATTACTGCTATCAACTTTCTAGAAGAAGAAGGAGCTTATACAGATCTAGATTTCGTAAGCTATGACGTACTAGGTGACGTCGTTTGCGGTGGATTTGCAATGCCTATCCGTGAAAACAAAGCTCAAGAAATCTACATCGTATGTTCC
ASV50	0	0	12	0	0	0	11918	277	0	0	0	0	0	0	0	1873	0	0	0	0	0	17	0	0	0	0	0	0	0	0	17	0	0	0	0	r__Bacteria;p__Cyanobacteria;c__Oscillatoriophycideae;o__Oscillatoriales;f__Oscillatoriales incertae sedis;g__Dapis;e__Dapis pnigousa	CTCTACTCGTTTAGTCTTAAACGCTAAAGCTCAAACTACTGTACTACACGTTGCTGCAGAGCGCGGTGCAGTTGAAGACGTAGAATTAGATGAAGTATTGAAGCCTGGTTTCGCTGGTATCCAGTGCGTTGAGTCTGGTGGTCCTGAGCCTGGTGTTGGTTGTGCAGGTCGTGGTATTATCACTGCTATCAACTTCTTAGAAGAAGAAGGTGCTTATACCGATCTAGATTTCGTAAGCTATGACGTACTAGGTGACGTTGTTTGCGGTGGATTTGCAATGCCTATCCGTGAAAACAAAGCTCAAGAAATCTACATCGTATGTTCC
ASV51	0	0	0	0	1480	1374	0	0	1134	0	1122	3	5716	2830	0	405	0	0	0	0	0	0	0	0	0	4	0	0	0	0	0	7	0	0	0	r__Bacteria;p__Cyanobacteria;c__Cyanophyceae;o__Pleurocapsales;f__Hyellaceae;g__NI-Hyellaceae;e__NI-Hyellaceae	TTCTACTCGCTTGATGCTGCACACTAAAGCCCAAACTACTATTCTTTCCCTAGCAGCAGAAAGAGGTTCAGTTGAAGATCTTGAACTAGAAGAAGTACTACTCACTGGCTATAATAACGTGCGTTGCGTTGAGTCTGGTGGTCCCGAACCTGGTGTAGGCTGTGCTGGTCGTGGTATTATCACTGCCATTAATTTCCTAGAAGAAGAAGGTGCTTACGAAGACCTAGATTTAGTATCCTACGACGTACTAGGTGACGTTGTATGTGGTGGTTTTGCGATGCCTATTCGTGAAGGTAAAGCTCAAGAAATCTACATTGTTACTTCT
ASV52	0	0	0	0	0	0	0	0	0	0	0	0	0	14034	0	8	0	0	0	0	0	0	0	0	0	0	0	0	0	0	4	0	0	0	0	r__Bacteria;p__Verrucomicrobia;c__Opitutae;o__NI-Opitutae;f__NI-Opitutae;g__NI-Opitutae;e__NI-Opitutae	CTCAACCCGCCTCCTCCTCGGCGGTCTCGCACAACGATCAGTTCTCGACACTCTTCGAGAAGAGGGCGAGGACGTCGAACTCGAAGACATCCGCTCCGGCGGATTCTGTAACAGCCTCTGCGTTGAGTCTGGTGGACCCGAACCTGGAGTAGGCTGTGCGGGCCGGGGAATCATCACTTCCATCAACATGCTTGAGCAGTTGGGCGCCTACGACGAGGACAACGAGCTTGACTACGTCTTCTACGATGTTCTTGGGGACGTAGTCTGCGGTGGATTTGCAATGCCGATTCGCGAGGGTAAGGCAGAGGAGATCTACATCGTATGTTCC
ASV53	0	0	0	0	0	0	0	0	0	0	0	0	0	0	0	0	0	10	9	0	13985	0	0	0	0	0	0	0	0	0	0	5	0	0	0	r__Bacteria;p__Cyanobacteria;c__Cyanophyceae;o__Chroococcales;f__Aphanothecaceae;g__NI-Aphanothecaceae;e__NI-Aphanothecaceae	TTCCACCCGTTTAATGTTGCACTGTAAAGCACAAACCACTGTTTTACATTTAGCTGCAGAAAGAGGAACTGTAGAAGATATTGAACTTGACGAAGTAGTAATTCCTGGTTACAACAACGTTTTATGTGTTGAATCTGGTGGTCCTGAGCCCGGAGTTGGATGTGCTGGTCGTGGTATTATTACTGCTATCAACTTTCTTGAAGAAGAAGGTGCTTACGAAAATCTAGATTTCGTATCTTACGATGTATTAGGAGACGTTGTTTGTGGTGGTTTCGCTATGCCTATCCGTGAAGGAAAAGCACAAGAAATCTACATCGTTACTTCT
ASV54	0	0	0	0	0	0	0	0	0	6	0	0	0	0	0	0	0	0	0	0	0	0	0	0	0	0	0	0	0	0	0	0	13951	0	0	r__Bacteria;p__Proteobacteria;c__Deltaproteobacteria;o__NI-Deltaproteobacteria;f__NI-Deltaproteobacteria;g__NI-Deltaproteobacteria;e__NI-Deltaproteobacteria	CTCAACAAGACTGTTGCTCGGCGGACTCGCACAGAAATCAGTACTCGACACACTCCGTGAAGAAGGAGAGGATGTCGAACTCGATGATATCAGAAAACCGAGCTTTGGAGGTTCCTGGTCGGTTGAATCGGGAGGGCCGGAGCCGGGAGTAGGCTGCGCCGGCCGCGGCATCATCACTTCTATCAATATGCTCGAATCTCTCGGTGCCTACGAAGAGGATGAAGGACTCGATTACGCCTTTTACGACGTCTTGGGAGACGTTGTCTGTGGTGGCTTTGCCATGCCTATTAGGGACGGTAAAGCTCAGGAGATATATATCGTCTGCTCA
ASV55	1497	0	1319	425	639	947	1791	0	31	0	283	0	0	2651	0	4232	0	0	0	0	0	0	0	0	0	0	0	0	0	0	36	0	0	0	0	r__Bacteria;p__Cyanobacteria;c__Cyanophyceae;o__Synechococcales;f__Leptolyngbyaceae;g__Leptolyngbya;e__NI-Leptolyngbya	CTCTACTCGCTTGATGCTCCACAGTAAGGCACAGACTACGATTCTGCACTTGGCAGCTGAGCGCGGTGCGGTTGAAGACCTCGAGCTAGACGAAGTGCTACTCAAGGGCTACAAGGACGTTAAGTGCGTTGAGTCCGGCGGTCCTGAGCCGGGTGTAGGCTGTGCGGGGCGTGGCATCATCACCGCCATCAACTTCCTGGAAGAAGAAGGCGCTTACGAAGATCTCGATTTCGTTTCCTACGACGTACTAGGCGACGTAGTTTGCGGTGGTTTTGCCATGCCTATTCGGGAAGGCAAAGCCCAGGAAATCTACATCGTCTGCTCC
ASV56	0	0	6	0	0	0	0	0	0	2839	0	10823	8	0	0	0	0	0	0	4	0	0	0	0	0	0	0	0	0	0	0	0	0	0	0	r__Bacteria;p__Proteobacteria;c__Gammaproteobacteria;o__NI-Gammaproteobacteria;f__NI-Gammaproteobacteria;g__NI-Gammaproteobacteria;e__NI-Gammaproteobacteria	CTCAACACGTTTGATCCTACATGCAAAAGCGCAAAACTCCATTATGGAAATGGCAGCCGAAGCAGGCTCAGTTGAAGACATCGAATTAGAAGATGTACTCAAAATCGGTTACGGCGGCGTTCGTTGTGTCGAGTCTGGTGGTCCTGAACCAGGTGTGGGTTGTGCCGGTCGTGGTGTTATTACCGCGATTAACTTTTTAGAAGAAGAAGGTGCTTACGAAGAAGACTTAGACTTCGTTTTCTATGACGTACTTGGTGACGTTGTGTGTGGTGGTTTCGCAATGCCCATTCGTGAAAACAAAGCACAAGAAATCTACATCGTGGTATCC
ASV57	0	0	0	0	0	0	0	0	0	8	10	0	743	0	0	0	0	0	0	0	0	0	0	0	0	34	409	4197	6181	21	1486	0	0	44	0	r__Bacteria;p__Proteobacteria;c__Gammaproteobacteria;o__NI-Gammaproteobacteria;f__NI-Gammaproteobacteria;g__NI-Gammaproteobacteria;e__NI-Gammaproteobacteria	TTCCACCCGTCTGATCCTGCACTCGAAAGCCCAGACCACAGTCATGCACCTGGCGGCGGAAGCCGGCTCTGTCGAAGACCTGGAACTGGAAGACGTCATGGCCGTCGGTTACGGCGATGTGAAATGTGTCGAATCCGGTGGTCCTGAGCCCGGTGTCGGCTGCGCCGGTCGCGGTGTCATCACCGCCATCAACTTCCTGGAAGAGGAAGGCGCCTACGACGAGGACCTGGATTTCGTGTTTTACGACGTACTGGGTGACGTTGTCTGTGGCGGCTTCGCCATGCCAATCCGTGAGAACAAGGCCCAGGAAATCTACATCGTGGTGTCC
ASV58	0	0	0	0	0	0	0	0	0	7680	11	5338	0	2	0	0	0	14	0	0	0	13	0	0	0	6	4	5	0	0	0	0	0	0	0	r__Bacteria;p__Proteobacteria;c__Gammaproteobacteria;o__Vibrionales;f__Vibrionaceae;g__NI-Vibrionaceae;e__NI-Vibrionaceae	TTCAACTCGTCTTATTCTACATACAAAAATGCAGAACACCATTATGGAAATGGCTGCAGAAGCAGGTACGGTTGAAGATATCGAACTAGAAGATGTACTACTAGTTGGTTACGGCGACGTTAAGTGTGTTGAGTCTGGTGGTCCTGAGCCAGGTGTTGGTTGTGCAGGTCGTGGTGTAATCACAGCGATCAACTTCCTAGAAGAAGAAGGTGCATACTCAGACGATCTAGACTTTGTATTCTACGACGTACTAGGTGACGTTGTATGTGGTGGTTTCGCTATGCCAATTCGTGAGAACAAAGCAGAAGAAATCTACATCGTTGTATCT
ASV59	109	1647	0	1108	5610	0	1299	0	1252	0	0	0	1100	137	0	0	0	0	0	0	0	0	0	0	0	0	0	0	0	0	0	0	0	0	0	r__Bacteria;p__Proteobacteria;c__Alphaproteobacteria;o__NI-Alphaproteobacteria;f__NI-Alphaproteobacteria;g__NI-Alphaproteobacteria;e__NI-Alphaproteobacteria	TTCAACCCGTCTCATCCTTCATTCCAAAGCGCAGAACACGATCATGGAAATGGCCGCAGAAGCCGGCACCGTGGAAGACCTTGAACTCGAAGACGTTCTCAAGGTTGGCTACGGCGACATCAAGTGCGTCGAATCTGGCGGCCCTGAGCCAGGTGTTGGCTGCGCCGGTCGCGGCGTTATCACAGCCATCAACTTCCTCGAAGAAGAAGGCGCATACTCAGACGACCTCGACTTTGTCTTCTACGACGTTCTTGGCGACGTGGTCTGCGGCGGCTTTGCTATGCCGATCCGTGAGAACAAGGCTCAGGAAATCTATATCGTCTGCTCA
ASV60	0	0	0	0	0	0	0	0	0	0	0	0	0	0	0	0	0	0	0	0	0	9590	0	0	0	0	0	0	736	1234	482	0	0	0	0	r__Bacteria;p__Proteobacteria;c__Gammaproteobacteria;o__NI-Gammaproteobacteria;f__NI-Gammaproteobacteria;g__NI-Gammaproteobacteria;e__NI-Gammaproteobacteria	TTCCACACGTCTTATTCTGCACTCAAAAGCGCAAAACACAATAATGGAGATGGCTGCACAGGCTGGCACGGTAGAGGATCTTGAGCTTGAAGAAGTGCTTAAGGTTGGTTTTGGCGACATTAAGTGCGTGGAGTCAGGTGGTCCAGAGCCTGGAGTTGGCTGTGCTGGTCGTGGTGTTATTACCGCGATTAATTTCCTTGAAGAGGAAGGTGCATATTCAGACGACTTAGATTTCGTTTTTTATGATGTTCTAGGTGATGTGGTTTGTGGCGGATTTGCAATGCCTATTCGTGAGAATAAGGCTCAGGAAATCTACATTGTTTGCTCT
ASV61	0	0	0	5	0	0	0	0	0	0	0	0	4	2	4	0	0	0	0	0	0	0	0	0	0	0	0	9102	5	0	2624	0	0	0	0	r__Bacteria;p__Proteobacteria;c__NI-Proteobacteria;o__NI-Proteobacteria;f__NI-Proteobacteria;g__NI-Proteobacteria;e__NI-Proteobacteria	CTCCACCCGTTTGATCCTTCACTCCAAGGCTCAGAACACCATTATGGAAATGGCAGCTGAAGCTGGCACCGTTGAAGATCTGGAACTGGAAGACGTTCTGAAAACCGGTTACGGCGACATCCGTTGCGTAGAGTCTGGCGGTCCTGAGCCCGGTGTTGGTTGTGCCGGCCGTGGTGTTATCACCGCTATCAACTTCCTCGAAGAGGAAGGCGCCTACGAAGACGATCTCGACTTCGTATTCTACGACGTACTCGGCGACGTTGTTTGCGGTGGCTTCGCTATGCCTATCCGTGAAAACAAAGCTCAGGAAATCTACATCGTAGTTTCC
ASV62	0	0	0	0	0	0	0	0	0	0	0	0	0	0	0	0	0	0	0	0	0	0	5	11532	0	0	0	4	0	0	0	0	0	8	0	r__Bacteria;p__Proteobacteria;c__Gammaproteobacteria;o__Vibrionales;f__Vibrionaceae;g__Vibrio;e__NI-Vibrio	CTCCACCCGTTTGATCCTTCACTCTAAAGCACAAAACACCATCATGGAAATGGCCGCTGAAGCTGGCTCAGTCGAAGATATCGAACTGGAAGATGTCTTGAAAGTCGGTTACGGCGATGTGCGCTGTGTTGAATCCGGTGGCCCAGAGCCAGGTGTTGGCTGTGCCGGCCGTGGGGTAATTACTGCGATTAACTTCCTTGAAGAAGAAGGCGCTTATGAAGAGGACCTGGACTTCGTGTTCTATGACGTACTGGGTGACGTTGTGTGTGGTGGTTTTGCGATGCCGATTCGTGAAAACAAAGCGCAGGAAATTTACATCGTTGTTTCC
ASV63	0	0	0	0	0	0	0	0	0	0	0	0	0	0	0	0	11219	0	0	0	6	0	0	0	0	0	0	0	0	0	0	0	0	0	0	r__Bacteria;p__Proteobacteria;c__Gammaproteobacteria;o__Oceanospirillales;f__Oceanospirillaceae;g__Marinobacterium;e__NI-Marinobacterium	CTCTACTCGTCTGATCCTGCACTCCAAGGCCCAGAACACCATCATGGAAATGGCTGCCGAAGCCGGTACCGTTGAAGATCTGGAACTGGAAGATGTACTGAAGACCGGTTACGGCGACGTTAAGTGCGTTGAGTCCGGTGGTCCGGAGCCGGGTGTTGGTTGCGCCGGTCGTGGTGTTATCACCGCTATCAACTTCCTGGAAGAGGAAGGTGCCTACGAAGACGATCTGGACTTCGTCTTCTACGACGTACTGGGTGACGTTGTATGCGGTGGCTTCGCGATGCCGATTCGTGAAAACAAAGCTCAGGAAATCTACATCGTATGCTCT
ASV64	0	0	0	0	0	0	0	0	0	0	0	0	0	8	0	0	0	17	0	0	0	0	0	0	0	0	0	0	0	0	0	0	10763	0	0	r__NI;p__NI;c__NI;o__NI;f__NI;g__NI;e__NI	TTCAACAAGACTGTTGCTCGGCGGACTCGCACAGAAATCAGTACTCGACACACTCCGTGAAGAAGGTGAGGATGTCGAACTCGATGATATCAGAAAACCGAGCTTTGGCGGTTCCTGGTCGGTTGAATCGGGGGGGCCGGAGCCGGGGGTAGGCTGTGCCGGCCGCGGCATCATCACTTCTATCAATATGCTCGAATCTCTCGGTGCCTACGAAGAGGATGAAGGACTCGATTACGCCTTTTACGACGTCCTGGGCGACGTTGTCTGTGGTGGCTTTGCCATGCCGATCAGAGACGGTAAAGCTCAGGAGATATATATCGTCTGCTCA
ASV65	0	0	0	0	0	0	0	0	0	0	0	0	0	0	0	4	0	0	0	0	0	0	0	0	0	0	0	0	0	0	7	4	0	8	10037	r__Bacteria;p__Proteobacteria;c__Gammaproteobacteria;o__Vibrionales;f__Vibrionaceae;g__Vibrio;e__NI-Vibrio	TTCAACGCGTCTTATTCTTCACTCTAAAGCGCAAAACACCATCATGGAAATGGCCGCAGAAGCGGGGTCAGTTGAAGACATCGAGCTAGAAGATGTACTGAAAACCGGTTACGGCGATGTGAAATGTGTTGAATCAGGTGGTCCTGAGCCAGGCGTTGGTTGTGCCGGTCGTGGGGTTATCACTGCGATCAACTTCCTAGAAGAAGAAGGTGCGTACGAAGAAGATCTCGACTTTGTATTCTATGACGTACTGGGTGACGTGGTATGTGGTGGTTTCGCCATGCCAATTCGTGAAAACAAAGCCCAAGAGATCTACATCGTAGTATCG
ASV66	0	0	0	295	0	109	210	0	0	0	0	23	535	776	3323	4260	0	0	169	0	0	0	0	0	0	0	0	0	0	6	0	0	0	0	0	r__Bacteria;p__Proteobacteria;c__Alphaproteobacteria;o__NI-Alphaproteobacteria;f__NI-Alphaproteobacteria;g__NI-Alphaproteobacteria;e__NI-Alphaproteobacteria	CTCCACCCGTCTTATTCTCCACTCCAAAGCTCAGAACACGATCATGGAAATGGCCGCAGAGGCCGGCACCGTGGAAGACCTTGAGCTCGAAGACGTCCTCAAAGTCGGCTTCGGCGACATCAAATGTGTCGAATCCGGCGGCCCTGAGCCAGGTGTCGGTTGTGCCGGCCGCGGCGTGATCACCGCCATCAACTTCCTTGAAGAAGAAGGCGCCTACGAAGAAGACCTCGACTTCGTTTTCTACGACGTCCTCGGCGACGTCGTCTGCGGTGGCTTTGCGATGCCGATCCGCGAAAACAAGGCGCAGGAAATCTATATCGTCTGCTCT
ASV67	0	0	0	0	0	0	9282	0	6	0	0	0	0	0	0	0	0	0	0	0	0	0	0	0	0	0	0	0	0	0	0	0	0	0	0	r__Bacteria;p__Proteobacteria;c__Alphaproteobacteria;o__Rhodobacterales;f__NI-Rhodobacterales;g__NI-Rhodobacterales;e__NI-Rhodobacterales	CTCTACCCGCTTGATTCTAAACTCAAAAGCGCAAGACACCGTGCTTCACATGGCCGCCGAAATGGGCTCCGTGGAAGACCTTGAGCTCGAAGACGTTTTGAAGATCGGCTACCAAGATATCAAATGCGTTGAGTCCGGTGGCCCCGAGCCCGGAGTGGGCTGCGCCGGTCGTGGCGTGATCACCGCCATCAACTTCCTCGAAGAAAACGGTGCCTACGACGATGTCGATTACGTCTCTTATGACGTTTTGGGCGACGTTGTCTGTGGTGGCTTTGCGATGCCGATCCGCGAGAACAAAGCGCAAGAGATCTACATCGTGATGTCC
ASV68	1169	510	0	4384	0	955	772	979	0	0	0	0	0	0	0	0	0	0	11	0	0	0	0	0	0	0	0	0	0	0	0	0	0	0	0	r__Bacteria;p__Cyanobacteria;c__Oscillatoriophycideae;o__Oscillatoriales;f__Oscillatoriales incertae sedis;g__Dapis;e__Dapis pnigousa	CTCTACTCGTTTAATCTTAAACTCTAAAGCTCAAACTACTGTACTTCACGTTGCTGCTGAACGCGGTGCAGTTGAAGATGTAGAATTAGACGAAGTATTGAAGCCTGGTTTCGCTGGTATCCAGTGCGTTGAGTCTGGTGGTCCTGAGCCTGGAGTTGGTTGCGCAGGTCGTGGTATTATTACTGCTATCAACTTCTTAGAAGAAGAAGGTGCTTATACCGATCTAGATTTCGTAAGCTATGACGTACTAGGTGACGTTGTTTGCGGTGGATTTGCAATGCCTATTCGTGAAAACAAAGCTCAAGAAATCTACATCGTATGTTCC
ASV69	0	0	0	0	0	0	0	0	0	0	0	0	0	0	8613	0	0	0	0	0	0	0	0	0	0	0	0	0	0	0	0	0	0	0	8	r__Bacteria;p__Planctomycetes;c__Planctomycetia;o__NI-Planctomycetia;f__NI-Planctomycetia;g__NI-Planctomycetia;e__NI-Planctomycetia	CTCAACACGACTGCTGTTGCACGGATTGGCACAGAAGTCAGTCCTCGACACGATTCGCGAGGAAGGCGAAGACATCGAGCTCGAAGACATCCGCCGCCCCGGTTATGGCGACTGTCTTTGTGTCGAGTCCGGTGGCCCGGAGCCCGGCGTTGGCTGTGCTGGGCGTGGCATCATCACTTCGATCAGCATGCTGGAGCAACTCGGCGCTTATGACGAGCAAGAAGGTTTGGATTATGCGTTCTACGACGTGCTTGGTGACGTTGTGTGCGGTGGATTTGCGATGCCGATCCGTCAAGGTAAAGCGCAAGAAATCTACATCGTGTGCTCC
ASV70	4	0	0	0	0	0	0	0	0	0	0	0	0	3	0	0	0	0	0	0	0	0	0	0	0	0	0	0	0	0	3	0	0	0	8599	r__NI;p__NI;c__NI;o__NI;f__NI;g__NI;e__NI	TTCAACGCGACTGCTGCTCGGGGGCCTGGCACAGAAATCGGTTCTGGATACCCTGCGGGAGGAGGGTGAAGACGTCGAGCTGGATGACATCAGGAAACCGAGTTTTGGCGGGTCGTGGTCCGTCGAATCAGGCGGTCCGGAACCCGGTGTCGGGTGCGCCGGCAGGGGGATCATCACGTCGATCAACATGCTCGAGGCACTCGGGGCTTACGAGGAGGACGAAGGGCTTGATTATGCCTTCTACGACGTCCTCGGCGATGTCGTCTGCGGGGGATTTGCCATGCCGATCAGGGACGGGAAGGCGGAGGAGATCTATATCGTCTGTTCC
ASV71	0	2003	0	0	1446	4521	326	276	0	0	0	0	0	0	0	0	0	0	4	0	0	0	0	0	2	2	0	0	0	0	0	0	0	0	0	r__Bacteria;p__Cyanobacteria;c__Cyanophyceae;o__Nostocales;f__Rivulariaceae;g__NI-Rivulariaceae;e__NI-Rivulariaceae	TTCCACTCGCTTAATGCTCCACTCCAAAGCACAAACAACCGTATTACATTTGGCTGCTGAGCGCGGTGCAGTAGAAGATTTAGAATTAGAAGAAGTAATGCTCACCGGATATCGTGGTGTACGCTGCGTAGAATCTGGTGGTCCTGAACCCGGTGTAGGTTGTGCAGGTCGTGGTATTATCACCTCCATTAACTTTTTGGAAGAAAACGGTGCTTACCAAGACTTAGACTTCGTATCTTACGACGTACTTGGTGACGTTGTATGTGGTGGTTTCGCTATGCCTATCCGCGAAGGAAAAGCACAAGAAATCTACATCGTTACCTCT
ASV72	0	0	0	0	0	0	0	0	0	0	0	0	0	5	0	0	0	0	0	0	0	0	0	0	0	0	0	0	0	0	0	0	8549	0	0	r__Bacteria;p__Proteobacteria;c__Alphaproteobacteria;o__Hyphomicrobiales;f__Cohaesibacteraceae;g__Cohaesibacter;e__NI-Cohaesibacter	CTCTACCCGTCTCATTCTTCATTCCAAGGCGCAGAACACGATCATGGAAATGGCTGCACAAGCCGGCACCGTGGAAGACCTTGAGCTGGAAGACGTGCTCAAAGTCGGTTATGGCGACATCAAGTGTGTCGAGTCCGGTGGTCCAGAGCCAGGCGTTGGTTGCGCGGGTCGCGGTGTTATCACGGCCATCAATTTCCTTGAAGAGGAAGGCGCATACGAGGAAGATCTGGACTTTGTCTTCTATGATGTTCTTGGTGACGTGGTCTGCGGTGGTTTCGCGATGCCGATCCGCGAAAACAAAGCCCAGGAAATCTACATCGTCTGCTCT
ASV73	0	274	0	0	0	3	0	0	0	0	0	0	0	0	0	0	128	1234	2484	14	28	61	3901	9	0	0	0	0	0	0	0	0	0	0	0	r__Bacteria;p__Proteobacteria;c__Gammaproteobacteria;o__NI-Gammaproteobacteria;f__NI-Gammaproteobacteria;g__NI-Gammaproteobacteria;e__NI-Gammaproteobacteria	TTCCACCCGTCTGATCCTGCACTCGAAAGCCCAGACCACAGTCATGCACCTGGCGGCGGAAGCCGGCTCTGTCGAAGACCTGGAACTGGAAGACGTCATGGCCGTCGGTTACGGCGATGTGAAATGTGTCGAATCCGGTGGTCCTGAGCCCGGTGTCGGCTGCGCCGGTCGCGGTGTCATCACCGCCATCAACTTCCTGGAAGAGGAAGGCGCCTACGACGAGGACCTGGATTTCGTGTTTTACGACGTACTGGGTGACGTTGTCTGTGGCGGCTTCGCCATGCCGATCCGTGAGAACAAGGCCCAGGAAATCTACATCGTGGTGTCC
ASV74	0	0	0	0	0	0	0	0	4	0	0	0	7	0	0	4	0	0	0	0	0	0	0	0	0	0	0	0	0	3	0	8100	0	0	0	r__Bacteria;p__Proteobacteria;c__Gammaproteobacteria;o__NI-Gammaproteobacteria;f__NI-Gammaproteobacteria;g__NI-Gammaproteobacteria;e__NI-Gammaproteobacteria	CTCTACTCGTCTTATTCTTCACTCAAAAGCTCAAAACACTATCATGGAAATGGCTGCTGAAGCCGGTACCGTTGAAGATCTTGAGTTAGAAGACGTTTTAAAAACTGGCTACGGTGACATCAAGTGTGTTGAGTCTGGTGGTCCAGAGCCAGGTGTTGGTTGTGCCGGTCGTGGTGTAATCACTGCGATTAACTTCCTTGAAGAAGAAGGCGCTTATGAAGACGACCTAGACTTCGTATTCTACGACGTATTAGGTGACGTTGTGTGTGGTGGTTTCGCAATGCCTATTCGCGAAAACAAAGCACAAGAAATTTACATCGTTGTATCT
ASV75	0	0	0	0	0	0	0	0	0	0	0	0	0	0	0	0	0	0	0	0	0	0	0	0	0	6957	0	0	814	0	141	0	0	0	0	r__Bacteria;p__Proteobacteria;c__Gammaproteobacteria;o__Enterobacterales;f__Enterobacteriaceae;g__Klebsiella;e__NI-Klebsiella	CTCCACCCGTCTGATCCTGCACGCCAAAGCACAGAACACCATTATGGAGATGGCCGCGGAAGTCGGCTCGGTCGAGGACCTCGAACTCGAAGACGTGCTGCAAATTGGCTACGGCGACGTGCGCTGCGCGGAATCCGGCGGCCCGGAGCCAGGCGTCGGCTGCGCGGGACGCGGCGTGATCACGGCGATCAACTTTCTTGAAGAAGAAGGCGCCTACGAGGACGATCTCGATTTCGTGTTCTATGACGTGCTCGGCGACGTGGTCTGCGGCGGCTTCGCCATGCCGATCCGCGAAAACAAAGCCCAGGAGATCTACATCGTCTGCTCC
ASV76	2343	0	0	528	1612	0	726	610	0	0	338	99	319	0	117	1159	0	0	0	0	0	0	0	0	0	0	0	0	0	0	0	0	0	0	0	r__Bacteria;p__Cyanobacteria;c__Oscillatoriophycideae;o__Oscillatoriales;f__Oscillatoriales incertae sedis;g__Dapis;e__Dapis pnigousa	CTCTACTCGTTTAGTCTTAAATGCTAAAGCTCAAACTACTGTACTTCACGTTGCTGCAGAGCGCGGTGCAGTTGAAGACGTAGAACTAGACGAAGTATTGAAGCCTGGTTTCGCTGGTATCCAGTGCGTTGAGTCTGGTGGTCCTGAGCCTGGAGTTGGTTGCGCAGGTCGTGGTATTATTACTGCTATCAACTTCTTAGAAGAAGAAGGTGCTTATACCGATCTAGATTTCGTAAGCTATGACGTACTAGGTGACGTTGTTTGCGGTGGATTTGCAATGCCTATCCGTGAAAACAAAGCTCAAGAAATCTACATCGTATGTTCC
ASV77	0	0	0	0	0	0	0	0	0	0	0	0	0	3	0	0	0	0	0	0	0	0	0	0	0	0	0	0	0	0	0	0	7697	0	0	r__Bacteria;p__NI-Bacteria;c__NI-Bacteria;o__NI-Bacteria;f__NI-Bacteria;g__NI-Bacteria;e__NI-Bacteria	CTCCACCCGTCTGATCCTGAACTCCAAGGCGCAGGACACTGTTCTGCACATGGCCGCCGAAATGGGCTCGGTTGAAGACCTCGAGCTCGAAGACGTGCTCAAAACCGGTTACCAGGACATCAAATGTGTTGAGTCCGGTGGCCCCGAGCCAGGCGTTGGCTGTGCCGGTCGCGGCGTCATCACCGCCATCAACTTCCTCGAAGAAAATGGCGCTTATGACGACGTGGATTATGTCTCCTACGACGTTTTGGGCGACGTTGTCTGCGGTGGTTTTGCGATGCCAATTCGCGAAAACAAGGCCCAAGAAATCTACATCGTTATGTCC
ASV78	0	0	0	0	0	0	0	0	0	0	0	0	0	0	0	0	0	0	0	0	0	2	0	0	0	0	0	0	0	0	0	0	7314	0	0	r__Bacteria;p__Proteobacteria;c__Alphaproteobacteria;o__Rhodobacterales;f__NI-Rhodobacterales;g__NI-Rhodobacterales;e__NI-Rhodobacterales	CTCCACCCGTCTGATCCTGAACTCCAAGGCGCAGGACACCGTTCTGCACATGGCCGCCGAAATGGGCTCGGTTGAAGACCTCGAGCTCGAAGACGTGCTCAAGACCGGTTACCAGGACATCAAATGTGTTGAGTCCGGTGGCCCCGAGCCAGGCGTTGGTTGCGCCGGTCGTGGTGTGATCACAGCGATCAACTTCCTCGAAGAAAACGGTGCCTATGACGACGTGGACTATGTCTCCTACGACGTTTTGGGCGACGTTGTCTGCGGTGGTTTTGCGATGCCTATTCGTGAAAACAAGGCCCAAGAAATCTACATCGTTATGTCC
ASV79	0	0	0	0	0	0	0	0	0	0	0	0	0	0	0	0	0	0	0	0	0	0	0	0	0	0	0	0	0	0	0	0	7300	0	0	r__Bacteria;p__Bacteroidetes;c__Bacteroidia;o__Bacteroidales;f__NI-Bacteroidales;g__NI-Bacteroidales;e__NI-Bacteroidales	TTCAACACGTCTTCTACTAGGTGGTCTAGCTCAGAAAACAGTATTGGATACACTTCGTGAAGAAGGAGAGGATGTAGAACTAGACGATATTGTAAAAGAGGGATTCTCAGGTGTACGTTGTGTTGAATCAGGAGGTCCAGAACCAGGTGTAGGATGTGCTGGTCGTGGTATCATTACTTCTATCAACCTACTTGAGCAATTGGGTGCATGGGATAAGAAATTCGAGATCGACTATACATTCTATGATGTACTAGGTGACGTTGTATGTGGTGGTTTCGCGATGCCAATCCGTGAGGGTAAAGCAGAAGAGATCTACATCGTTGTATCT
ASV80	0	0	0	7217	0	0	0	0	0	0	0	0	0	0	0	0	0	0	0	0	0	0	0	0	0	0	0	0	0	0	0	0	0	0	0	r__Bacteria;p__Cyanobacteria;c__Cyanophyceae;o__Nostocales;f__Rivulariaceae;g__NI-Rivulariaceae;e__NI-Rivulariaceae	TTCCACTCGCTTAATGCTCCACTCCAAAGCACAAACAACCGTATTACATTTGGCTGCTGAGCGCGGTGCAGTAGAAGATTTAGAATTAGAAGAAGTAATGCTCACCGGATATCGTGGTGTACGCTGCGTAGAATCTGGTGGTCCTGAACCCGGTGTAGGTTGTGCAGGTCGTGGTATTATCACCTCCATTAACTTTTTGGAAGAAAACGGTGCTTACCAAGACTTAGACTTCGTATCTTACGACGTACTTGGTGACGTTGTATGTGGTGGTTTTGCTATGCCTATCCGCGAAGGAAAAGCACAAGAAATCTACATCGTTACCTCT
ASV81	2901	495	487	424	246	61	35	0	731	61	40	45	58	587	389	228	0	185	0	0	0	0	0	0	0	0	0	0	0	0	0	0	0	0	0	r__Bacteria;p__Cyanobacteria;c__NI-Cyanobacteria;o__NI-Cyanobacteria;f__NI-Cyanobacteria;g__NI-Cyanobacteria;e__NI-Cyanobacteria	CTCCACTCGCCTCATGCTCCACAGTAAGGCTCAGACTACGATTCTACACCTGGCGGCTGAGCGCGGCGCCGTTGAAGATCTCGAACTCGACGAAGTGCTGCTCACGGGCTACAAAAACGTCAAGTGCGTTGAGTCTGGTGGTCCTGAGCCTGGCGTTGGCTGCGCAGGTCGGGGCATCATCACCGCCATCAACTTCCTAGAAGAAGAAGGCGCTTACGAAGATCTCGACTTTGTATCCTACGACGTACTGGGTGACGTTGTTTGCGGTGGTTTTGCAATGCCTATTCGGGAAGGCAAAGCCCAGGAAATCTACATCGTAGTTTCC
ASV82	0	0	0	0	0	0	0	0	0	0	0	0	0	0	0	0	0	0	0	0	0	0	0	0	0	0	0	0	0	0	0	6542	0	0	0	r__Bacteria;p__Proteobacteria;c__Gammaproteobacteria;o__Vibrionales;f__Vibrionaceae;g__Vibrio;e__NI-Vibrio	TTCAACCCGATTGATCCTGCACTCTAAAGCGCAAAACACCATCATGGAGATGGCGGCAGAAGCGGGTTCGGTTGAAGACATTGAGCTAGAAGATGTACTGAAAACCGGTTACGGCGATGTGAAATGTGTTGAGTCAGGTGGGCCTGAGCCAGGCGTTGGTTGTGCCGGTCGTGGGGTTATCACCGCGATTAACTTCCTAGAAGAGGAAGGGGCATACGAAGAGGATCTCGACTTTGTATTCTACGACGTACTGGGTGATGTGGTATGTGGTGGTTTCGCCATGCCTATCCGTGAAAACAAAGCCCAAGAGATCTACATCGTAGTATCG
ASV83	0	0	0	0	0	0	0	0	0	0	0	0	0	0	7	0	0	0	0	0	0	0	0	0	0	0	0	0	0	5151	1203	0	0	5	0	r__Bacteria;p__Proteobacteria;c__Gammaproteobacteria;o__NI-Gammaproteobacteria;f__NI-Gammaproteobacteria;g__NI-Gammaproteobacteria;e__NI-Gammaproteobacteria	CTCAACTCGTCTGATCCTTCACGCAAAAGCTCAGAACTCCATTATGGAAATGGCTGCTGAAGCAGGTTCAGTTGAAGATATCGAACTGGAAGATGTACTGAAAGTTGGTTACGGCGGTGTTCGCTGTGTTGAATCTGGTGGCCCAGAGCCAGGTGTTGGTTGTGCAGGTCGCGGTGTAATTACTGCCATTAACTTCCTGGAAGAAGAAGGCGCATACGAAGAAGACTTAGACTTCGTATTCTACGATGTACTGGGTGACGTTGTATGTGGTGGTTTCGCGATGCCAATTCGTGAAAACAAAGCACAGGAAATCTACATCGTTGTTTCT
ASV84	0	0	0	0	0	0	0	0	0	0	0	0	0	0	0	0	0	0	0	0	0	0	0	0	6	0	0	0	0	0	0	0	0	0	6344	r__Bacteria;p__Proteobacteria;c__Gammaproteobacteria;o__Pseudomonadales;f__Pseudomonadaceae;g__Pseudomonas;e__NI-Pseudomonas	CTCCACCCGTCTGATCCTGCACTCCAAGGCCCAGAACACCATCATGGAAATGGCGGCCGAGGCCGGCACCGTGGAAGACCTCGAGCTCGAAGACGTGCTCAAGGCCGGCTACGGCGGCATCAAGTGCGTCGAGTCGGGCGGCCCCGAGCCGGGCGTGGGTTGCGCTGGCCGCGGTGTGATCACCGCGATCAACTTCCTCGAAGAGGAAGGCGCCTACGAGGATGACCTGGACTTCGTGTTCTACGACGTACTCGGCGACGTGGTCTGTGGCGGTTTCGCCATGCCCATCCGCGAGAACAAGGCCCAGGAAATCTACATCGTCTGCTCC
ASV85	0	0	0	0	0	0	0	0	0	0	0	0	0	0	0	0	0	0	0	0	0	0	0	0	0	0	0	0	0	0	0	0	6064	0	0	r__Bacteria;p__Proteobacteria;c__Epsilonproteobacteria;o__Campylobacterales;f__NI-Campylobacterales;g__NI-Campylobacterales;e__NI-Campylobacterales	TTCAACAAGACTTATTCTTCATGAGAAAGCTCAGTCTACTATCCTTCAGCTTGCTGCTGAAATGGGAACAGTTGAGGATCTTGAGTTAGAAGATGCTTGTAAGCCAGGTGCTGGGATATTTGCTCCTGATGCACCAGGTGGTTGGATTAACTGTACAGAGTCAGGTGGACCAGAGCCAGGTGTTGGTTGTGCAGGTCGTGGGGTTATTACAGCGATCAACTTTCTAGAAGAGGAAGGTGCATATGAAGAGGAAGGTCTTAACTTCGTATCTTATGACGTACTTGGAGACGTTGTATGTGGTGGATTTGCGATGCCGATCCGTGAAGGTAAAGCTCAAGAGATCTACATTGTAATGTCT
ASV86	0	0	0	0	0	0	0	0	0	0	0	0	5895	0	0	0	0	0	0	0	0	0	0	0	0	0	0	0	0	0	0	0	0	0	0	r__Bacteria;p__Proteobacteria;c__Gammaproteobacteria;o__NI-Gammaproteobacteria;f__NI-Gammaproteobacteria;g__NI-Gammaproteobacteria;e__NI-Gammaproteobacteria	CTCGACTCGTTTGATCCTGCACGCAAAAGCGCAAAACTCAATCATGGAAATGGCTGCAGAAGCTGGTTCAGTTGAAGATATCGAACTGGAAGATGTATTGAAAGTTGGTTACGGCGGTGTTCGCTGTGTTGAATCTGGTGGTCCAGAGCCAGGCGTTGGCTGTGCAGGTCGTGGCGTAATCACAGCGATCAACTTCCTTGAAGAAGAAGGCGCTTACGAAGAAGATCTAGACTTCGTATTCTACGACGTACTAGGTGACGTTGTATGCGGCGGTTTCGCAATGCCAATTCGTGAAAACAAAGCACAGGAAATCTACATCGTAGTTTCT
ASV87	0	0	0	0	0	0	0	0	0	0	0	0	0	0	0	0	0	0	0	0	0	0	0	0	0	0	0	0	0	0	0	5836	0	0	0	r__NI;p__NI;c__NI;o__NI;f__NI;g__NI;e__NI	CTCAACAAGGCTATTGTTAGGAGGTCTGGCACAGAAAACAGTGCTTGATACATTGAGAGAAGAGGGTGAGGATGTAGAACTAGAAGATATCGTTCGTGAAGGTTATGGAGGTGTTCGATGCGTAGAGTCGGGTGGTCCTGAGCCAGGTGTCGGGTGTGCCGGTCGTGGTATTATCACTTCTATCAACCTTCTAGAGCAGCTAGGAGCTTGGGATAAGAAGTTTACGATTGACTATACATTCTACGATGTATTGGGTGATGTTGTATGTGGTGGATTCGCCATGCCTATCCGAGAAGGTAAAGCCGAAGAGATCTATATCGTTGTATCG
ASV88	0	0	0	0	0	0	0	0	0	0	0	0	0	6	0	2	2	0	0	0	0	0	0	0	0	0	0	0	0	0	3	5801	0	4	0	r__Bacteria;p__Proteobacteria;c__Gammaproteobacteria;o__Vibrionales;f__Vibrionaceae;g__Vibrio;e__NI-Vibrio	CTCAACTCGCTTGATCCTACACTCAAAAGCGCAAAGCACCATCATGGAAGCGGCGGCAGAGGCAGGTTCTGTTGAGGATATCGAACTAGAAGATGTATTGAAAGTCGGTTACGGCAACGTGCGCTGTGTGGAATCAGGCGGTCCTGAGCCAGGTGTGGGCTGTGCAGGTCGTGGTGTAATTACCGCCATCAACTTCCTTGAAGAAGAGGGCGCGTACGAAGAAGACCTCGATTTTGTGTTCTACGACGTACTGGGTGACGTGGTATGTGGTGGTTTCGCGATGCCAATTCGTGAGAACAAAGCGCAAGAGATCTACATCGTTTGTTCA
ASV89	0	0	0	0	0	0	0	0	0	0	0	0	0	0	0	0	0	0	0	0	0	0	0	0	0	0	0	0	0	0	0	5742	0	0	0	r__Bacteria;p__Proteobacteria;c__Gammaproteobacteria;o__Vibrionales;f__Vibrionaceae;g__Vibrio;e__NI-Vibrio	TTCAACTCGTTTGATCCTTCACTCTAAAGCGCAAAACACCATCATGGAAATGGCGGCTGAAGCGGGTACGGTTGAAGATATCGAACTAGAAGATGTATTGAAAGTCGGCTATGGCGACGTTCGTTGTGTTGAGTCAGGCGGCCCAGAGCCAGGTGTTGGTTGTGCGGGTCGTGGTGTAATCACCGCTATCAACTTCCTTGAGGAAGAAGGCGCGTACGAAGATGACCTAGATTTCGTATTCTACGACGTTCTTGGTGACGTTGTATGTGGTGGTTTCGCGATGCCTATCCGTGAAAACAAAGCAGAAGAGATCTACATCGTTGTTTCT
ASV90	0	0	0	0	0	0	0	0	0	0	0	0	0	3	0	0	0	0	0	0	0	0	0	0	0	0	0	0	0	0	0	0	0	0	5419	r__NI;p__NI;c__NI;o__NI;f__NI;g__NI;e__NI	CTCGACCCGTCTGCTTCTCGGCGGTCTGGCCCAGCGCACCGTTCTCGACTCCCTCCGCGAGGAAGGCGAGGATCTGGAACTCGAAGACATCATGAAAGGCGGCTACGAAGGCACGCTCTGCACAGAATCCGGTGGACCGGAGCCAGGAGTCGGCTGCGCCGGACGCGGCATCATCACCTCCATCAACATGCTGGAGCAACTGGGAGCCTACGAAGAAGACCAATCCCTCGACTACGCCTTCTACGACGTACTGGGTGACGTCGTCTGCGGCGGATTCGCCATGCCGATCCGCGAAGGAAAAGCACAGGAGATCTACATCGTGGTTTCC
ASV91	696	66	0	0	0	0	0	875	519	628	480	33	0	704	0	1389	0	6	0	0	0	0	0	0	0	0	0	0	0	0	0	0	0	0	0	r__Bacteria;p__Cyanobacteria;c__NI-Cyanobacteria;o__NI-Cyanobacteria;f__NI-Cyanobacteria;g__NI-Cyanobacteria;e__NI-Cyanobacteria	TTCTACTCGCCTGATGCTACACAGTAAGGCACAAACCACAATTTTGCACCTTGCTGCTGAGCGTGGCGCTGTTGAAGACCTCGAACTCGACGAAGTACTACTCACAGGCTACAAAGGCGTTAAGTGCGTTGAGTCAGGCGGTCCTGAGCCTGGCGTTGGCTGCGCTGGCCGAGGCATTATTACAGCGATCAACTTCCTTGAGGAAGAAGGCGCTTACGAAGACCTCGACTTTGTTTCTTACGACGTATTGGGCGACGTTGTGTGCGGTGGATTTGCAATGCCGATTCGAGAAGGCAAAGCACAAGAGATCTACATTGTCACCTCT
ASV92	0	0	0	0	0	0	0	0	0	0	0	0	0	0	0	0	0	0	0	0	0	0	0	0	0	0	0	0	0	0	0	5362	0	0	0	r__NI;p__NI;c__NI;o__NI;f__NI;g__NI;e__NI	CTCGACCCGCCTCCTTCTCGGCGGCCTCGCCCAACGTACCGTTCTCGATTCCCTCCGGGAGGAAGGCGAGGATCTGGAACTCGAGGACATCATGAAAGGCGGCTATGAAGGCACGCTCTGCACAGAATCGGGCGGACCGGAACCGGGTGTGGGCTGCGCCGGCCGAGGTATCATCACATCCATCAATATGCTGGAGCAACTGGGAGCCTACGAAGAAGACCAATCTTTGGACTACGCGTTCTACGACGTACTCGGAGACGTGGTCTGCGGCGGATTCGCCATGCCGATCCGCGAAGGCAAAGCGCAGGAAATCTACATCGTGGTTTCC
ASV93	1584	41	516	677	687	78	113	141	90	52	103	101	109	432	0	368	0	0	125	0	0	0	0	0	0	0	0	0	0	0	9	0	0	0	0	r__Bacteria;p__Cyanobacteria;c__Cyanophyceae;o__Synechococcales;f__Leptolyngbyaceae;g__Leptolyngbya;e__NI-Leptolyngbya	CTCCACCCGTCTGATGCTTCACAGTAAGGCGCAAACCACCATTCTTCACCTGGCAGCTGAGCGCGGTGCCGTCGAAGATCTAGAGCTCGACGAAGTCCTCCTCACTGGCTATAAGAATGTTAAGTGTGTTGAGTCTGGTGGCCCTGAACCAGGCGTAGGCTGCGCTGGTCGGGGTATTATCACCGCCATTAATTTCCTAGAAGAAGAAGGTGCTTACGAAGATCTCGATTTTGTTTCTTACGACGTGTTGGGTGACGTTGTTTGCGGTGGTTTTGCCATGCCAATTCGGGAAGGTAAAGCCCAGGAAATCTACATCGTAGTTTCC
ASV94	0	0	0	0	0	0	0	0	0	0	0	0	0	0	0	0	0	0	0	0	0	0	0	0	0	0	0	0	0	0	0	0	5178	0	0	r__NI;p__NI;c__NI;o__NI;f__NI;g__NI;e__NI	CTCAACAAGACTGTTGCTCGGCGGACTCGCACAGAAATCAGTACTCGACACACTCCGTGAAGAAGGTGAGGATGTCGAACTCGATGATATCAGAAAACCGAGCTTTGGCGGTTCCTGGTCGGTTGAATCGGGAGGACCGGAGCCGGGGGTAGGCTGCGCCGGACGCGGCATCATCACTTCTATCAATATGCTCGAATCTCTCGGTGCCTACGAAGAGGATGAAGGACTCGATTACGCATTTTACGACGTCCTGGGCGACGTTGTCTGTGGTGGCTTCGCCATGCCGATCAGAGACGGTAAAGCTCAGGAGATATATATCGTCTGCTCA
ASV95	0	0	0	0	0	0	0	0	0	0	0	0	0	0	0	0	0	0	0	0	0	0	0	0	0	0	0	0	0	0	0	0	5140	0	0	r__Bacteria;p__Proteobacteria;c__Gammaproteobacteria;o__Vibrionales;f__Vibrionaceae;g__Vibrio;e__NI-Vibrio	TTCAACGCGTCTTATTCTACACTCTAAAGCGCAAAACACCATCATGGAAATGGCCGCAGAAGCGGGGTCAGTGGAAGACATCGAGCTAGAAGATGTACTGAAAACCGGTTACGGCGATGTGAAATGTGTTGAGTCAGGTGGTCCAGAGCCAGGCGTGGGTTGTGCCGGTCGTGGGGTTATCACTGCGATCAACTTCCTAGAAGAAGAAGGTGCGTACGAAGAAGATCTCGACTTTGTATTCTACGACGTACTGGGTGACGTGGTATGTGGTGGTTTCGCCATGCCAATTCGTGAAAACAAAGCCCAAGAGATCTACATCGTGGTATCG
ASV96	0	0	0	0	0	0	0	0	0	0	0	0	0	0	0	0	0	0	0	0	0	0	0	0	0	0	0	0	0	0	0	0	5110	0	0	r__Bacteria;p__NI-Bacteria;c__NI-Bacteria;o__NI-Bacteria;f__NI-Bacteria;g__NI-Bacteria;e__NI-Bacteria	CTCCACGCGGCTTCTGATGGGCGGCCTCGCGCAGAAGACCGTGCTCGACACGCTTCGCGAAGAGGGCGAGGACGTCGAACTCGAAGATATTCGTCGGGGTGGCTTCGGGGAATGCCTCTGCACCGAATCGGGCGGCCCCGAGCCAGGCGTCGGTTGCGCTGGTCGTGGAATCATCACGTCCATCAATATGCTTGAGCAACTCGGTGCGTACGACGACGACCAGAATCTCGACTACGTCTTCTACGATGTGCTTGGCGACGTCGTCTGCGGCGGATTCGCGATGCCCATTCGCGAAGGCAAAGCCCAAGAGATTTACATCGTCTGCTCT
ASV97	0	0	0	0	0	0	0	0	0	0	0	0	0	3	0	0	0	0	0	0	0	0	0	0	0	0	0	0	0	0	0	3	0	0	5081	r__NI;p__NI;c__NI;o__NI;f__NI;g__NI;e__NI	CTCCACACGTCTGATCTTGCACGCAAAAGCTCAGGAAACAGTCATGGACAAAGTCCGCGAGCTTGGCACTGTCGAGGACCTGGAGTTGGAAGATGTGTTGAAGTGGGGTTACGGCGACGTCAAGTGTGTTGAGTCCGGTGGCCCTGAGCCTGGTGTTGGTTGTGCAGGCCGTGGTGTTATCACAGCCATTAACTTCCTTGAGGAAGAGGGCGCTTACACAGATGACCTCGACTTCGTCTTCTATGACGTTCTCGGCGACGTTGTATGCGGTGGCTTTGCTATGCCGATTCGCGAGAACAAGGCAGAAGAGATTTACATCGTTGTCTCC
ASV98	0	0	0	0	0	0	0	0	0	0	0	0	0	0	0	0	0	0	0	0	0	0	0	0	0	0	0	0	0	0	0	0	0	0	5035	r__NI;p__NI;c__NI;o__NI;f__NI;g__NI;e__NI	TTCCACCCGCCTGATCCTGCATGCGAAAGCACAGGAGACAGTTATGGACAAGGTCCGTGAACTCGGTACGGTTGAGGACCTGGAGCTGGATGATGTCTTGAAATTCGGCTTCGGTGACGTCAAATGTGTTGAGTCCGGTGGTCCTGAGCCGGGCGTTGGTTGCGCCGGCCGTGGTGTTATCACAGCCATCAACTTCCTCGAGGAAGAAGGTGCCTACACCGATGATCTCGACTTCGTTTTCTACGATGTCCTCGGTGACGTCGTCTGTGGTGGCTTTGCCATGCCGATCCGCGAGAACAAGGCAGAAGAGATCTACATCGTTGTCTCC
ASV99	2838	0	0	0	0	0	0	0	0	0	0	0	0	2053	0	0	0	0	0	0	0	0	0	0	0	0	0	0	0	0	0	0	0	0	6	r__Bacteria;p__Planctomycetes;c__Planctomycetia;o__NI-Planctomycetia;f__NI-Planctomycetia;g__NI-Planctomycetia;e__NI-Planctomycetia	CAGCACCCGCCTGCTGCTCAACGGCCTGCACCAGAAGACGGTGCTTGACACCCTTCGCGAAGAAGGTGAAGACGTCGAGCTTGAAGACGTCCGTCGCGACGGCTTCGGCACCGCGATGTGCGTCGAGAGCGGCGGCCCCGAGCCGGGCGTGGGTTGCGCCGGTCGCGGCATCATCACAAGCATCAACCTGCTCGAACAGCTTGGCGCTTACGAGGAAGACGAAAACCTCGACTACGTCTTCTATGACGTGCTCGGCGACGTGGTCTGCGGCGGATTCGCCATGCCGATCCGCGAAGGCAAGGCCCAGGAGATTTACATCGTCTGCTCC
ASV100	0	4801	3	0	0	0	0	0	0	0	0	0	0	0	0	0	0	0	0	0	0	0	0	0	0	0	0	0	0	0	0	0	0	0	0	r__Bacteria;p__Proteobacteria;c__Epsilonproteobacteria;o__Campylobacterales;f__Campylobacteraceae;g__Arcobacter;e__NI-Arcobacter	TTCAACAAGATTAATCTTACACGAAAAAGCTCAATCTACAATTATGCAATTGGCTTCTGAAGCTGGAACAGTTGAAGATTTAGAGTTAGAAGATGTATGTAAACCAGGTGCAGATGAATTCCACCCAGATAATACAGAAATTACTGAAGGTTTCATTATGTGTACTGAGTCTGGTGGTCCTGAGCCAGGTGTTGGTTGTGCAGGTAGAGGGGTTATTACAGCAATTAACTTCTTAGAAGAAGAAGGTGCTTATGATGACGATTTAGATTTCGTATCTTATGACGTACTTGGAGACGTTGTATGTGGTGGATTTGCTATGCCTATTAGAGAAGGTAAAGCACAAGAGATTTACATTGTAATGTCT
ASV101	0	0	0	0	0	0	0	0	0	0	0	0	0	0	0	0	0	0	0	0	0	0	0	0	0	0	0	0	0	0	4780	4	0	6	0	r__Bacteria;p__NI-Bacteria;c__NI-Bacteria;o__NI-Bacteria;f__NI-Bacteria;g__NI-Bacteria;e__NI-Bacteria	CTCCACCCGTCTGCTGCTGGGCGGACTGGCCCAGAAAACCGTTCTTGATTCCCTGCGGGAAGAGGGCGAGGACCTGGAGCTGGAAGACATCATGAAAGAAGGTTTCCGCAACACCCTCTGCACCGAGTCCGGCGGACCGGAGCCCGGCGTGGGTTGCGCAGGTCGCGGAATCATCACCTCGATCAACATGCTCGAACAGCTCGGAGCCTACGAGGACGATCAGGACCTGGACTACGCGTTCTACGACGTACTGGGTGACGTGGTCTGCGGCGGATTCGCCATGCCGATCCGCGAAGGTAAAGCACAGGAAATCTACATCGTCGTGTCC
ASV102	4736	0	0	0	0	0	0	0	0	0	0	0	0	0	0	0	0	0	0	0	0	0	0	0	0	0	0	0	0	0	0	0	0	0	0	r__Bacteria;p__Proteobacteria;c__Alphaproteobacteria;o__Rhizobiales;f__Xanthobacteraceae;g__Azorhizobium;e__NI-Azorhizobium	TTCCACGCGTCTGATCCTGCACGCCAAGGCGCAGGACACCATCCTGAGCCTCGCCGCCGCCGCCGGCAGCGTCGAGGATCTGGAACTGGAAGAAGTGATGAAGGTCGGCTACCGCGACATCCGTTGCGTGGAGTCCGGCGGTCCTGAGCCCGGCGTCGGCTGCGCCGGTCGCGGCGTCATCACCTCCATCAACTTCCTGGAAGAGAACGGCGCCTACGAGGACATCGACTATGTGTCCTACGACGTGCTCGGCGACGTGGTGTGCGGCGGCTTCGCCATGCCCATCCGCGAGAACAAGGCCCAGGAAATCTACATCGTCATGTCC
ASV103	0	0	0	0	0	0	0	0	0	0	0	0	0	0	0	0	0	0	0	0	0	0	0	0	2	0	0	0	2	0	0	0	0	0	4599	r__NI;p__NI;c__NI;o__NI;f__NI;g__NI;e__NI	TTCAACACGATTGTTACTGGGTGGGTTGGCACAGCAGACTGTACTGGACACCCTTCGGGAGGAGGGAGAGGATGTAGAACTGCAAGACATTCGCAAATCAGGATTTGGTGGTACACTGTGTACTGAGTCAGGCGGCCCCGAACCAGGAGTTGGTTGTGCCGGCCGTGGTATTATTACATCAATTAACCTGCTGGAACAGCTAGGTGCCTATTCTGAGGACCAACAACTGGATTACGCATTTTATGACGTGTTAGGCGACGTTGTATGTGGCGGTTTTGCAATGCCGATCCGTGAAGGCAAGGCACAGGAGATCTACATCGTTTGTTCA
ASV104	0	0	0	0	0	0	0	0	0	0	0	0	0	0	0	0	0	0	0	0	0	0	0	0	0	0	0	0	0	1722	0	0	0	2816	0	r__Bacteria;p__Cyanobacteria;c__Cyanophyceae;o__Oscillatoriales;f__Microcoleaceae;g__Trichodesmium;e__NI-Trichodesmium	CTCTACTCGTTTAATCTTAAACGCTAAAGCTCAAACTACTGTACTTCACGTTGCTGCTGAACTCGGTGCAGTTGAAGACGTAGAACTAGACCAAGTATTGAAGCCTGGTTTCGGTGGCATTAAGTGTGTTGAGTCTGGTGGTCCTGAGCCTGGTGTAGGTTGCGCTGGCCGTGGTATTATTACTGCTATCAACTTTCTAGAAGAAGAAGGAGCTTATACAGATCTAGATTTCGTAAGCTATGACGTACTAGGTGACGTTGTTTGCGGTGGATTTGCAATGCCTATCCGTGAAAACAAAGCTCAAGAAATCTACATCGTATGTTCC
ASV105	0	0	0	0	0	0	0	0	0	3	0	0	0	0	0	0	0	0	0	0	0	0	0	0	0	0	0	0	0	0	0	0	4476	0	0	r__Bacteria;p__Proteobacteria;c__Gammaproteobacteria;o__Vibrionales;f__Vibrionaceae;g__Vibrio;e__NI-Vibrio	TTCCACTCGTCTGATCCTTCACACCAAAATGCAGAACACCATCATGGAGATGGCAGCAGAAGCAGGGACGGTTGAAGATATCGAACTAGAGGATGTATTGCTCACCGGTTACGGCGATGTGAAGTGTGTCGAGTCCGGTGGTCCTGAGCCAGGTGTTGGTTGTGCCGGTCGTGGTGTTATCACAGCGATCAACTTCCTAGAAGAAGAAGGTGCGTACGAAGAAGATCTTGATTTCGTATTCTACGACGTACTGGGGGATGTGGTCTGTGGTGGTTTCGCCATGCCAATTCGTGAAAACAAAGCCCAAGAGATCTACATCGTGGTTTCT
ASV106	17	76	0	0	2	0	0	25	41	0	4042	0	0	29	0	0	0	0	0	0	0	0	0	0	0	0	0	0	0	0	0	0	0	0	0	r__Bacteria;p__Cyanobacteria;c__Cyanophyceae;o__NI-Cyanophyceae;f__NI-Cyanophyceae;g__NI-Cyanophyceae;e__NI-Cyanophyceae	CTCTACTCGCCTGATGCTACACAGTAAGGCACAAACCACAATTTTGCACCTTGCTGCTGAGCGTGGCGCTGTTGAAGACCTCGAACTCGACGAAGTACTACTCACAGGCTACAAAGGCGTTAAGTGCGTTGAGTCGGGCGGTCCTGAGCCTGGTGTTGGCTGCGCGGGTCGAGGCATCATTACAGCGATTAACTTCCTTGAGGAAGAAGGCGCTTACGAAGATCTCGACTTTGTTTCTTACGACGTGCTAGGTGACGTTGTGTGCGGTGGATTTGCAATGCCGATTCGAGAAGGCAAAGCACAAGAAATCTACATCGTTACCTCT
ASV107	0	0	0	0	0	0	4099	0	0	0	0	0	0	0	0	0	0	0	0	0	0	0	0	0	0	0	0	0	0	0	0	0	0	0	0	r__Bacteria;p__Proteobacteria;c__Gammaproteobacteria;o__NI-Gammaproteobacteria;f__NI-Gammaproteobacteria;g__NI-Gammaproteobacteria;e__NI-Gammaproteobacteria	CTCAACCCGTCTTATCTTGCATACAAAAATGCAAAACACCATTATGGAAATGGCTGCTGAAGCAGGTACGGTAGAAGACATCGAGCTAGAAGATGTACTACTGACGGGCTACGGCGATGTGAAATGTGTTGAATCAGGTGGTCCAGAGCCAGGTGTTGGTTGCGCTGGTCGCGGTGTAATTACAGCGATCAACTTCCTTGAAGAAGAGGGCGCATACGAAGAAGACCTAGACTTTGTATTCTACGATGTACTGGGTGACGTGGTATGTGGTGGTTTCGCAATGCCTATTCGTGAAAACAAAGCTCAGGAAATCTACATCGTTGTCTCG
ASV108	0	0	0	0	0	0	0	0	0	0	0	0	0	0	0	0	0	0	0	0	0	0	0	0	0	0	0	0	0	0	0	0	4083	0	0	r__NI;p__NI;c__NI;o__NI;f__NI;g__NI;e__NI	CTCAACAAGGCTGTTGCTCGGCGGACTCGCACAGAAATCAGTACTCGACACACTACGTGAAGAAGGTGAGGATGTCGAACTCGATGATATCAGAAAACCGAGCTTTGGCGGTTCCTGGTCGGTTGAATCCGGAGGGCCGGAGCCGGGGGTAGGCTGCGCCGGCCGCGGCATCATCACTTCTATCAATATGCTCGAATCTCTCGGGGCCTACGAAGAGGATGAAGGACTCGATTACGCCTTTTACGACGTCCTGGGCGACGTTGTCTGCGGTGGCTTTGCCATGCCGATCAGAGACGGTAAAGCTCAGGAGATATATATCGTCTGCTCT
ASV109	0	0	0	0	0	0	0	0	0	0	0	0	0	0	4	4065	0	0	0	0	0	0	0	0	0	0	0	0	0	2	0	0	0	0	0	r__Bacteria;p__Proteobacteria;c__Gammaproteobacteria;o__Vibrionales;f__Vibrionaceae;g__Vibrio;e__NI-Vibrio	TTCCACTCGCCTTATCCTTCACTCGAAAGCGCAAAACACCATCATGGAGATGGCCGCAGAGGCTGGCACAGTGGAAGACATCGAACTCGAAGATGTACTCAAAGTTGGTTACGGCGATGTTCGTTGTGTGGAATCTGGTGGTCCTGAGCCGGGTGTCGGCTGTGCTGGTCGCGGGGTTATTACGGCGATCAACTTCTTGGAAGAAGAGGGCGCGTATGAAGACGACCTCGACTTTGTGTTCTACGACGTACTCGGGGACGTTGTGTGTGGTGGTTTTGCCATGCCAATTCGTGAAAATAAAGCGGAAGAGATCTACATCGTTGTCTCT
ASV110	0	0	0	0	0	0	0	0	0	0	0	0	0	0	0	0	0	0	0	0	0	0	0	0	0	0	0	0	0	0	0	3854	0	4	0	r__Bacteria;p__Bacteroidetes;c__Sphingobacteriia;o__Sphingobacteriales;f__Sphingobacteriaceae;g__Arcticibacter;e__NI-Arcticibacter	TTCAACTCGTTTGTTGTTGGGAGGATTGGCTCAAAAAACTGTTTTGGATACACTTCGCGAAGAAGGTGAAGATGTAGAGTTGGACGATATCATCAAAGAAGGATATAGCCGTACTCGTTGTGTTGAGTCGGGCGGTCCAGAGCCTGGTGTGGGGTGTGCTGGTCGTGGTATCATTACTTCCATCAACTTGTTGGAGCAGTTAGGTGCATGGGATCCAGAGTTTAAGATCGACTATACTTTCTATGATGTATTAGGAGATGTTGTGTGTGGTGGTTTTGCGATGCCAATTCGTGATGGTAAAGCCGAAGAGATTTATATTGTTGTGTCG
ASV111	0	0	0	3852	0	0	0	0	0	0	0	0	0	0	0	0	0	0	0	0	0	0	0	0	0	0	0	0	0	0	0	0	0	0	0	r__Bacteria;p__Proteobacteria;c__Alphaproteobacteria;o__NI-Alphaproteobacteria;f__NI-Alphaproteobacteria;g__NI-Alphaproteobacteria;e__NI-Alphaproteobacteria	TTCTACCCGTCTTATTCTCCACTCCAAGGCTCAGAACACGATCATGGAAATGGCTGCTGAGGCAGGTACCGTGGAAGACCTTGAACTCGAAGACGTACTTAAGGTTGGCTTCGGCGATATCAGATGCGTGGAATCAGGTGGTCCTGAGCCAGGCGTTGGCTGCGCCGGCCGCGGCGTTATCACAGCCATCAACTTCCTCGAAGAAGAAGGTGCATACGAAGAAGACCTCGACTTCGTTTTCTATGACGTTCTCGGCGACGTGGTTTGCGGCGGCTTCGCTATGCCGATCCGTGAAAACAAAGCTCAGGAAATCTACATCGTTTGCTCT
ASV112	0	0	0	0	0	0	0	0	0	0	0	0	0	0	0	0	0	0	0	0	0	0	0	0	0	3766	0	0	0	0	0	0	0	0	0	r__Bacteria;p__Proteobacteria;c__Gammaproteobacteria;o__Enterobacterales;f__Enterobacteriaceae;g__Enterobacter;e__NI-Enterobacter	CTCCACCCGTCTGATCCTGCATGCGAAAGCGCAGAACACCATTATGGAGATGGCCGCCGAAGTGGGTTCAGTGGAAGACCTTGAACTGGAAGATGTGCTGCAAATCGGTTACGGCGGCGTGCGTTGTGCAGAATCCGGCGGCCCGGAGCCAGGCGTGGGTTGTGCAGGCCGCGGCGTTATTACCGCCATTAACTTCCTTGAAGAAGAAGGCGCCTATGTCAGCGACCTCGACTTTGTCTTCTATGACGTCCTCGGTGACGTGGTCTGCGGCGGGTTCGCCATGCCGATTCGTGAAAACAAAGCGCAAGAGATCTATATCGTCTGCTCC
ASV113	0	137	0	0	0	243	229	0	0	0	0	0	0	1012	925	1218	0	0	0	0	0	0	0	0	0	0	0	0	0	0	0	0	0	0	0	r__Bacteria;p__Verrucomicrobia;c__NI-Verrucomicrobia;o__NI-Verrucomicrobia;f__NI-Verrucomicrobia;g__NI-Verrucomicrobia;e__NI-Verrucomicrobia	CTCGACTCGGCTTTTATTAGGCGGACTCGCTCAACGCTCGGTGCTCGACACGCTTCGTGAAGAAGGTGAAGACGTCGAACTCGAAGACATCCGTAGCGGTGGTTTTTGTAACAGCCTCTGCGTTGAGTCCGGTGGTCCTGAACCCGGAGTGGGTTGTGCCGGTCGCGGCATCATCACCTCCATTAACATGCTTGAGCAGCTCGGTGCTTATGAAGAAGACCAGGCACTCGACTATGTTTTCTACGACGTGCTCGGCGATGTGGTTTGCGGCGGATTCGCCATGCCAATTCGTGAGGGCAAAGCAGAGGAAATTTACATTGTCTGCTCA
ASV114	0	0	0	0	0	0	0	0	0	0	0	0	0	2	0	3724	0	0	0	0	0	0	0	0	0	0	0	0	0	0	2	0	0	0	0	r__Bacteria;p__Bacteroidetes;c__Bacteroidia;o__NI-Bacteroidia;f__NI-Bacteroidia;g__NI-Bacteroidia;e__NI-Bacteroidia	TTCAACACGTTTACTGCTTGGTGGACTGGCACAAAAAACTGTTTTGGATACACTTCGTGAAGAAGGCGAAGATGTTGAACTGGAAGACATCATGAAGGTCGGATACGGCAGTACAAGCTGTACCGAATCTGGTGGTCCTGAACCAGGTGTAGGATGTGCCGGACGCGGAATTATTACTTCGATTAATATGCTTGAACAACTTGGTGCCTACGACGAGGATAAAGAGCTTGATTATGCTTTCTACGATGTGTTAGGTGATGTTGTATGTGGTGGTTTTGCCATGCCTATACGTGATGGTAAGGCCCAGGAGATATACATTGTTGTTTCG
ASV115	0	0	0	0	0	0	0	0	0	0	0	0	0	0	0	0	0	0	0	0	0	0	0	0	0	0	0	0	0	0	0	0	0	0	3517	r__Bacteria;p__Proteobacteria;c__Gammaproteobacteria;o__NI-Gammaproteobacteria;f__NI-Gammaproteobacteria;g__NI-Gammaproteobacteria;e__NI-Gammaproteobacteria	TTCGACTCGTCTGATTTTGCACTCTAAAGCCCAGAACACCATCATGGAAATGGCAGCAGAAGCTGGCACAGTGGAAGATCTGGAACTTGAAGATGTATTAAAAACCGGCTACGGCGACATCAAGTGTGTTGAGTCTGGTGGTCCAGAGCCTGGCGTTGGTTGTGCCGGTCGCGGTGTAATCACTGCAATTAACTTTCTGGAAGAAGAAGGTGCCTACGAAGAAGATCTCGACTTCGTTTTCTACGATGTACTGGGTGACGTTGTATGTGGTGGTTTTGCGATGCCTATTCGTGAAAACAAGGCACAGGAAATCTACATTGTTGTATCT
ASV116	0	0	0	0	0	458	130	1050	0	0	0	0	0	659	0	1179	0	0	0	0	0	0	0	0	0	0	0	0	0	0	35	0	0	0	0	r__Bacteria;p__Cyanobacteria;c__Cyanophyceae;o__Synechococcales;f__Leptolyngbyaceae;g__NI-Leptolyngbyaceae;e__NI-Leptolyngbyaceae	CTCTACGCGCTTGATGCTCCACAGTAAGGCACAGACTACGATTCTGCACTTGGCAGCTGAGCGCGGTGCGGTTGAAGACCTCGAGCTAGACGAAGTGCTACTCAAAGGCTACAAGGACGTTAAGTGCGTTGAGTCCGGCGGTCCTGAGCCGGGTGTAGGCTGTGCGGGTCGTGGCATCATCACCGCCATCAACTTCCTGGAAGAAGAAGGCGCTTACGAAGATCTCGATTTCGTTTCCTACGACGTACTAGGCGACGTAGTTTGCGGTGGTTTTGCCATGCCTATTCGGGAAGGCAAAGCCCAGGAAATCTACATCGTCTGCTCC
ASV117	1469	332	0	0	0	0	0	0	0	509	0	0	0	0	0	1054	0	0	0	0	0	0	0	0	0	0	0	0	0	0	0	0	0	0	5	r__Bacteria;p__Cyanobacteria;c__Cyanophyceae;o__Oscillatoriales;f__NI-Oscillatoriales;g__NI-Oscillatoriales;e__NI-Oscillatoriales	CTCTACTCGTTTGATCCTCAACTGTAAAGCTCAGGTAACTGTTCTTCACTTAGCAGCAGAACGCGGATCTGTTGAAGATCTCGAACTCGAAGATGTATTGCTCGAAGGATTTGAAAACATCAAGTGTGTAGAATCCGGTGGTCCTGAGCCTGGAGTTGGATGTGCAGGTCGTGGAATTATCACCTCCATCAACTTCCTCGAAGAAGAAGGTGCTTACGAAGACCTAGACTTCGTATCCTACGACGTATTAGGAGACGTTGTTTGCGGTGGTTTCGCAATGCCTATCCGTGAAGGAAAAGCACAAGAAATCTACATCGTAACTTCT
ASV118	0	0	0	0	0	0	0	0	0	0	0	0	0	0	0	0	0	0	0	0	0	0	0	0	0	0	0	0	0	0	0	3170	0	0	0	r__NI;p__NI;c__NI;o__NI;f__NI;g__NI;e__NI	TTCAACTCGTTTGCTTTTAGGTGGTTTGGCACAAAAAACTGTTCTTGATACACTTCGTGAAGAGGGCGAAGATGTAGAACTTGATGATATTGTACGTCCTGGGTACAGCGGAACTCGTTGTGTTGAGTCAGGCGGTCCAGAACCTGGTGTTGGTTGTGCTGGTCGTGGTATTATTACATCTATCAACTTACTTGAGCAGCTTGGCGCATGGGAAGAGAAATTTGCTATCGACTACACTTTCTACGATGTACTTGGTGACGTAGTTTGTGGTGGTTTTGCAATGCCTATCCGCGAAGGAAAAGCCGAAGAAATTTACATTGTAGTTTCT
ASV119	0	0	0	0	0	0	0	0	0	0	0	0	0	0	0	0	0	0	0	0	2763	0	0	0	0	0	0	0	0	0	359	0	0	0	0	r__Bacteria;p__Proteobacteria;c__NI-Proteobacteria;o__NI-Proteobacteria;f__NI-Proteobacteria;g__NI-Proteobacteria;e__NI-Proteobacteria	TTCCACACGTCTTATTCTGCACTCAAAAGCGCAAAACACAATAATGGAGATGGCTGCACAGGCTGGCACGGTAGAGGATCTTGAGCTTGAAGAAGTGCTTAAGGTTGGTTTTGGCGACATCAAGTGCGTGGAGTCAGGTGGTCCTGAGCCTGGAGTTGGCTGTGCTGGTCGTGGTGTTATTACCGCGATTAACTTTCTTGAAGAGGAAGGTGCATATTCAGACGACTTAGATTTCGTTTTCTATGATGTTCTAGGTGATGTGGTTTGTGGCGGATTTGCAATGCCTATTCGTGAGAATAAGGCTCAGGAAATCTACATTGTTTGCTCT
ASV120	0	0	0	0	0	0	0	0	0	0	0	0	0	0	0	0	0	0	0	0	0	0	0	0	0	0	0	3036	0	0	0	0	0	0	0	r__NI;p__NI;c__NI;o__NI;f__NI;g__NI;e__NI	CTCCACACGTCTGCTGCTCGGTGGTCTCGCCCATAAGACCGTGCTTGATACCCTTCGTGAAGAAGGCGAAGACGTCGAACTCGATGACATCCGTAAGTGCGGTTATGGCGCTACCAAGTGTGTGGAATCCGGTGGTCCGGAACCAGGCGTCGGTTGTGCAGGCCGTGGTATCATCACCTCCATCAATATGCTCGAACAACTCGGTGCCTATGACGAAGACCAGGAACTGGACTTCTCCTTCTATGACGTGCTGGGCGACGTGGTCTGTGGTGGTTTCGCCATGCCGATCCGCGATGGTAAAGCTGAAGAAATCTACATCGTCTGCTCT
ASV121	0	0	0	0	0	0	0	0	0	0	0	0	0	0	0	0	0	0	0	0	0	0	0	0	0	0	0	0	0	0	0	0	2947	0	0	r__NI;p__NI;c__NI;o__NI;f__NI;g__NI;e__NI	CTCAACAAGACTGTTGCTCGGCGGACTTGCACAGAAATCAGTACTCGACACACTCCGTGAAGAAGGAGAGGATGTCGAACTCGATGATATCAGAAAACCGAGCTTTGGCGGTTCCTGGTCGGTTGAATCGGGAGGGCCGGAGCCGGGGGTGGGCTGCGCCGGCCGCGGCATCATCACTTCTATCAATATGCTCGAATCTCTCGGTGCATACGAAGAGGATGAAGGACTCGATTACGCCTTTTACGACGTCCTGGGCGACGTTGTCTGTGGTGGCTTTGCCATGCCGATCAGAGACGGTAAAGCTCAGGAGATATATATCGTCTGCTCA
ASV122	0	0	0	0	0	0	0	0	0	0	0	0	0	0	0	0	0	0	0	0	0	0	0	0	0	0	0	0	0	0	0	2851	0	0	0	r__Bacteria;p__Proteobacteria;c__Gammaproteobacteria;o__NI-Gammaproteobacteria;f__NI-Gammaproteobacteria;g__NI-Gammaproteobacteria;e__NI-Gammaproteobacteria	TTCAACTCGACTAATCCTTCACGCCAAAGCGCAAAACACCATTATGGAAATGGCTGCTGAGGCAGGCTCGGTTGAAGATCTAGAGCTTGATGATGTGCTCAAAGTCGGCTTTGGTGGCGTCCGTTGTGTTGAGTCTGGCGGCCCAGAGCCAGGTGTTGGCTGTGCGGGTCGAGGCGTGATCACTGCGATTAACTTCTTAGAAGAAGAAGGTGCCTATGAAGAAGACCTTGATTTTGTGTTCTATGACGTACTGGGTGACGTTGTGTGTGGTGGTTTTGCGATGCCTATTCGCGAAAACAAAGCACAAGAGATCTACATCGTTGTATCC
ASV123	0	0	0	0	0	0	0	0	0	0	0	0	0	0	0	0	0	0	0	0	0	0	0	0	0	0	0	0	0	0	0	0	2738	0	0	r__Bacteria;p__Proteobacteria;c__Epsilonproteobacteria;o__Campylobacterales;f__NI-Campylobacterales;g__NI-Campylobacterales;e__NI-Campylobacterales	CTCAACAAGACTTATCCTTCACGAGAAAGCTCAGTCAACAATCCTTCAGCTTGCTGCTGAGATGGGAACAGTTGAAGATCTTGAACTAGAAGATGCATGTAAGCCAGGTGCTGGGATCTTTGCTCCGGATGCACCGGGTGGTTGGATCAACTGTACTGAATCTGGTGGTCCAGAGCCAGGTGTTGGTTGTGCAGGTCGTGGGGTTATTACAGCGATCAACTTCCTTGAGGAAGAGGGTGCATATGAGGAAGAAGGTCTAAACTTCGTATCTTACGACGTACTTGGTGACGTTGTATGTGGTGGATTTGCAATGCCGATCCGTGAAGGTAAAGCACAAGAGATTTACATTGTAATGTCT
ASV124	0	0	0	0	0	0	0	0	0	0	0	0	0	0	0	0	0	0	0	2689	0	0	0	0	0	0	0	0	0	0	0	0	0	0	0	r__Bacteria;p__Proteobacteria;c__NI-Proteobacteria;o__NI-Proteobacteria;f__NI-Proteobacteria;g__NI-Proteobacteria;e__NI-Proteobacteria	TTCCACACGTCTTATTCTGCACTCAAAAGCGCAAAACACAATAATGGAGATGGCTGCACAGGCTGGCACGGTAGAGGATCTTGAGCTTGAAGAAGTGCTTAAGGTTGGCTTTGGCGACATTAAGTGCGTGGAGTCAGGTGGTCCTGAGCCTGGAGTTGGCTGTGCTGGTCGTGGTGTTATTACCGCGATTAATTTCCTTGAAGAGGAAGGTGCATATTCAGACGACTTAGATTTTGTTTTTTATGATGTTCTAGGTGATGTGGTTTGTGGCGGATTTGCAATGCCTATTCGTGAGAATAAGGCTCAGGAAATCTACATTGTTTGCTCT
ASV125	0	1695	0	0	0	455	346	152	0	0	0	0	0	0	0	0	0	0	0	0	0	0	0	0	0	0	0	0	0	0	0	0	0	0	0	r__Bacteria;p__NI-Bacteria;c__NI-Bacteria;o__NI-Bacteria;f__NI-Bacteria;g__NI-Bacteria;e__NI-Bacteria	TTCCACCCGGTTGATCCTGAACTCCAAAGCGCAAGACACTGTTCTGCACATGGCCGCTGAAATGGGCTCTGTGGAAGATCTTGAGATCGAAGATGTTCTCAAAATCGGCTACCAAGACATCAAATGTGTTGAATCCGGCGGTCCCGAGCCTGGGGTTGGCTGCGCCGGCCGTGGTGTGATCACGGCGATTAACTTCTTGGAAGAGAACGGTGCCTATGACGACGTGGATTATGTATCCTACGACGTTTTGGGTGACGTTGTGTGTGGTGGCTTCGCCATGCCGATCCGCGAAAACAAAGCACAAGAAATCTACATCGTGATGTCC
ASV126	0	0	0	0	0	0	0	0	0	0	0	0	0	0	0	0	0	0	0	0	0	0	2645	0	0	0	0	0	0	0	0	0	0	0	0	r__Bacteria;p__Proteobacteria;c__Betaproteobacteria;o__Burkholderiales;f__Alcaligenaceae;g__Alcaligenes;e__NI-Alcaligenes	TTCCACACGTCTTATTCTGCACTCAAAAGCGCAAAACACAATAATGGAGATGGCTGCACAGGCTGGCACGGTAGAGGATCTTGAGCTTGAAGAAGTGCTTAAGGTTGGCTTTGGCGACATTAAGTGCGTGGAGTCAGGTGGTCCTGAGCCTGGAGTTGGCTGTGCTGGTCGTGGTGTTATTACCGCGATTAACTTCCTTGAAGAGGAAGGTGCATACTCAGACGACCTAGATTTCGTTTTTTATGATGTTCTAGGTGATGTGGTTTGTGGCGGATTTGCAATGCCCATTCGTGAGAATAAGGCTCAGGAAATCTACATTGTTTGCTCT
ASV127	0	0	0	0	0	0	0	0	0	0	0	0	0	0	0	0	0	0	0	0	0	2562	0	0	0	0	0	0	0	0	0	0	0	0	0	r__Bacteria;p__Proteobacteria;c__Gammaproteobacteria;o__NI-Gammaproteobacteria;f__NI-Gammaproteobacteria;g__NI-Gammaproteobacteria;e__NI-Gammaproteobacteria	TTCCACCCGTCTGATTCTTCACTCCAAGGCACAAAACACCATCATGGAAATGGCTGCCGAAGCCGGAACCGTGGAAGATCTGGAGCTGGAAGATGTACTGAAATCCGGATACGGCGACATCCGTTGTGTTGAATCCGGTGGTCCTGAGCCCGGTGTGGGTTGTGCTGGCCGCGGTGTAATCACTGTTATTAACTTCCTTGAAGAGGAAGGCGCCTATGAAGACGATCTGGATTTCGTTTTCTATGACGTACTGGGTGATGTTGTGTGTGGTGGTTTTGCCATGCCTATCCGTGAAAACAAGGCACAGGAAATCTACATCGTGGTTTCC
ASV128	0	0	0	0	0	0	0	0	0	0	0	0	0	0	0	0	0	0	0	0	0	0	0	0	0	0	0	2548	0	0	0	0	0	0	0	r__Bacteria;p__NI-Bacteria;c__NI-Bacteria;o__NI-Bacteria;f__NI-Bacteria;g__NI-Bacteria;e__NI-Bacteria	CTCGACCCGACTGCTGCTCGGCGGTCTCGCCCAGAAGACCGTCCTCGACACCCTCCGCGGGGAAGGTGAAGACGTCGACCTCGACGATATCCGTCGCAATGGTTTCGGCGGCAGCCTGTGCACCGAATCCGGTGGACCCGAGCCAGGCGTCGGCTGTGCCGGCCGCGGTATCATCACCTCCATCAACATGCTTGAGCAGCTCGGTGCCTACGAGACCCACGACCTCGACTACACCTTCTACGATGTGCTCGGCGACGTGGTCTGCGGTGGTTTCGCCATGCCCATCCGCGAAGGCAAGGCCGATGAGATCTACATCGTCGTCTCC
ASV129	0	83	0	0	0	0	0	0	0	0	0	0	0	0	0	0	0	251	349	119	102	0	0	140	0	0	0	0	0	0	56	0	0	1396	45	r__Bacteria;p__Cyanobacteria;c__Oscillatoriophycideae;o__Chroococcales;f__Aphanothecaceae;g__NI-Aphanothecaceae;e__NI-Aphanothecaceae	TTCTACCCGTTTGATGCTACACACTAAAGCACAAACTACCATTCTTCACTTAGCAGCAGAACGGGGAACCGTTGAAGATATTGAGCTAGACGAAGTACTACTTGAAGGATACCAAGGAATCAAGTGTGTTGAGTCCGGTGGTCCCGAGCCTGGAGTTGGATGTGCTGGTCGTGGTATTATCACTGCCATCAACTTCCTCGAAGAAGAGGGTGCTTATGAAGACCTAGACTTCGTATCCTATGACGTATTAGGAGACGTTGTTTGCGGCGGTTTCGCTATGCCTATCCGTGAAGGAAAAGCACAAGAAATCTACATCGTTACTTCT
ASV130	0	0	0	0	0	0	0	0	0	0	0	0	0	0	0	0	0	0	0	506	0	0	0	971	0	0	514	0	0	0	183	0	0	0	363	r__Bacteria;p__Cyanobacteria;c__Cyanophyceae;o__Oscillatoriales;f__Microcoleaceae;g__Trichodesmium;e__NI-Trichodesmium	CTCTACTCGTTTAATCTTAAACGCTAAAGCTCAAACTACTGTACTTCACGTTGCTGCTGAACGCGGTGCAGTTGAAGACGTAGAACTAGATGAAGTATTGAAACCAGGTTTCGGTGGCATTAAGTGTGTTGAGTCTGGTGGTCCTGAGCCTGGTGTAGGTTGCGCTGGCCGTGGTATTATTACTGCTATCAACTTCCTAGAAGAAGAAGGAGCTTATACCGATCTAGATTTCGTAAGCTATGACGTACTAGGTGACGTTGTTTGCGGTGGATTTGCAATGCCTATCCGTGAAAACAAAGCTCAAGAAATCTACATCGTATGTTCC
ASV131	1213	0	0	1130	0	0	0	0	0	0	0	0	0	0	0	0	0	0	0	0	0	0	0	0	0	0	0	0	0	0	0	51	0	0	0	r__Bacteria;p__Proteobacteria;c__NI-Proteobacteria;o__NI-Proteobacteria;f__NI-Proteobacteria;g__NI-Proteobacteria;e__NI-Proteobacteria	CTCAACTCGCCTCATTCTTCATTCCAAGGCACAGAACACGATCATGGAAATGGCCGCAGAAGCCGGCACCGTGGAAGACCTTGAACTGGAAGACGTGCTCAAAGTGGGCTATGGCGATATCAAGTGTGTCGAATCCGGTGGCCCGGAGCCGGGCGTCGGCTGCGCCGGTCGCGGCGTGATCACGGCCATCAATTTCCTTGAAGAGGAAGGCGCATACGAAGAAGATCTCGACTTTGTCTTCTACGACGTTCTCGGCGACGTGGTCTGCGGCGGCTTTGCTATGCCGATCCGCGAAAACAAGGCTCAGGAAATCTACATCGTCTGCTCT
ASV132	2364	0	0	0	0	0	0	0	0	0	0	0	0	0	0	0	0	0	0	0	0	0	0	0	0	0	0	0	0	0	0	0	0	0	0	r__Bacteria;p__Verrucomicrobia;c__NI-Verrucomicrobia;o__NI-Verrucomicrobia;f__NI-Verrucomicrobia;g__NI-Verrucomicrobia;e__NI-Verrucomicrobia	CTCCACCCGCCTTCTTCTTGGAGGTCTCGCACAACGCTCGGTCCTCGACACCTTGCGCGAAGAGGGCGAAGACGTTGAGCTGGAGGACATCCGCAGCGGGGGATTTTGCGCCAGCCTTTGCGTGGAGTCCGGCGGGCCGGAACCGGGCGTCGGATGCGCCGGCAGAGGCATTATCACCTCAATCAATATGCTCGAACAGCTGGGCGCTTATGATGAGGAGCAGTCGCTCGACTATGTCTTTTATGACGTTCTTGGTGATGTCGTTTGTGGCGGGTTTGCCATGCCAATCCGCGAAGGCAAGGCAGAAGAGATCTACATCGTTTGTTCT
ASV133	0	0	0	0	0	0	0	0	0	0	0	0	0	0	0	0	0	0	0	0	0	0	0	0	0	0	0	0	0	0	0	0	2361	0	0	r__Bacteria;p__Proteobacteria;c__Alphaproteobacteria;o__Hyphomicrobiales;f__Cohaesibacteraceae;g__Cohaesibacter;e__NI-Cohaesibacter	CTCTACCCGTCTCATTCTTCATTCCAAGGCGCAGAACACGATCATGGAAATGGCTGCACAAGCCGGCACCGTGGAAGACCTTGAGCTGGAAGACGTGCTCAAAGTCGGTTATGGCGACATCAAGTGTGTCGAGTCCGGTGGTCCAGAGCCAGGCGTTGGTTGCGCGGGTCGCGGTGTTATCACGGCCATCAATTTCCTTGAAGAGGAAGGCGCATACGAGGAAGATCTGGACTTTGTCTTCTATGATGTTCTTGGTGACGTGGTCTGCGGTGGTTTCGCGATGCCGATCCGCGAAAACAAAGCTCAGGAAATCTACATCGTCTGCTCT
ASV134	0	0	0	0	0	0	0	0	0	0	0	0	0	0	0	0	0	0	0	0	0	0	0	2339	0	0	0	0	0	0	0	0	0	0	0	r__Bacteria;p__Proteobacteria;c__NI-Proteobacteria;o__NI-Proteobacteria;f__NI-Proteobacteria;g__NI-Proteobacteria;e__NI-Proteobacteria	CTCCACTCGTCTTATCCTGCATTCCAAAGCTCAAAACACTATCATGGAAATGGCTGCTCAGGCAGGCACGGTAGAGGATCTGGAGCTAGAAGACGTGCTTAAAGTTGGTTATGGTGACATTAAGTGTGTAGAATCAGGTGGTCCCGAGCCCGGTGTTGGGTGTGCTGGTCGTGGTGTTATCACTGCGATCAATTTCCTCGAAGAGGAAGGCGCGTATGAAGACGATCTGGACTTTGTTTTTTACGACGTTCTTGGGGACGTGGTTTGTGGCGGTTTTGCCATGCCAATTCGTGAAAACAAAGCGCAGGAAATCTACATTGTTTGCTCT
ASV135	0	0	0	0	0	0	0	0	0	0	0	0	0	0	2	12	0	0	0	0	0	0	0	0	0	0	0	0	0	0	1542	0	0	547	205	r__Bacteria;p__Proteobacteria;c__Gammaproteobacteria;o__NI-Gammaproteobacteria;f__NI-Gammaproteobacteria;g__NI-Gammaproteobacteria;e__NI-Gammaproteobacteria	CTCTACCCGTTTGATTCTGCATTCAAAAGCACAAAACACCATTATGGAAATGGCGGCCGAAGCGGGCACCGTTGAAGATTTGGAATTGGAAGATGTACTGAAAGTGGGTTATGGCGATGTGCGTTGCGTTGAATCCGGTGGCCCGGAGCCTGGAGTGGGATGCGCAGGCCGTGGTGTTATTACCGCTATTAACTTCTTGGAAGAAGAAGGTGCCTACGAAGATGACATCGATTTTGTTTTCTATGACGTACTGGGTGACGTTGTGTGCGGCGGATTCGCCATGCCCATTCGTGAAAACAAAGCGCAGGAAATCTATATCGTGGTTTCT
ASV136	0	0	0	0	0	0	0	0	0	0	0	0	0	0	2220	0	0	0	0	0	0	0	0	0	0	0	0	0	0	0	0	0	0	0	0	r__Bacteria;p__Proteobacteria;c__Gammaproteobacteria;o__NI-Gammaproteobacteria;f__NI-Gammaproteobacteria;g__NI-Gammaproteobacteria;e__NI-Gammaproteobacteria	TTCTACGCGTCTTATTTTGCATTCTAAAGCGCAAAATACAATTATGGAGATGGCTGCAGAGGCCGGTACAGTAGAGGATCTAGAGCTCGAAGAAGTGCTGAAGGTCGGTTTTGGCGATATTAAATGTGTCGAATCAGGCGGTCCAGAACCTGGCGTTGGTTGTGCTGGTCGCGGTGTTATTACGGCAATTAACTTTCTTGAAGAGGAAGGTGCTTACGAAGAAGACTTAGATTTCGTTTTCTATGATGTATTGGGAGACGTCGTTTGTGGCGGCTTCGCGATGCCCATCCGTGAAAACAAAGCTCAAGAAATATACATCGTTTGCTCA
ASV137	0	0	0	0	0	186	710	0	0	0	0	0	0	0	0	1007	0	0	0	0	0	10	0	0	0	0	0	0	0	0	0	0	0	0	174	r__Bacteria;p__Cyanobacteria;c__Cyanophyceae;o__NI-Cyanophyceae;f__NI-Cyanophyceae;g__NI-Cyanophyceae;e__NI-Cyanophyceae	CTCTACGCGCTTGATACTCCACAGTAAGGCACAGACTACGATTCTGCACTTGGCAGCTGAGCGCGGTGCGGTTGAAGACCTCGAGCTAGACGAAGTGCTACTCAAAGGCTACAAGGACGTTAAGTGCGTTGAGTCCGGCGGTCCTGAGCCGGGTGTAGGCTGTGCGGGTCGTGGCATCATCACCGCCATCAACTTCCTGGAAGAAGAAGGCGCTTACGAAGATCTCGATTTCGTTTCCTACGACGTACTAGGCGACGTAGTTTGCGGTGGTTTTGCCATGCCTATTCGGGAAGGCAAAGCCCAGGAAATCTACATCGTCTGCTCC
ASV138	0	0	0	0	0	0	0	0	0	0	0	0	0	0	0	0	0	0	0	0	0	0	0	0	0	0	0	0	0	0	0	0	0	0	2064	r__Bacteria;p__Proteobacteria;c__Gammaproteobacteria;o__Pseudomonadales;f__Pseudomonadaceae;g__Pseudomonas;e__NI-Pseudomonas	CTCCACCCGTCTGATCCTGCACTCCAAGGCCCAGAACACCATCATGGAAATGGCGGCCGAGGCCGGCACCGTGGAAGACCTCGAGCTCGAAGACGTGCTCAAGGCCGGCTACGGCGGCATCAAGTGCGTCGAGTCCGGTGGCCCCGAGCCGGGCGTGGGTTGCGCCGGCCGCGGTGTGATCACCGCGATCAACTTCCTCGAAGAGGAAGGCGCCTACGAGGATGACCTGGACTTCGTGTTCTACGACGTACTCGGCGACGTGGTCTGTGGCGGTTTCGCCATGCCCATCCGCGAGAACAAGGCCCAGGAAATCTACATCGTCTGCTCC
ASV139	0	0	0	0	0	0	0	0	0	0	0	0	2054	0	0	0	0	0	0	0	0	0	0	0	0	0	0	0	0	0	0	0	0	0	0	r__Bacteria;p__Proteobacteria;c__Gammaproteobacteria;o__Vibrionales;f__Vibrionaceae;g__Vibrio;e__NI-Vibrio	CTCAACTCGTTTGATCCTGCACGCAAAAGCGCAAAACTCAATCATGGAAATGGCTGCAGAAGCTGGTTCAGTTGAAGATATCGAACTGGAAGATGTATTGAAAGTTGGTTACGGCGGTGTTCGCTGTGTTGAATCTGGTGGTCCAGAGCCAGGTGTTGGCTGTGCAGGTCGTGGCGTAATCACAGCGATTAACTTCCTTGAAGAAGAAGGCGCTTACGAAGAAGATCTTGACTTCGTATTCTACGACGTACTGGGTGACGTTGTATGCGGTGGTTTCGCGATGCTAATTCGTGAAAACAAAGCACAGGAAATCTACATCGTAGTTTCT
ASV140	0	0	0	0	0	0	0	0	0	0	0	0	0	0	0	0	0	0	0	0	0	0	0	0	0	0	0	0	0	0	0	0	2045	0	0	r__Bacteria;p__NI-Bacteria;c__NI-Bacteria;o__NI-Bacteria;f__NI-Bacteria;g__NI-Bacteria;e__NI-Bacteria	CTCTACCCGTCTCATTCTCCACTCCAAGGCACAGAACACGATCATGGAAATGGCCGCGGAAGCCGGTACCGTGGAAGACCTTGAACTTGAAGACGTGCTCAAAGTTGGCTTCGGCGACATCAGATGCGTTGAATCTGGCGGTCCTGAGCCAGGCGTTGGCTGTGCCGGTCGCGGCGTTATCACAGCCATCAACTTCCTCGAAGAAGAAGGCGCGTACGAAGAAGACCTCGACTTCGTTTTCTACGACGTCCTCGGCGACGTGGTTTGCGGCGGCTTCGCTATGCCGATCCGTGAAAACAAAGCTCAGGAAATCTACATCGTCTGCTCT
ASV141	0	0	0	0	0	0	0	0	0	0	0	0	0	0	0	0	0	0	0	0	0	0	0	0	0	0	0	0	1985	0	0	0	0	0	0	r__Bacteria;p__Proteobacteria;c__Gammaproteobacteria;o__Enterobacterales;f__Enterobacteriaceae;g__Klebsiella;e__NI-Klebsiella	CTCCACCCGCCTGATCCTGCACGCCAAAGCACAGAACACCATTATGGAGATGGCCGCGGAAGTCGGCTCGGTCGAGGACCTCGAACTCGAAGACGTTCTGCAAATTGGCTACGGCGACGTGCGCTGCGCGGAATCCGGCGGCCCGGAGCCAGGCGTCGGCTGTGCGGGACGCGGCGTGATCACGGCGATCAACTTTCTTGAAGAAGAAGGCGCTTACGAGGACGATCTCGATTTCGTGTTCTATGACGTGCTCGGCGACGTGGTCTGCGGCGGCTTCGCCATGCCGATCCGCGAAAACAAAGCCCAGGAGATCTACATCGTCTGCTCC
ASV142	0	0	0	0	0	0	0	0	0	0	0	0	0	0	0	0	0	0	0	0	0	0	0	0	0	0	0	0	0	0	0	0	0	0	1922	r__Bacteria;p__Proteobacteria;c__Alphaproteobacteria;o__Sphingomonadales;f__Sphingomonadaceae;g__Novosphingobium;e__NI-Novosphingobium	CTCCACCCGCCTGATGCTTCACGCCAAGGCGCAGGACACCATCCTCTCGCTTGCTGCCGAGGCCGGTTCGGTCGAGGACCTCGAGCTCGAGGACGTCATGAAGATCGGCTACAAGGACATCCGCTGCGTGGAAAGCGGCGGTCCCGAGCCGGGTGTCGGCTGCGCGGGCCGCGGGGTCATCACCTCGATCAACTTCCTCGAAGAGAACGGCGCCTACGAAGACATCGACTACGTCTCCTACGACGTGCTCGGTGACGTCGTGTGCGGCGGCTTCGCCATGCCGATCCGCGAGAACAAGGCCCAGGAAATCTACATCGTCATGTCG
ASV143	0	0	0	0	0	0	0	0	0	0	0	0	0	0	0	0	0	0	0	0	0	0	0	0	0	0	0	0	0	0	0	0	1921	0	0	r__NI;p__NI;c__NI;o__NI;f__NI;g__NI;e__NI	TTCAACTCGATTGCTGCTGGGTGGATTGGCACAACAGACAGTATTGGATACCCTTCGTGAAGAAGGCGAGGATGTAGAACTGGAAGATATCCGCAAATCTGGTTTTGGCGGTACATTGTGTACCGAGTCTGGCGGGCCAGAACCCGGTGTTGGTTGTGCGGGGCGAGGTATTATTACTTCGATTAACCTACTGGAGCAGCTTGGTGCATATGCAGGTGATCAGGAACTGGATTATGCATTTTATGATGTGCTGGGCGACGTTGTATGTGGTGGATTCGCAATGCCGATTCGTGAAGGTAAAGCCCAGGAAATTTATATTGTGTGTTCC
ASV144	0	0	0	0	0	0	0	0	0	0	0	0	0	0	0	0	0	0	0	0	0	0	0	1889	0	0	0	0	0	0	0	0	0	0	0	r__Bacteria;p__Proteobacteria;c__NI-Proteobacteria;o__NI-Proteobacteria;f__NI-Proteobacteria;g__NI-Proteobacteria;e__NI-Proteobacteria	TTCCACCCGTCTTATCTTGCATTCTAAGGCTCAAAATACCATCATGGAAATGGCTGCTCAGGCAGGTACGGTAGAGGATCTTGAGCTTGATGACGTGCTTAAAGTTGGATATGGCAACATTAAGTGTGTAGAATCAGGTGGTCCCGAGCCCGGTGTTGGGTGTGCTGGTCGTGGTGTTATCACTGCGATTAATTTCCTCGAAGAGGAAGGCGCGTATGAAGACGATCTGGACTTTGTTTTTTACGACGTTCTTGGGGACGTGGTTTGTGGCGGTTTTGCCATGCCAATTCGTGAAAACAAAGCGCAGGAAATCTACATTGTTTGCTCT
ASV145	0	0	0	0	0	0	0	0	0	1156	723	0	0	0	0	0	0	0	0	0	0	0	0	0	0	0	0	0	0	0	0	0	0	0	0	r__Bacteria;p__Proteobacteria;c__Epsilonproteobacteria;o__Epsilonproteobacteria incertae sedis;f__Epsilonproteobacteria incertae sedis;g__Sulfurovum;e__NI-Sulfurovum	TTCAACTAGACTTATCTTACATGAGAAAGCTCAATCTACTATTATGCAACTTGCTTCAGAAGCTGGTACAGTTGAAGATCTTGAATTAGAAGATGTTTGTAAGCCAGGTGCAGATGAGTTTCATCCAGATAACGAAGATATTACAGAGGGTTACATTATGTGTACAGAGTCTGGTGGACCAGAGCCAGGTGTTGGTTGTGCAGGTAGAGGGGTTATTACAGCTATTAATTTCCTTGAAGAAGAGGGTGCATATGATGATGAGCTAGATTTCGTTTCTTATGACGTACTTGGTGACGTTGTTTGTGGTGGATTTGCTATGCCAATTAGAGAAGGTAAAGCTCAAGAGATTTATATTGTGATGTCT
ASV146	0	0	0	0	0	0	0	0	0	0	0	0	0	0	0	0	0	0	0	0	0	0	0	0	0	0	0	0	0	0	0	0	1875	0	0	r__Bacteria;p__Proteobacteria;c__Alphaproteobacteria;o__Rhodobacterales;f__NI-Rhodobacterales;g__NI-Rhodobacterales;e__NI-Rhodobacterales	CTCCACGCGCCTGATCCTGAACTCCAAAGCACAGGATACCGTGCTGCACCTGGCCGCTGAGATGGGCTCGGTTGAGGATCTGGAACTCGAAGATGTTCTGAAGATTGGTTACTCGGACATCAAATGCGTTGAATCCGGTGGTCCGGAGCCAGGTGTTGGCTGCGCGGGCCGTGGTGTTATCACCTCGATCAACTTCCTCGAAGAAAACGGTGCCTATGACGATGTCGATTACGTCTCCTATGACGTTCTTGGCGACGTTGTGTGCGGTGGCTTTGCAATGCCGATCCGCGAAAACAAGGCGCAGGAAATCTACATCGTTATGTCC
ASV147	0	0	0	0	0	0	0	0	0	0	0	0	0	0	3	0	0	0	0	0	2	0	0	0	0	0	0	0	0	0	0	1869	0	0	0	r__Bacteria;p__Firmicutes;c__NI-Firmicutes;o__NI-Firmicutes;f__NI-Firmicutes;g__NI-Firmicutes;e__NI-Firmicutes	CTCCACCAAGAACCTGATGGGCGGCAAGCAAATTGCCACCGTTCTCGATCAAATCAAGGCCAAGGGGGATGATCTGACCCTTGAAGACATCGTTTTTGAAGGGTTTGGCGGTGTACTTTGTGTGGAAGCTGGCGGCCCTACCCCAGGTGTTGGTTGTGCCGGACGTGGCATTATTGCAGCCTTTGAAAAACTGGCAGAACTTGAAGCCTTTGAAACCTACCAGCCAGATATTGTTATCTATGATGTCTTAGGTGATGTGGTTTGCGGTGGTTTTGCCATGCCAATTCGTAACTCTTATGCCCGTGAAGTTTATATCGTATCTTCT
ASV148	403	311	0	384	0	205	154	113	57	0	31	72	8	128	0	0	0	0	0	0	0	0	0	0	0	0	0	0	0	0	0	0	0	0	0	r__Bacteria;p__Cyanobacteria;c__Cyanophyceae;o__NI-Cyanophyceae;f__NI-Cyanophyceae;g__NI-Cyanophyceae;e__NI-Cyanophyceae	TTCCACCCGTCTGATGCTCCACAGCAAGGCTCAGACTACTATTTTACACTTAGCAGCTGAGCGCGGTGCAGTAGAAGACCTAGAACTCGATGAAGTGCTGCTCACTGGCTACAAAAACGTTAAGTGCGTTGAGTCCGGTGGTCCTGAGCCTGGTGTGGGCTGTGCTGGACGAGGCATCATCACCGCCATCAACTTCCTAGAAGAAGAAGGTGCCTACGAAGATCTAGATTTTGTTTCTTACGACGTATTAGGTGACGTTGTTTGCGGTGGTTTTGCCATGCCCATTCGGGAAGGTAAAGCCCAGGAAATCTACATCGTCTGTTCG
ASV149	0	0	0	0	0	0	0	0	0	0	0	0	0	0	0	0	0	0	0	0	0	0	0	0	0	0	0	0	0	0	0	0	0	0	1807	r__Bacteria;p__Cyanobacteria;c__NI-Cyanobacteria;o__NI-Cyanobacteria;f__NI-Cyanobacteria;g__NI-Cyanobacteria;e__NI-Cyanobacteria	CTCTACCCGCTTAATGCTCCACTGTAAAGCCCAAACCACCATTCTGCACTTAGCAGCAGAGCGCGGAGCAGTAGAAGACCTCGAACTCGAAGAAGTGCTGTTAAGCGGCTACAACAACGTTCGTTGCGTTGAGTCCGGCGGTCCTGAGCCTGGTGTAGGTTGTGCAGGACGCGGTATCATCACCGCCATCAACTTCTTAGAAGAAGAAGGTGCTTACGAAGACCTAGATTTAGTATCCTACGACGTGTTGGGTGACGTTGTTTGCGGTGGATTTGCTATGCCTATTCGTGAAGGCAAAGCCCAAGAAATCTACATCGTTACCTCC
ASV150	0	0	0	0	0	0	0	0	0	0	0	0	0	0	0	0	0	0	0	0	0	0	0	0	0	0	0	0	0	0	0	0	0	0	1766	r__NI;p__NI;c__NI;o__NI;f__NI;g__NI;e__NI	TTCAACACGTCTACTTCTAGGTGGTCTGGCTCAAAAAACAGTTTTGGATACACTTCGCGAAGAGGGTGAAGATGTTGAGTTGGACGATATCGTTAAGCCAGGATTCTCAGGCGTACGCTGCGTTGAGTCGGGTGGTCCTGAGCCAGGTGTTGGCTGTGCGGGTCGTGGTATCATCACTTCTATTAACCTTCTAGAGCAATTAGGTGCATGGGACGAGAAATTTGCAATCGACTACACATTCTATGATGTACTTGGTGACGTTGTATGTGGTGGTTTCGCAATGCCTATCCGCGAAGGTAAAGCAGAAGAGATCTATATCGTTGTATCG
ASV151	0	0	0	0	0	0	0	0	0	0	0	0	0	0	0	0	0	0	0	0	0	0	0	0	0	0	0	0	0	0	1746	0	0	0	0	r__Bacteria;p__NI-Bacteria;c__NI-Bacteria;o__NI-Bacteria;f__NI-Bacteria;g__NI-Bacteria;e__NI-Bacteria	CAGCGCTCGGCTGCTGCGTAATGGGCTGCATCAGAAGACTGTGCTCGACACCCTCCGTGAAGAGGGTGAAGACGTCGAGCTTGAAGACGTGCGCCGCGACGGTTATGGCAGCGCGATGTGCGTCGAGAGCGGCGGTCCCGAGCCGGGCGTCGGCTGCGCCGGCCGTGGCATCATTACCAGCATTAATCTGCTCGAGCAGCTGGGCGCCTATGAGGAAGACCAGAGCCTGGACTACGTCTTCTACGACGTGCTGGGCGACGTGGTCTGCGGTGGCTTTGCCATGCCGATTCGCGAAGGCAAGGCCCAGGAGATCTATATCGTCTGCTCG
ASV152	0	0	0	0	0	0	0	0	0	0	0	0	0	0	0	0	0	0	0	0	0	0	0	1736	0	0	0	0	0	0	0	0	0	0	0	r__Bacteria;p__Proteobacteria;c__NI-Proteobacteria;o__NI-Proteobacteria;f__NI-Proteobacteria;g__NI-Proteobacteria;e__NI-Proteobacteria	TTCTACCCGTCTTATCTTGCATTCTAAGGCTCAAAATACCATCATGGAAATGGCTGCTCAGGCAGGTACGGTAGAGGATCTTGAGCTTGATGACGTGCTTAAAGTTGGATATGGCAACATTAAGTGTGTAGAATCAGGTGGTCCCGAGCCCGGTGTTGGGTGTGCTGGTCGTGGTGTTATCACTGCGATTAATTTCCTCGAAGAGGAAGGCGCGTATGAAGACGATCTGGACTTTGTTTTTTACGACGTTCTTGGGGACGTGGTTTGTGGCGGTTTTGCCATGCCAATTCGTGAAAACAAAGCGCAGGAAATCTACATTGTTTGCTCT
ASV153	0	0	0	0	0	0	0	0	0	0	0	0	0	0	0	0	0	0	0	0	0	1734	0	0	0	0	0	0	0	0	0	0	0	0	0	r__Bacteria;p__Cyanobacteria;c__Cyanophyceae;o__Oscillatoriales;f__Microcoleaceae;g__Trichodesmium;e__NI-Trichodesmium	CTCTACTCGTTTAATCTTAAACGCTAAAGCTCAAACTACTGTACTTCACGTTGCTGCTGAACTCGGTGCAGTTGAAGACGTAGAACTAGACCAAGTATTGAAGCCAGGTTTCGGTGGCATTAAGTGTGTTGAGTCTGGTAGTCCTGAGCCTGGTGTAGGTTGCGCTGGCCGTGGTATTATTACTGCTATCAACTTTCTAGAAGAAGAAGGAGCTTATACAGATCTAGATTTCGTAAGCTATGACGTACTAGGTGACGTTGTTTGCGGTGGATTTGCAATGCCTATCCGTGAAAACAAAGCTCAAGAAATCTACATCGTATGTTCC
ASV154	0	0	0	0	0	0	0	0	0	0	0	0	0	0	0	0	0	0	0	0	0	0	0	0	0	0	0	0	0	0	0	0	1723	0	0	r__Bacteria;p__Proteobacteria;c__Deltaproteobacteria;o__Desulfovibrionales;f__Desulfovibrionaceae;g__Desulfovibrio;e__NI-Desulfovibrio	CTCCACCCGCCTGCTGCTGGGCGGCCTGGCACAGAAGTCCGTGCTCGACACCCTTCGTGAAGAAGGCGAAGACGTGGAACTCGAAGATATCCGCAAGCCCGGTTTCGGCGGCACCTGGAACGTTGAATCCGGCGGCCCGGAACCCGGCGTAGGTTGTGCCGGTCGCGGTATCATTACTTCCATCAACATGCTCGAAGCGCTCGGTGCCTACGAAGAGTCCGAAGCGCTGGACTACGCCTTCTACGACGTCCTCGGCGACGTTGTCTGCGGCGGTTTCGCCATGCCCATCCGCGACGGCAAGGCCCAGGAAATCTACATTGTCTGTTCC
ASV155	0	0	0	0	0	0	0	0	0	0	0	0	0	0	0	0	0	0	0	0	0	0	0	0	0	0	0	0	0	0	0	46	1637	0	0	r__Bacteria;p__Proteobacteria;c__Gammaproteobacteria;o__Vibrionales;f__Vibrionaceae;g__Vibrio;e__NI-Vibrio	TTCAACCCGTCTCATCCTGCACTCAAAAGCGCAAAGCACCATCATGGAGGCGGCTGCAGAAGCAGGTTCGGTTGAGGATATCGAACTAGAAGATGTACTCAAGGTCGGTTACGGCGACGTGCGTTGTGTTGAGTCAGGCGGTCCTGAGCCTGGTGTTGGCTGTGCGGGTCGTGGGGTAATTACTGCGATCAACTTCCTTGAAGAGGAAGGCGCGTATGAAGAAGATCTCGACTTTGTGTTCTACGACGTACTGGGTGACGTGGTATGTGGTGGTTTCGCGATGCCAATTCGAGAGAACAAAGCGCAAGAGATCTACATCGTTTGTTCT
ASV156	0	0	0	0	0	0	0	0	0	1295	209	0	165	0	0	0	0	0	0	0	0	0	0	0	0	0	0	0	0	0	0	0	0	0	0	r__Bacteria;p__NI-Bacteria;c__NI-Bacteria;o__NI-Bacteria;f__NI-Bacteria;g__NI-Bacteria;e__NI-Bacteria	GAGGCTAATTGTGATTCAGGGCAGAAATTACTAAATTATGTATTAATCAGAGCCTGCCCCTAAGGGCTCTCTCCACTCGTCGACCTACCTGTTTCTGAAACCTGCTACGGCAGACAATTGTGATTGTCCAACAAAACCCAACAACATGAACCCTACTCAAGCTTACCTAAAGCTACTCTTATCTTGTCTCTTAGTGGCGTCCAGCTTAAATCTGATGGCGCAATTTGTTAACCCCGTAGACCCAATCACCCTTTGTGCCGGAGTCCAGCCCGCAACCGTCAGCTAT
ASV157	0	0	0	0	0	0	0	0	0	0	0	0	0	0	0	0	0	0	0	0	0	0	0	0	0	0	0	0	0	0	0	1614	0	0	0	r__Bacteria;p__Cyanobacteria;c__Cyanophyceae;o__Synechococcales;f__Leptolyngbyaceae;g__Leptolyngbya;e__NI-Leptolyngbya	TTCCACCCGCTTAATGCTTCACAGTAAAGCTCAGACCACCATCTTGCACCTAGCGGCTGAGCGTGGTGCTGTTGAAGATCTGGAACTGGATGAAGTGCTCCTCACCGGTTACAAAAACGTCAAGTGCGTTGAGTCTGGTGGTCCCGAGCCTGGGGTCGGTTGCGCTGGTCGTGGCATCATCACCGCCATTAACTTCCTCGAAGAAGAAGGGGCTTACGAAGACCTAGACTTCGTTTCCTACGACGTATTGGGTGACGTGGTTTGCGGTGGTTTTGCCATGCCGATCCGGGAAGGTAAAGCCCAAGAAATCTACATTGTGGTTTCC
ASV158	0	0	0	0	0	0	0	0	1451	0	0	91	0	0	0	0	0	0	0	0	0	0	0	0	0	0	0	0	0	0	0	0	0	0	0	r__Bacteria;p__Cyanobacteria;c__NI-Cyanobacteria;o__NI-Cyanobacteria;f__NI-Cyanobacteria;g__NI-Cyanobacteria;e__NI-Cyanobacteria	TTCCACCCGTTTAATGCTTCACTCTAAAGCACAAACAACCGTACTTCACTTAGCTGCTGAGCGCGGTGCAGTAGAAGATTTAGAACTTGAAGAAGTAATGCTCACCGGATTCCGTGGTGTGCGTTGTGTAGAATCCGGCGGTCCAGAACCCGGTGTAGGTTGTGCAGGTCGTGGTATTATCACCTCCATTAACTTCTTAGAAGAAAACGGTGCTTACCAAGACTTAGATTTCGTATCTTACGACGTACTAGGTGACGTTGTATGTGGCGGTTTCGCTATGCCTATTCGTGAAGGTAAAGCACAAGAAATCTACATCGTTACCTCT
ASV159	698	0	139	78	255	0	0	55	0	0	0	21	0	79	0	201	0	0	0	0	0	0	0	0	0	0	0	0	0	0	0	0	0	0	0	r__Bacteria;p__Cyanobacteria;c__NI-Cyanobacteria;o__NI-Cyanobacteria;f__NI-Cyanobacteria;g__NI-Cyanobacteria;e__NI-Cyanobacteria	CTCCACCCGTCTGATGCTTCACAGTAAGGCGCAAACCACCATTCTTCACCTGGCAGCTGAGCGCGGTGCCGTCGAAGATCTAGAGCTCGACGAAGTCCTCCTCACTGGCTATAAGAATGTTAAGTGTGTTGAGTCTGGTGGCCCTGAACCAGGCGTAGGCTGCGCTGGTCGGGGTATTATCACCGCCATTAATTTCCTAGAAGAAGAAGGTGCTTACGAAGATCTCGATTTTGTTTCTTACGACGTGTTGGGTGACGTTGTTTGCGGTGGTTTTGCCATGCCAATTCGGGAAGGTAAAGCCCAGGAAATCTACATTGTCACCTCT
ASV160	0	83	0	0	0	0	0	0	0	0	0	0	0	0	0	0	0	0	679	0	0	0	598	0	0	0	0	0	0	0	0	0	0	0	0	r__Bacteria;p__Proteobacteria;c__Gammaproteobacteria;o__NI-Gammaproteobacteria;f__NI-Gammaproteobacteria;g__NI-Gammaproteobacteria;e__NI-Gammaproteobacteria	TTCCACCCGTCTGATCCTGCACTCGAAAGCCCAGACCACAGTCATGCACCTGGCGGCGGAAGCCGGCTCTGTCGAAGACCTGGAACTGGAAGACGTCATGGCCGTCGGTTACGGCGATGTGAAATGTGTCGAATCCGGTGGTCCTGAGCCCGGTGTCGGCTGCGCCGGTCGCGGTGTCATCACCGCCATCAACTTCCTGGAAGAGGAAGGCGCCTACGACGAGGACCTGGATTTCGTGTTCTACGACGTACTGGGTGACGTTGTCTGTGGCGGCTTTGCCATGCCGATCCGTGAGAACAAGGCCCAGGAAATCTACATCGTGGTGTCC
ASV161	0	0	0	0	0	0	0	0	0	0	0	0	0	0	0	0	0	0	0	0	0	0	0	0	0	0	0	0	0	0	0	570	760	0	0	r__Bacteria;p__Proteobacteria;c__Gammaproteobacteria;o__Vibrionales;f__Vibrionaceae;g__Vibrio;e__NI-Vibrio	CTCAACGCGTTTGATTCTTCACTCTAAGGCTCAAAACACCATCATGGAGATGGCAGCAGAAGCGGGTTCAGTTGAAGACATCGAGCTAGAAGATGTACTGAAAACGGGTTACGGCGACGTTAAGTGTGTTGAATCAGGTGGTCCTGAGCCAGGCGTTGGTTGTGCGGGTCGTGGTGTAATCACAGCGATCAACTTCCTAGAAGAAGAAGGTGCGTACGAAGAAGACCTAGACTTTGTATTCTACGACGTACTGGGTGACGTGGTATGTGGTGGTTTCGCGATGCCTATCCGTGAAAACAAAGCACAAGAGATCTACATCGTTGTATCG
ASV162	0	0	0	0	0	0	0	0	0	0	0	0	0	0	0	0	0	0	0	0	0	0	0	0	0	0	0	0	0	0	5	0	0	1044	278	r__Bacteria;p__Proteobacteria;c__Alphaproteobacteria;o__Rhodobacterales;f__Roseobacteraceae;g__Salipiger;e__NI-Salipiger	CTCCACCCGCCTTATCCTCAACTCCAAGGCGCAGGACACCGTGCTGCACCTTGCCGCCGAGATGGGCTCGGTAGAGGACCTCGAGCTCGAAGACGTGCTCAAGGTCGGCTATCAGGACATCAAATGCGTCGAGTCCGGCGGCCCCGAGCCGGGGGTCGGCTGTGCCGGTCGCGGCGTGATCACCTCGATCAACTTCCTCGAGGAAAACGGCGCTTATGACGATGTCGATTACGTCTCTTACGACGTTCTTGGCGACGTGGTCTGCGGCGGCTTCGCCATGCCGATCCGCGAGAACAAGGCGCAGGAAATCTACATCGTCATGTCC
ASV163	0	0	0	0	0	0	0	0	0	0	0	0	0	0	0	0	0	0	0	0	0	0	0	0	0	0	0	0	0	0	0	0	1283	0	0	r__Bacteria;p__Proteobacteria;c__Epsilonproteobacteria;o__Campylobacterales;f__NI-Campylobacterales;g__NI-Campylobacterales;e__NI-Campylobacterales	CTCAACAAGACTTATTCTTCATGAGAAAGCTCAGTCAACTATTCTTCAGCTTGCTGCTGAGATGGGTACAGTTGAGGATCTTGAGTTAGAAGATGCATGTAAGCCAGGTGCAGGGATATTTGCTCCTGAAGAACCAGGTGGTTGGATCAACTGTACTGAGTCTGGTGGACCAGAGCCTGGTGTTGGTTGTGCAGGTCGTGGGGTTATTACAGCGATCAACTTCTTAGAAGAAGAGGGTGCATATGAGGAAGAAGGTCTTAATTTCGTATCTTATGACGTACTTGGAGACGTTGTATGTGGTGGATTTGCAATGCCGATCCGTGAAGGTAAAGCTCAAGAGATCTACATTGTAATGTCT
ASV164	0	0	0	0	0	1281	0	0	0	0	0	0	0	0	0	0	0	0	0	0	0	0	0	0	0	0	0	0	0	0	0	0	0	0	0	r__Bacteria;p__NI-Bacteria;c__NI-Bacteria;o__NI-Bacteria;f__NI-Bacteria;g__NI-Bacteria;e__NI-Bacteria	CTCTACACGTCTTATTCTCCACTCTAAAGCACAGAACACGATCATGGAAATGGCCGCAGAGGCCGGCACCGTGGAAGACCTTGAACTTGAAGACGTGCTCAAAGTCGGTTACGGCGACATCAAATGCGTGGAATCTGGCGGCCCTGAGCCAGGCGTCGGTTGCGCCGGTCGCGGCGTTATCACCGCCATCAACTTCCTTGAAGAAGAAGGCGCGTACGAAGAAGACCTCGACTTTGTTTTCTACGACGTTCTCGGCGACGTGGTTTGCGGCGGCTTCGCTATGCCGATCCGCGAAAACAAAGCTCAGGAAATCTACATCGTTTGCTCT
ASV165	0	0	0	0	0	0	0	0	0	144	0	1121	4	0	0	0	0	0	0	0	0	0	0	0	0	0	0	0	0	0	0	0	0	0	0	r__Bacteria;p__Proteobacteria;c__Gammaproteobacteria;o__Vibrionales;f__Vibrionaceae;g__Vibrio;e__NI-Vibrio	CTCAACGCGTTTGATCCTTCATGCGAAAGCGCAGAACACCATTATGGAAATGGCTGCTGAAGCTGGAACAGTCGAAGACTTAGAGCTAGAAGATGTACTTAAAGTCGGTTACGGCGATGTACGCTGTGTTGAATCTGGTGGTCCAGAGCCAGGTGTGGGTTGTGCTGGTCGTGGTGTAATCACAGCAATCAACTTCCTCGAAGAAGAAGGTGCCTACGAAGAAGATTTAGATTTCGTTTTCTACGACGTACTAGGTGACGTGGTATGTGGTGGTTTTGCGATGCCAATTCGCGAAAACAAAGCGCAAGAAATTTACATCGTTGTATCT
ASV166	0	0	0	0	0	0	0	0	0	0	0	0	0	0	0	0	0	0	0	0	0	0	0	0	0	0	0	0	0	0	0	1232	0	0	0	r__NI;p__NI;c__NI;o__NI;f__NI;g__NI;e__NI	CTCAACAAGACTGTTGCTCGGCGGACTCGCACAGAAATCAGTACTCGACACACTCCGTGAAGAAGGTGAGGATGTCGAACTCGATGATATCAGAAAACCAAGCTTTGGCGGTTCCTGGTCAGTTGAATCGGGAGGACCGGAGCCGGGGGTAGGCTGCGCCGGACGCGGCATCATCACTTCTATCAATATGCTCGAATCTCTCGGTGCCTACGAAGAGGATGAAGGACTCGATTACGCATTTTACGACGTCCTGGGCGACGTTGTCTGTGGTGGCTTTGCCATGCCGATCAGAGACGGTAAAGCTCAGGAGATATATATCGTCTGCTCA
ASV167	0	0	0	0	0	0	0	0	0	0	0	0	0	0	0	0	0	0	0	0	0	0	0	0	0	0	0	0	0	0	0	0	1213	0	0	r__Bacteria;p__NI-Bacteria;c__NI-Bacteria;o__NI-Bacteria;f__NI-Bacteria;g__NI-Bacteria;e__NI-Bacteria	TTCTACTCGTCTCATTCTCCACTCCAAGGCACAGAACACAATCATGGAAATGGCTGCTGAAGCCGGCACCGTGGAAGACCTTGAACTCGAAGATGTACTTAAGGTTGGCTTCGGCGATATCAGATGTGTGGAATCAGGTGGTCCTGAGCCAGGTGTTGGCTGTGCCGGCCGCGGTGTTATCACTGCCATCAACTTCCTCGAAGAAGAAGGCGCATACGAAGAAGACCTCGACTTCGTTTTCTACGACGTTCTCGGCGACGTGGTTTGCGGCGGCTTCGCTATGCCTATCCGCGAAAACAAGGCTCAGGAAATCTACATCGTCTGCTCT
ASV168	0	0	0	0	0	0	0	0	0	0	0	0	0	0	0	0	0	0	0	0	0	0	0	0	0	0	0	0	1148	0	0	0	0	0	0	r__Bacteria;p__Proteobacteria;c__Deltaproteobacteria;o__NI-Deltaproteobacteria;f__NI-Deltaproteobacteria;g__NI-Deltaproteobacteria;e__NI-Deltaproteobacteria	CTCGACCCGGCTGCTGCTCAACGGCCTGGCCCAAAAGACGGTCCTCGACACCCTGCGTGAGGAGGGCGAAGACGTCGAACTCGACGATGTCCGTCGTGCGGGCTTCGGTGCAGCCAAGTGCGTCGAGAGCGGTGGTCCCGAGCCCGGCGTCGGCTGCGCTGGCCGAGGCATCATCACATCCATCAACCTGCTCGAACAGCTGGGCGGCTACGACGAAGACCAAAACCTCGACTACGTCTTCTACGACGTGCTCGGCGACGTGGTGTGTGGCGGATTTGCCATGCCCATCCGCGAAGGCAAGGCCCAAGAGATCTACATCGTCTGCTCC
ASV169	0	0	0	286	844	0	0	0	0	0	0	0	0	0	0	0	0	0	0	0	0	0	0	0	0	0	0	0	0	0	0	0	0	0	0	r__Bacteria;p__Cyanobacteria;c__Oscillatoriophycideae;o__Oscillatoriales;f__Oscillatoriales incertae sedis;g__Dapis;e__Dapis pnigousa	CTCTACTCGTTTAATCTTAAACGCTAAAGCTCAAACTACTGTACTTCACGTTGCTGCAGAGCGCGGTGCAGTTGAAGATGTAGAATTAGACGAAGTATTGAAGCCTGGTTTCGCTGGTATCCAGTGCGTTGAGTCTGGTGGTCCTGAGCCTGGAGTTGGTTGCGCAGGTCGTGGTATTATCACTGCTATCAACTTCCTAGAAGAAGAAGGTGCTTATACCGATCTAGATTTCGTAAGCTATGACGTACTAGGTGACGTTGTTTGCGGTGGATTTGCAATGCCTATCCGTGAAAACAAAGCTCAAGAAATCTACATCGTATGTTCC
ASV170	0	0	0	0	0	0	0	0	0	0	0	0	0	0	0	0	0	0	0	0	0	0	0	0	0	0	0	0	0	0	0	0	0	0	1120	r__Bacteria;p__NI-Bacteria;c__NI-Bacteria;o__NI-Bacteria;f__NI-Bacteria;g__NI-Bacteria;e__NI-Bacteria	TTCTACCCGTTTGATTCTTCACTCTAAAGCTCAAAACACCATCATGGAAATGGCTGCAGAGGCCGGAACCGTGGAAGATCTAGAGCTTGAAGATGTACTTAAAATTGGTTACGGCGATGTTCGCTGTGTGGAGTCTGGTGGTCCAGAGCCTGGTGTAGGTTGCGCGGGTCGCGGTGTGATTACCGCCATTAACTTCTTAGAAGAAGAAGGCGCCTACGAAGAAGAATTGGATTTTGTTTTTTACGATGTTTTGGGTGACGTAGTGTGCGGTGGTTTCGCCATGCCCATTCGTGAAAACAAAGCCCAAGAAATCTACATCGTGGTATCG
ASV171	0	0	0	0	0	0	0	0	0	0	0	0	0	0	0	0	0	0	0	0	0	0	0	0	0	0	0	0	0	0	0	0	1118	0	0	r__Bacteria;p__Proteobacteria;c__Gammaproteobacteria;o__Oceanospirillales;f__NI-Oceanospirillales;g__NI-Oceanospirillales;e__NI-Oceanospirillales	TTCCACTCGTCTGATCCTTCACACCAAAATGCAGAACACCATCATGGAGATGGCAGCAGAAGCAGGGACGGTTGAAGATATCGAACTAGAGGATGTATTGCTCACCGGTTACGGCGATGTGAAGTGTGTCGAGTCCGGTGGTCCTGAGCCAGGTGTTGGTTGTGCCGGTCGTGGTGTGATTACAGCGATCAACTTCCTAGAAGAAGAAGGTGCGTACGAAGAAGATCTTGATTTCGTATTCTACGACGTACTGGGGGATGTGGTGTGTGGTGGTTTCGCCATGCCGATCCGTGAAAACAAAGCCCAAGAGATCTACATCGTGGTTTCT
ASV172	0	0	0	0	0	0	0	0	0	0	0	0	0	0	0	0	0	0	0	0	0	0	0	0	0	0	0	0	0	0	0	0	1082	0	0	r__NI;p__NI;c__NI;o__NI;f__NI;g__NI;e__NI	CTCAACAAGACTGTTGCTCGGCGGACTCGCACAGAAATCAGTACTCGACACACTCCGTGAAGAAGGAGAGGATGTCGAACTCGATGATATCAGAAAACCGAGCTTTGGCGGTTCCTGGTCGGTTGAATCGGGAGGGCCGGAGCCGGGGGTAGGCTGCGCCGGCCGCGGCATCATCACTTCTATCAATATGCTCGAATCTCTCGGGGCATACGAAGAGGATGAAGGACTCGATTACGCCTTTTACGACGTCCTGGGCGACGTTGTCTGTGGTGGCTTTGCCATGCCGATCAGAGACGGTAAAGCTCAGGAGATATATATCGTCTGCTCA
ASV173	0	0	0	0	0	0	0	0	0	0	0	0	0	0	0	0	0	0	0	0	0	0	0	0	0	0	0	0	0	0	0	0	0	0	1077	r__Bacteria;p__Proteobacteria;c__Gammaproteobacteria;o__Pseudomonadales;f__Pseudomonadaceae;g__Pseudomonas;e__NI-Pseudomonas	CTCCACCCGTCTGATCCTGCACTCCAAGGCCCAGAACACCATCATGGAAATGGCGGCCGAGGCCGGCACCGTGGAAGACCTCGAGCTCGAAGACGTGCTCAAGGCCGGCTACGGCGGCATCAAGTGCGTCGAGTCGGGCGGCCCCGAGCCGGGCGTGGGTTGCGCTGGCCGTGGTGTGATCACCGCGATCAACTTCCTCGAAGAGGAAGGCGCCTACGAGGATGACCTGGACTTCGTGTTCTACGACGTACTCGGCGACGTGGTCTGTGGCGGTTTCGCCATGCCCATCCGCGAGAACAAGGCCCAGGAAATCTACATCGTCTGCTCC
ASV174	0	0	0	0	0	0	561	0	0	0	0	0	0	0	0	0	0	0	0	0	0	0	0	0	0	0	0	0	0	0	0	0	506	0	0	r__Bacteria;p__NI-Bacteria;c__NI-Bacteria;o__NI-Bacteria;f__NI-Bacteria;g__NI-Bacteria;e__NI-Bacteria	CTCAACCCGTCTTATTCTCCACTCTAAAGCACAGAACACGATCATGGAAATGGCCGCAGAGGCCGGCACCGTGGAAGATCTTGAACTTGAAGACGTGCTCAAAGTCGGTTACGGCGACATCAAATGCGTGGAATCGGGCGGTCCTGAGCCAGGCGTCGGTTGCGCCGGCCGCGGCGTTATCACCGCCATCAACTTCCTTGAAGAAGAAGGCGCATACGAAGAAGACCTCGACTTCGTTTTCTACGACGTTCTCGGCGACGTGGTTTGCGGCGGCTTCGCTATGCCGATCCGCGAAAACAAAGCCCAGGAAATCTACATCGTTTGCTCT
ASV175	0	0	0	0	0	0	0	0	0	0	0	0	0	0	0	0	0	0	0	0	0	0	0	0	0	0	0	0	0	0	0	1062	0	0	0	r__Bacteria;p__NI-Bacteria;c__NI-Bacteria;o__NI-Bacteria;f__NI-Bacteria;g__NI-Bacteria;e__NI-Bacteria	TTCAACGCGCTTAATCCTTCACTCTAAAGCACAAAACACCATTATGGAGATGGCCGCTGAAGCAGGCTCTGTAGAAGATATCGAGCTTGAAGACGTTTTAAAAACAGGTTTCGGTGATGTTCGCTGTGTTGAATCAGGCGGCCCAGAGCCTGGTGTAGGCTGTGCTGGTCGTGGGGTTATCACGGCTATCAACTTCCTTGAAGAAGAAGGCGCTTATGAAGAAGACCTAGACTTCGTTTTTTATGATGTTCTTGGTGACGTGGTATGTGGTGGTTTTGCAATGCCGATTCGTGAGAATAAGGCGCAAGAAATCTACATCGTGTGCTCT
ASV176	0	0	0	0	0	0	0	0	0	0	0	0	0	0	0	0	0	0	0	0	0	0	0	0	0	0	0	0	0	0	0	1048	0	0	0	r__Bacteria;p__Proteobacteria;c__Deltaproteobacteria;o__Desulfobacterales;f__Desulfobacteraceae;g__NI-Desulfobacteraceae;e__NI-Desulfobacteraceae	TTCAACACGGCTTCTGCTCAACGGACTTGCCCAGCGGACAGTACTGGATACCTTAAGGGACGAAGGAGAGGATGTCCTTCTGGAAGATGTAAGAAAGAAGGGGTACGGCGGTACCCTTTGCACGGAATCAGGAGGACCTGAGCCGGGTGTGGGATGTGCAGGACGGGGGATCATCACCTCGGTTAATCTTCTGGAGCAGCTGGGTGCATATGCGGAAGATGAAAAACTGGATTATGTTTTTTATGATGTTCTCGGGGATGTTGTGTGCGGCGGGTTTGCCATGCCCATCAGGGAGGGCAAAGCCCAGGAAATATATATTGTGGTATCC
ASV177	0	0	0	0	0	0	0	0	0	0	0	0	0	0	0	0	0	0	0	0	0	0	0	0	0	0	0	0	0	0	0	0	0	0	1034	r__Bacteria;p__Proteobacteria;c__Gammaproteobacteria;o__Pseudomonadales;f__Pseudomonadaceae;g__Pseudomonas;e__NI-Pseudomonas	CTCCACCCGTCTGATCCTGCACTCCAAGGCCCAGAACACCATCATGGAAATGGCGGCCGAGGCCGGCACCGTGGAAGACCTCGAGCTCGAAGACGTGCTCAAGGCCGGCTACGGCGGCATCAAGTGCGTCGAGTCGGGCGGCCCCGAGCCGGGCGTGGGTTGCGCTGGCCGCGGTGTGATCACCGCGATCAACTTCCTCGAAGAGGAAGGCGCCTACGAGGATGACCTGGACTTCGTGTTCTACGACGTACTCGGCGACGTGGTCTGTGGTGGTTTCGCCATGCCCATCCGCGAGAACAAGGCCCAGGAAATCTACATCGTCTGCTCC
ASV178	0	0	0	0	0	0	0	0	0	0	0	0	0	0	0	0	1027	0	0	0	0	0	0	0	0	0	0	0	0	0	0	0	0	0	0	r__Bacteria;p__Proteobacteria;c__Betaproteobacteria;o__Burkholderiales;f__Alcaligenaceae;g__Azohydromonas;e__NI-Azohydromonas	CTCCACCCGGCTGATCCTGCACGCAAAGGCTCAGGACACGATCCTGTCGCTGGCCGCCGAAGCCGGTTCGGTGGAAGACCTGGAGATCGAAGACGTCATGAAGATCGGCTTCCGCGACATCCGTTGCGTGGAGTCCGGTGGCCCCGAGCCGGGCGTCGGCTGTGCCGGCCGCGGTGTGATCACCTCGATCAACTTCCTGGAAGAAAACGGCGCCTATGACGGCGTGGACTATGTGTCCTACGACGTGCTGGGTGACGTGGTGTGCGGCGGCTTCGCCATGCCCATCCGCGAGAACAAGGCCCAGGAAATCTACATCGTCATGTCG
ASV179	0	0	0	0	0	0	0	0	0	0	0	0	0	0	0	0	0	0	0	0	0	0	0	0	0	0	0	0	0	0	0	0	959	0	0	r__NI;p__NI;c__NI;o__NI;f__NI;g__NI;e__NI	TTCAACTCGCCTGCTGCTCGGCGGACTCGCTCAGAAATCTGTGCTTGATACGCTGCGGGAAGAAGGTGAGGACGTCGAACTGGACGATATCCGAAAGCCTAGCTTTGGCGGGTCCTGGTCGGTGGAGTCCGGGGGACCGGAGCCTGGTGTCGGGTGTGCCGGTCGCGGTATCATCACTTCGATCAACATGCTCGAGTCGCTCGGTGCATACGAGGAGAGCGAAAACCTTGATTACGCGTTTTATGACGTACTGGGCGATGTCGTTTGTGGTGGTTTTGCCATGCCAATCAGAGACGGAAAGGCGGAAGAGATCTACATCGTCTGCTCC
ASV180	0	0	0	0	0	0	0	0	0	0	0	0	0	0	0	0	0	0	0	0	0	0	0	0	0	0	0	0	0	0	0	957	0	0	0	r__Bacteria;p__Proteobacteria;c__Gammaproteobacteria;o__Vibrionales;f__Vibrionaceae;g__Vibrio;e__NI-Vibrio	CTCCACGCGTTTGATCCTTCACACAAAAATGCAGAACACCATCATGGAAATGGCGGCAGAAGCAGGGACAGTTGAAGATATCGAACTAGAAGATGTATTGCTGACTGGTTACGGTGACGTGAAGTGTGTTGAGTCAGGTGGTCCTGAGCCAGGTGTTGGTTGTGCGGGTCGTGGTGTTATCACAGCAATCAACTTCCTAGAAGAAGAAGGCGCGTACGAAGAAGATCTTGATTTCGTATTCTACGACGTACTGGGTGACGTTGTGTGTGGTGGTTTCGCGATGCCGATTCGTGAAAACAAAGCACAAGAGATCTACATCGTTGTTTCA
ASV181	0	0	0	0	0	0	0	0	0	0	0	0	0	0	0	0	0	0	0	0	0	0	0	0	0	0	0	0	0	0	0	0	916	0	0	r__NI;p__NI;c__NI;o__NI;f__NI;g__NI;e__NI	CTCAACAAGGCTATTGTTAGGAGGTCTAGCACAGAAAACAGTGCTTGATACATTGAGAGAAGAGGGTGAGGATGTAGAACTAGAAGATATCGTTCGTGAAGGTTATGGAGGTGTTCGATGCGTAGAGTCGGGTGGTCCTGAGCCAGGTGTCGGGTGTGCCGGTCGTGGTATTATCACTTCTATCAACCTTCTAGAGCAGCTAGGGGCTTGGGATAAGAAGTTTACGATTGACTATACATTCTACGATGTATTGGGTGATGTTGTATGTGGTGGATTCGCCATGCCTATCCGAGAAGGTAAAGCCGAAGAGATCTATATCGTTGTATCG
ASV182	0	0	0	0	0	0	0	0	0	0	0	0	0	0	0	0	0	0	0	0	0	0	0	0	0	0	0	0	0	0	0	0	914	0	0	r__Bacteria;p__Proteobacteria;c__Alphaproteobacteria;o__NI-Alphaproteobacteria;f__NI-Alphaproteobacteria;g__NI-Alphaproteobacteria;e__NI-Alphaproteobacteria	CTCCACGCGCCTGATCCTCAACTCCAAGGCCCAGGATACGGTGCTGCACATGGCTGCCGAGATGGGCTCGGTCGAGGATCTGGAGCTCGAGGATGTGCTCAAGATCGGCTACAAGGACATCAAGTGCGTTGAGTCCGGTGGCCCGGAGCCTGGGGTTGGCTGCGCCGGCCGCGGCGTGATCACCGCGATCAACTTCCTGGAAGAGAACGGCGCCTATGACGACGTGGACTACGTGTCCTACGACGTGCTGGGCGACGTTGTGTGCGGTGGCTTCGCGATGCCCATCCGCGAGAACAAGGCCCAGGAAATCTACATCGTTATGTCG
ASV183	0	0	0	0	0	0	0	0	0	0	0	0	0	0	0	0	0	0	0	0	0	199	250	21	220	0	29	0	159	0	13	0	0	0	0	r__Bacteria;p__NI-Bacteria;c__NI-Bacteria;o__NI-Bacteria;f__NI-Bacteria;g__NI-Bacteria;e__NI-Bacteria	CGCTGAATGCTGTGTTCCAGATGCCCAGCGATCATCTGAAAGCTGTAGGGAGGTTGCTTGAGCAGGGGCCCAGACGCCGCATACATGCGGCCTGCTGGTACAGCTGCTGCCAGAACGTATGAATGCGCGCTCTTGTGGCCTGGCGGATACCAGTGCAAAACGGCATCAAGTTGAAAGCAACCATGACTGGCCTCTGCATGGGTAATCCAGTGCAGATAACTCGA
ASV184	0	0	0	887	0	0	0	0	0	0	0	0	0	0	0	0	0	0	0	0	0	0	0	0	0	0	0	0	0	0	0	0	0	0	0	r__Bacteria;p__Proteobacteria;c__Zetaproteobacteria;o__NI-Zetaproteobacteria;f__NI-Zetaproteobacteria;g__NI-Zetaproteobacteria;e__NI-Zetaproteobacteria	CTCTACCCGTCTTATTCTTCATTCCAAAGCACAGAACACAATCATGGAAATGGCTGCAGAAGCCGGCACCGTGGAAGACCTTGAGCTGGAAGACGTGCTCAAAGTGGGCTACGGCGATATCAAGTGTGTGGAATCAGGCGGCCCTGAGCCTGGCGTCGGCTGCGCCGGCCGTGGCGTTATCACAGCCATCAACTTCCTTGAAGAAGAAGGCGCCTACGAAGACGACCTCGACTTCGTTTTCTACGACGTTCTGGGCGACGTGGTGTGCGGCGGTTTCGCGATGCCAATTCGTGAAAACAAAGCGCAGGAAATCTACATCGTCTGCTCT
ASV185	0	0	0	0	0	81	0	0	89	0	0	52	0	154	0	0	100	0	0	0	0	0	0	0	0	82	0	0	0	106	0	112	111	0	0	r__Bacteria;p__Elusimicrobia;c__NI-Elusimicrobia;o__NI-Elusimicrobia;f__NI-Elusimicrobia;g__NI-Elusimicrobia;e__NI-Elusimicrobia	ACAAGTTCAGCGTGTCCGGCGAGGGCGAGGGCGATGCCACCTACGGCAAGCTGACCCTGAAGTTCATCTGCACCACCGGCAAGCTGCCCGTGCCCTGGCCCACCCTCGTGACCACCCTACGGCGTGCAGTGCTTCAGCCGCTACCCCGACCACATGAAGCAGCACGACTTCTTCAAGTCCGCCATGCCCGAAGGCTACGTCCAGGAGCGCACCATCTTCTTCAAGGACGACGGCAACTACAAGACCCGCGCCGAGGTGAAGTTCGAGGGCGACACCCTGGTGAACCGCATCGAGCTGAAGGG
ASV186	0	0	0	0	0	0	0	0	0	0	0	0	0	0	0	0	0	0	0	0	0	0	0	0	0	0	0	0	0	0	0	877	0	0	0	r__NI;p__NI;c__NI;o__NI;f__NI;g__NI;e__NI	TTCCACCCGTTTACTCCTCGGTGGCCTGGCACAGCGAACGGTCCTCGACACCTTGCGTGAGAAAGGAGAGGACGTGGAATTGGAAGACGTCCGCAAGGAAGGCTTCGGCGGAACCATGTGCACGGAATCGGGGGGGCCGGAACCGGGCGTCGGGTGTGCGGGCCGGGGCATTATCACCTCGATCAACCTGCTGGAACAACTGGGTGCCTATGCAAACAGTGAAGACCTCGATTACGTCTTCTACGATGTTCTAGGCGATGTTGTCTGCGGCGGGTTCGCCATGCCCATCCGGGAAGGAAAGGCACAGGAGATCTACATCGTCGTTTCG
ASV187	0	0	0	0	0	0	0	0	0	0	6	0	0	0	0	0	0	0	0	0	0	0	0	0	10	18	0	0	839	0	0	0	0	0	0	r__Bacteria;p__Proteobacteria;c__Gammaproteobacteria;o__Pseudomonadales;f__Pseudomonadaceae;g__Pseudomonas;e__NI-Pseudomonas	CTCCACTCGCCTGATCCTGCACTCCAAGGCGCAGAACACCATCATGGAAATGGCCGCCGAGGCCGGTACCGTGGAAGACCTGGAACTCGAGGACGTGCTCAAGACCGGCTACGGCGACATCAAGTGCGTCGAGTCGGGCGGTCCGGAGCCGGGCGTGGGCTGCGCCGGTCGCGGCGTGATCACCGCGATCAACTTCCTCGAAGAGGAAGGCGCCTACGAGGATGACCTGGACTTCGTCTTCTACGACGTGCTCGGCGACGTGGTCTGTGGCGGCTTCGCCATGCCCATCCGCGAGAACAAGGCCCAGGAGATCTACGTGGTCTGCTCC
ASV188	0	0	0	0	0	0	0	0	0	0	0	0	0	0	0	0	0	0	0	0	0	0	0	0	0	0	0	0	0	0	0	866	0	0	0	r__Bacteria;p__Cyanobacteria;c__Oscillatoriophycideae;o__Oscillatoriales;f__Oscillatoriales incertae sedis;g__Dapis;e__NI-Dapis	CTCTACTCGTTTAGTCTTAAACGCTAAAGCTCAAACTACTGTACTACACGTTGCTGCAGAGCGCGGTGCAGTTGAAGATGTAGAACTAGACGAAGTATTGAAAGATGGTTTCGCTGGTATCCGTTGCGTTGAGTCTGGTGGTCCTGAGCCTGGAGTTGGTTGTGCAGGTCGTGGTATTATCACTGCTATCAACTTCCTAGAAGAAGAAGGTGCTTATACCGATCTAGATTTCGTAAGTTATGACGTACTAGGTGACGTTGTTTGCGGTGGATTTGCAATGCCTATCCGTGAAAACAAAGCTCAAGAAATCTACATCGTATGTTCC
ASV189	0	0	0	0	0	0	0	0	0	0	0	0	0	0	0	0	0	0	0	0	0	0	0	0	0	0	0	0	0	0	0	830	0	0	0	r__Bacteria;p__Proteobacteria;c__Gammaproteobacteria;o__NI-Gammaproteobacteria;f__NI-Gammaproteobacteria;g__NI-Gammaproteobacteria;e__NI-Gammaproteobacteria	TTCAACCCGTTTGATTCTACACTCAAAAGCGCAAAATACTATTATGGAAATGGCAGCAGAAGCGGGCTCTGTTGAAGACATTGAACTCGAAGATGTCCTTAAAGTGGGCTACGGTGATGTAAGTTGTGTGGAATCAGGCGGCCCAGAACCTGGTGTTGGATGTGCTGGTCGAGGCGTCATTACTGCGATCAACTTCTTGGAAGAAGAAGGTGCTTACGAAGAAGATCTCGACTTTGTTTTCTACGACGTACTGGGTGACGTGGTATGTGGTGGTTTTGCGATGCCAATTCGTGAAAATAAAGCCCAAGAAATCTATATCGTCGTATCC
ASV190	0	0	0	0	0	0	0	0	0	0	0	0	0	0	0	0	0	0	0	0	0	0	0	0	0	0	0	0	0	0	0	0	810	0	0	r__Bacteria;p__Firmicutes;c__Clostridia;o__Clostridiales;f__Clostridiaceae;g__Clostridium;e__NI-Clostridium	TTCAACACGACTATTATTAGGAGGTTTAGCACAAAAAACAGTTTTGGATACTCTTCGTACAGAGGGTGAAGATGTAGTGCTAGAAGATATTATGAAAACTGGATACGGAAATACAAGTTGTACAGAGTCAGGAGGACCTGAACCAGGAGTAGGATGTGCAGGTCGTGGTATTATTACTTCTATCAACATGCTTGAGCAACTTGGAGCTTACGAAGACGACAAAGAATTGGATTACGCTTTCTACGATGTATTAGGAGATGTAGTTTGTGGGGGATTTGCAATGCCAATTCGTGATGGTAAAGCTGAAGAGATTTACATCGTAGTTTCT
ASV191	0	0	0	0	0	0	0	0	0	0	0	0	0	0	0	0	7	53	0	0	0	0	0	27	713	0	0	0	0	0	0	0	0	0	0	r__Bacteria;p__NI-Bacteria;c__NI-Bacteria;o__NI-Bacteria;f__NI-Bacteria;g__NI-Bacteria;e__NI-Bacteria	GCTTGCCGAATACGGGATGGACGTGCCCGATGGCATGGACGTGAACGTCGTCGAGAACACCGACAACACCGTGCACATCACGATGCCGGCACCGCCCAGCGGCGGCATGGACCTTTCGGATGATGAGTTGAGCAACGCTGCGGGGGGTATCAACGCTTGTGGCGCCGACAAGACGGACAGCCCAGCGACACCGACAATGAGTTGAGCACCTGTGCTGACTGACTGATGACCGCAAAAGCTGTCCCCT
ASV192	0	0	0	0	794	0	0	0	0	0	0	0	0	0	0	0	0	0	0	0	0	0	0	0	0	0	0	0	0	0	0	0	0	0	0	r__Bacteria;p__Cyanobacteria;c__Cyanophyceae;o__Nostocales;f__Hapalosiphonaceae;g__Mastigocoleus;e__NI-Mastigocoleus	CTCTACCCGTTTGATGTTGCACTCAAAAGCACAAACTACCGTACTTCACTTAGCTGCTGAGCGTGGTGCGGTAGAAGACTTAAAACTTGAAGAAGTAATGCTCACAGGCTTCCGTGGTGTACGTTGCGTTGAGTCTGGTGGTCCCGAGCCTGGTGTAGGTTGTGCTGGTCGTGGTATCATCACCTCCATCAACTTCTTAGAAGAAAATGGCGCTTACCAAGATTTAGATTTCGTATCCTACGACGTATTAGGTGACGTTGTATGTGGTGGTTTCGCGATGCCTATTCGTGAAGGTAAAGCCCAAGAAATCTACATCGTTACCTCT
ASV193	0	0	0	115	0	0	11	50	0	0	24	0	0	0	23	59	0	0	14	68	0	124	17	76	0	0	0	77	0	0	22	0	0	111	0	r__Bacteria;p__Elusimicrobia;c__NI-Elusimicrobia;o__NI-Elusimicrobia;f__NI-Elusimicrobia;g__NI-Elusimicrobia;e__NI-Elusimicrobia	ACAAGTTCAGCGTGTCCGGCGAGGGCGAGGGCGATGCCACCTACGGCAAGCTGACCCTGAAGTTCATCTGCACCACCGGCAAGCTGCCCGTGCCCTGGCCCACCCTCGTGACCACCCTGACCTACGGCGTGCAGTGCTTCAGCCGCTACCCCGACCACATGAAGCAGCACGACTTCTTCAAGTCCGCCATGCCCGAAGGCTACGTCCAGGAGCGCACCATCTTCTTCAAGGACGACGGCAACTACAAGACCCGCGCCGAGGTGAAGTTCGAGGGCGACACCCTGGTGAACCGCATCGAGCTGAAGGG
ASV194	0	0	0	0	0	0	0	0	0	0	0	0	0	0	0	0	0	0	0	0	0	0	0	0	0	0	0	0	0	0	0	763	0	0	0	r__Bacteria;p__Proteobacteria;c__Gammaproteobacteria;o__Vibrionales;f__Vibrionaceae;g__Vibrio;e__NI-Vibrio	TTCAACCCGTTTGATCCTGCACTCAAAAGCTCAAAACACCATCATGGAAATGGCGGCAGAAGCGGGCTCTGTTGAAGACATCGAACTAGAAGATGTATTGAAAGTCGGTTACGGCGATGTGCGCTGTGTTGAGTCAGGCGGTCCTGAGCCAGGTGTTGGTTGTGCGGGTCGTGGTGTAATCACAGCGATCAACTTCCTAGAAGAAGAAGGTGCGTACGAAGATGATATCGACTTCGTATTCTATGACGTACTGGGTGATGTGGTATGTGGTGGTTTCGCCATGCCTATCCGTGAAAACAAAGCGCAAGAAATCTACATCGTTGTATCG
ASV195	69	44	0	32	320	5	22	11	163	0	0	17	20	40	0	15	0	0	0	0	0	0	0	0	0	0	0	0	0	0	0	0	0	0	0	r__Bacteria;p__Cyanobacteria;c__Cyanophyceae;o__Synechococcales;f__Leptolyngbyaceae;g__Leptolyngbya;e__NI-Leptolyngbya	TTCCACCCGTCTGATGCTCCACAGCAAGGCCCAGACTACTATTCTGCACTTGGCAGCTGAGCGCGGTGCAGTAGAAGACCTAGAACTCGACGAAGTGCTGCTGACCGGTTACAAAAATGTTAAGTGTGTTGAGTCCGGCGGCCCTGAACCGGGTGTAGGCTGCGCTGGTCGAGGTATTATCACCGCCATTAACTTCCTAGAAGAAGAAGGCGCTTACGAAGATCTTGATTTTGTCTCTTACGACGTATTGGGTGACGTTGTTTGCGGTGGTTTTGCCATGCCCATTCGGGAAGGCAAAGCCCAGGAAATCTACATCGTCTGCTCG
ASV196	0	0	0	0	0	0	0	0	0	0	0	0	0	0	2	0	0	0	0	0	0	0	0	0	0	0	0	0	0	0	752	0	0	0	0	r__Bacteria;p__Cyanobacteria;c__NI-Cyanobacteria;o__NI-Cyanobacteria;f__NI-Cyanobacteria;g__NI-Cyanobacteria;e__NI-Cyanobacteria	CTCCACTCGTTTGATGCTCCACTCCAAAGCACAAACAACTGTACTCTCATTGGCTGCCGAGCGCGGTGCAGTAGAAGATTTAGAACTTGAAGAAGTAATGCTCACCGGCTTCCGCGGTGTTCGTTGTGTAGAATCCGGTGGTCCTGAGCCTGGTGTAGGTTGTGCAGGTCGTGGTATTATCACTTCCATCAACTTCTTGGAAGAAAATGGTGCTTACCAGGATTTGGATTTCGTTTCTTATGACGTACTAGGTGACGTTGTATGTGGTGGTTTCGCTATGCCTATCCGCGAAGGTAAAGCACAAGAAATCTACATCGTTACCTCC
ASV197	0	0	0	0	0	0	0	0	0	0	0	0	0	0	0	0	0	0	0	0	0	0	0	0	0	0	0	0	0	0	0	0	0	0	730	r__Bacteria;p__Proteobacteria;c__Betaproteobacteria;o__Burkholderiales;f__Comamonadaceae;g__Pseudacidovorax;e__NI-Pseudacidovorax	CTCCACCCGCCTGATCCTGCACGCCAAGGCCCAGGACACCATCCTCTCGCTGGCGGCGGAAGCCGGTTCGGTGGAGGACCTGGAGCTCGAGGACGTGATGAAGATCGGCTACAAGGACATCCGCTGCGTCGAGTCCGGTGGCCCGGAGCCGGGCGTCGGCTGCGCTGGCCGCGGCGTGATCACCTCGATCAACTTCCTCGAAGAGAACGGCGCCTATGACGGCGTGGACTACGTCTCCTACGACGTGCTCGGCGACGTGGTGTGCGGCGGCTTCGCCATGCCCATCCGCGAGAACAAGGCGCAGGAGATCTACATCGTCATGTCC
ASV198	0	0	0	0	0	0	0	0	0	0	0	0	0	0	0	0	0	0	0	0	0	0	0	0	0	0	0	0	312	0	0	0	0	0	402	r__Bacteria;p__Proteobacteria;c__Betaproteobacteria;o__Burkholderiales;f__Comamonadaceae;g__Pseudacidovorax;e__NI-Pseudacidovorax	CTCCACCCGCCTGATCCTGCACGCCAAGGCCCAGGACACCATCCTCTCGCTGGCGGCGGAAGCCGGTTCGGTGGAGGACCTGGAGCTCGAGGACGTGATGAAGATCGGCTACAAGGACATCCGCTGCGTGGAGTCCGGCGGCCCGGAGCCGGGCGTCGGCTGCGCCGGCCGCGGCGTGATCACCTCGATCAATTTCCTCGAAGAGAACGGCGCCTATGACGGCGTGGACTACGTCTCCTACGACGTGCTCGGCGACGTGGTGTGCGGCGGCTTCGCCATGCCCATCCGCGAGAACAAGGCGCAGGAGATCTACATCGTCATGTCC
ASV199	0	0	0	0	0	0	0	0	0	0	0	0	0	707	0	0	0	0	0	0	0	0	0	0	0	0	0	0	0	0	0	0	0	0	0	r__Bacteria;p__NI-Bacteria;c__NI-Bacteria;o__NI-Bacteria;f__NI-Bacteria;g__NI-Bacteria;e__NI-Bacteria	CTCTACACGTCTTATCCTCCATTCCAAAGCACAGAACACAATCATGGAAATGGCCGCAGAAGCCGGCACTGTGGAAGACCTTGAACTCGAAGACGTTCTCAAGGTCGGCTACGGCGACATCAAGTGTGTCGAATCAGGCGGCCCTGAGCCAGGTGTTGGCTGCGCCGGCCGCAGCGTTATCACAGCCATCAACTTCCTCGAAGAAGAAGGCGCATATACAGACGACCTCGACTTCGTTTTCTACGACGTTTTGGGCGACGTGGTCTGCGGCGGTTTTGCTATGCCAATCCGCGAGAACAAGGCTCAGGAAATCTATATCGTCTGCTCA
ASV200	0	0	0	0	0	0	0	0	0	0	0	0	0	0	0	0	0	0	0	0	0	0	0	0	0	0	0	0	0	0	0	0	0	0	701	r__Bacteria;p__Cyanobacteria;c__Cyanophyceae;o__Oscillatoriales;f__Microcoleaceae;g__Trichodesmium;e__NI-Trichodesmium	CTCTACTCGTTTAATCTTAAACGCTAAAGCTCAAACTACTGTACTTCACGTCGCTGCTGAACGCGGTGCAGTTGAAGATGTAGAACTAGACGAAGTATTGAAGCCAGGTTTCGGTGGCATTAAGTGTGTTGAATCTGGTGGTCCTGAGCCTGGTGTAGGTTGCGCTGGCCGTGGTATTATTACTGCCATCAACTTCCTAGAAGAAGAAGGAGCTTATACAGATCTAGATTTCGTAAGCTATGACGTACTAGGTGACGTTGTTTGCGGTGGATTTGCAATGCCTATCCGTGAAAACAAAGCTCAAGAAATCTACATCGTATGTTCC
ASV201	0	0	0	0	0	0	0	0	0	0	0	0	0	0	0	0	0	0	0	0	0	0	0	0	696	0	0	0	0	0	0	0	0	0	0	r__Bacteria;p__NI-Bacteria;c__NI-Bacteria;o__NI-Bacteria;f__NI-Bacteria;g__NI-Bacteria;e__NI-Bacteria	CGCTGAATGCTGTGTTCCAGATGACCAGCGATCATCTGAAAGCTGTAGGGAGGTTGCTTGATCAGGGGACCCGACGCCGCATACATGCGGCCGGCTGGTACAGCTGCTGCCAGAACGTATGAGTGCGCGCTCTTGTGGCCTGGCGGATACCAGTCCAAAAAGGCATCAAGTTGAAAGCAACCATGACTGGCCTCTGCATGAGTAATCCAGTTCAGATAACTCGA
ASV202	0	0	115	44	531	0	0	0	0	0	0	0	0	0	0	0	0	0	0	0	0	0	0	0	0	0	0	0	0	0	0	0	0	0	0	r__Bacteria;p__Proteobacteria;c__NI-Proteobacteria;o__NI-Proteobacteria;f__NI-Proteobacteria;g__NI-Proteobacteria;e__NI-Proteobacteria	TTCCACCCGTCTGATCCTGCACTCCAAAGCGCAGAACACGATCATGCATCTGGCCGCCGAAGCGGGCACGGTTGAAGATCTCGAACTCGAAGACGTTCTGAAAATCGGCTACGGCGACATCAAATGCGTCGAGTCCGGTGGTCCGGAGCCCGGGGTTGGCTGCGCCGGCCGCGGCGTCATCACCGCCATCAACTTCCTTGAGGAAGAAGGCGCGTATGATGAAGACCTCGACTTCGTCTTCTACGACGTGCTGGGCGACGTTGTTTGCGGCGGCTTCGCGATGCCGATCCGCGAGAACAAAGCGCAAGAAATCTACATCGTGTGCTCC
ASV203	0	0	0	0	0	674	0	0	0	0	0	0	0	0	0	0	0	0	0	0	0	0	0	0	0	0	0	0	0	0	0	0	0	0	0	r__Bacteria;p__Proteobacteria;c__Betaproteobacteria;o__Burkholderiales;f__Burkholderiales incertae sedis;g__Aquabacterium;e__NI-Aquabacterium	CTCGACCCGTCTGATCCTGCACGCGAAGGCCCAGGACACCATCCTGTCGCTGGCCGCCGAAGCTGGTTCGGTGGAGGACCTCGAGCTGGAAGACGTCATGAAGGTGGGCTACCGCGACATCCGTTGCGTGGAGTCCGGTGGCCCTGAGCCCGGGGTGGGCTGCGCTGGCCGCGGTGTGATCACCTCGATCAACTTCCTGGAAGAAAACGGTGCTTACGACGGCGTGGACTATGTGTCCTACGACGTGCTGGGCGACGTGGTGTGCGGTGGCTTTGCCATGCCCATCCGCGAAAACAAGGCCCAGGAAATCTACATCGTGATGTCG
ASV204	0	0	0	0	0	0	0	0	0	107	0	77	0	0	0	489	0	0	0	0	0	0	0	0	0	0	0	0	0	0	0	0	0	0	0	r__Bacteria;p__Proteobacteria;c__Gammaproteobacteria;o__Vibrionales;f__Vibrionaceae;g__Vibrio;e__NI-Vibrio	CTCAACTCGTCTGATCCTACACGCAAAAGCGCAAAACACCATCATGGAGATGGCTGCGGAGGCGGGTTCAGTTGAAGACCTGGAGTTGGAAGATGTGTTGAAAGTCGGCTATGCCGGCATCCGTTGTGTTGAGTCTGGTGGTCCAGAGCCAGGTGTTGGTTGTGCGGGCCGTGGTGTTATCACTGCAATTAACTTCCTTGAAGAGGAAGGTGCCTATGAAGATGACCTAGATTTCGTATTCTACGACGTATTGGGTGACGTTGTATGTGGTGGTTTCGCGATGCCAATTCGTGAAAACAAAGCACAAGAGATCTACATCGTTGTTTCT
ASV205	0	0	0	0	0	0	0	0	0	0	0	0	0	0	0	0	0	0	0	0	0	0	0	0	0	0	0	0	0	0	0	0	673	0	0	r__Bacteria;p__Cyanobacteria;c__Cyanophyceae;o__Pleurocapsales;f__Hyellaceae;g__Myxosarcina;e__NI-Myxosarcina	CTCCACACGCTTAATGCTGCACTGTAAAGCTCAAACTACTATTCTGCACTTGGCAGCAGAAAGAGGTTCGGTAGAAGACCTCGAACTCGAAGAAGTGCTACTCACTGGCTATAACAACGTTCGTTGCGTTGAATCTGGCGGTCCCGAACCTGGCGTTGGCTGTGCCGGTCGCGGTATTATCACAGCGATCAACTTTCTTGAAGAAGAAGGTGCTTACGAAGACATTGATTTAGTCTCCTACGACGTATTGGGTGACGTTGTTTGCGGTGGTTTTGCTATGCCCATCCGTGAAGGTAAAGCTCAAGAAATCTACATTGTTACTTCT
ASV206	0	0	0	0	0	0	0	0	0	0	0	0	0	0	0	0	0	0	0	0	0	0	0	0	653	0	0	0	0	0	0	0	0	0	0	r__Bacteria;p__NI-Bacteria;c__NI-Bacteria;o__NI-Bacteria;f__NI-Bacteria;g__NI-Bacteria;e__NI-Bacteria	CGCTGAATGCTGTGTTCCAGATGCCCAGCGATCATCTGAAAGCTGTAGGGAGGTTGCTTGAGCAGGGGCCCAGACGCCGCATACATGCGGCCTGCTGGTACAGCTGCTGCCAGAACGTATGAATGCGCGCTCTTGTGGCCTGGCGGATACCAGTCCAAAACGGCATCAAGTTGAAAGCAACCATGACTGGCCTCTGCATGGGTAATCCAGTGCAGATAACTGGA
ASV207	0	2	0	0	16	0	0	0	0	0	0	0	0	0	0	0	13	170	31	0	24	21	0	141	197	0	0	0	0	0	12	0	0	22	0	r__NI;p__NI;c__NI;o__NI;f__NI;g__NI;e__NI	GCTTGCCGAATACGGGATGGACGTGCCCGATGGCATGGACGTGAACGTCGTCGAGAACACCGACAACACGGTGCACATCACGATGCCTGCACCGCCCAGCGGCGGCATGGACCTTTCGGATGACGAGTTGAGCAACGCTGCGGGGGGTCAGCCGACGCTTTACGCTGCGGGGGGTATCAACGAGGCCCTGCACATCGTGTGCTGACTGACTGATGACCGCAAAAGCTGTCCCCT
ASV208	0	0	620	0	0	0	0	0	0	0	0	0	0	0	0	0	0	0	0	0	0	0	0	0	0	0	0	0	0	0	0	0	0	0	0	r__Bacteria;p__NI-Bacteria;c__NI-Bacteria;o__NI-Bacteria;f__NI-Bacteria;g__NI-Bacteria;e__NI-Bacteria	AAAGAAATCGCAGCTTCTAGCAGTGTGAAAACCAAGCCAGCGAAGAGGCAACCCGAGTAGCCATAACCTCTTCCCTAACAACAGGTTGCCTATCGCGAATCCGATGCGCCACCAACCATTTTGGAGACATGCAGACGATCCGTCTTGTTGGTTTGGCAAATCGATTACAGGAGTTATCCCTGATGTACCGATGGATCTCGATGTAGTGCTTTTAGCGCGTTCGAATGCCATGGG
ASV209	0	0	0	2	5	0	0	0	0	0	0	0	0	0	0	0	0	161	0	45	13	0	0	0	384	0	0	0	0	0	6	0	0	0	0	r__Bacteria;p__Proteobacteria;c__NI-Proteobacteria;o__NI-Proteobacteria;f__NI-Proteobacteria;g__NI-Proteobacteria;e__NI-Proteobacteria	GCTTGCCGAATACGGGATGGACGTGCCGGATGGCATGGCCGTGAACGTCGTCGAGAACACCGACAACACGGTGCACATCACGATGCCGGCACCGCCCAGCGGGCACGGGGACCTTTCGGATGAGGAGTTGAGCAACGCTGCGGGGGGTACCCAACTCGGGCAAGGCGCGACATCCTTCGCCCCATGTCCTGACTAGGAGTTGAGCAAACGTGCTGACTACTGATGACCGCAAACGCTGTCCCCT
ASV210	0	0	0	0	0	612	0	0	0	0	0	0	0	0	0	0	0	0	0	0	0	0	0	0	0	0	0	0	0	0	0	0	0	0	0	r__Bacteria;p__Proteobacteria;c__Gammaproteobacteria;o__NI-Gammaproteobacteria;f__NI-Gammaproteobacteria;g__NI-Gammaproteobacteria;e__NI-Gammaproteobacteria	TTCCACCCGTCTGATCCTGCACTCTAAAGCACAGAAAACTATCATGCACCTGGCTGCCGAGGCTGGCTCTGTCGAAGATCTGGAGCTCGAAGATGTACTGAAAACCGGCTACGCAGAAATCAAATGCGTTGAGTCCGGTGGTCCGGAGCCGGGTGTCGGCTGCGCAGGCCGCGGTGTTATCACTGCGATCAACTTCCTCGAGGAAGAAGGCGCATACGAAGAAGATCTCGACTTCGTATTCTACGACGTACTGGGTGACGTTGTTTGCGGTGGCTTCGCTATGCCGATCCGCGAAAACAAAGCGCAGGAAATCTACATCGTTGTATCT
ASV211	0	0	0	0	0	507	0	0	0	0	0	0	0	0	0	0	9	0	0	0	0	0	31	63	0	0	0	0	0	0	0	0	0	0	0	r__Bacteria;p__Cyanobacteria;c__Cyanophyceae;o__Cyanophyceae incertae sedis;f__Cyanophyceae incertae sedis;g__Lusitaniella;e__NI-Lusitaniella	CTCGACCCGCCTGATCCTGCACGCCAAGGCGCAGGACACGATTCTGAGCCTCGCGGCCAACGCGGGAAGCGTCGAAGACCTCGAGATCGAGGACGTCATGAAGGTCGGCTATCGGGACATCCGCTGCGTCGAGTCCGGCGGTCCGGAGCCGGGCGTCGGCTGCGCCGGCCGCGGCGTCATCACCTCGATCAATTTCCTGGAAGAGAACGGCGCCTACGAGGATATCGATTACGTGTCCTATGACGTGCTGGGCGACGTTGTCTGCGGCGGCTTCGCGATGCCGATCCGCGAGAACAAGGCGCAGGAGATCTACATCGTCATGTCC
ASV212	0	0	0	0	0	0	0	0	0	0	0	0	0	0	0	0	0	0	0	0	0	0	0	0	0	0	0	0	0	0	0	610	0	0	0	r__Bacteria;p__Firmicutes;c__NI-Firmicutes;o__NI-Firmicutes;f__NI-Firmicutes;g__NI-Firmicutes;e__NI-Firmicutes	TTCAACTCGTTTATTACTTGGTGGTTTAGCACAAGGTACAGTTCTAGATACTCTTCGTGATGAAGGTGAAGATGTAGAACTAGAGGATGTACTTAAACCAGGATATAAAAACACTGGATGTGTTGAGTCAGGTGGTCCTGAACCAGGTGTAGGTTGTGCAGGTCGTGGTATTATCACTTCTATCAACTTATTAGAGCAATTAGGTGCTTATGATGATGATAAAGAATTAGACTATGTATTCTATGATGTATTAGGAGACGTTGTATGTGGTGGATTCGCAATGCCTATCCGTGATGGTAAAGCAGACGAAATCTATATCGTATGTTCA
ASV213	0	0	0	0	0	0	0	0	0	0	0	0	0	0	0	0	0	0	0	0	0	0	0	0	0	0	0	0	0	0	0	608	0	0	0	r__Bacteria;p__Proteobacteria;c__Gammaproteobacteria;o__Vibrionales;f__Vibrionaceae;g__Vibrio;e__NI-Vibrio	TTCCACTCGCCTTATCCTTCACTCGAAAGCGCAAAACACCATCATGGAGATGGCCGCAGAGGCTGGCACGGTGGAGGACATCGAACTCGAAGATGTACTCAAAGTTGGTTATGGCGATGTTCGTTGTGTGGAATCTGGTGGTCCTGAGCCGGGTGTTGGCTGCGCCGGTCGCGGGGTTATTACGGCGATCAACTTCTTGGAAGAAGAGGGCGCGTATGAAGACGACCTCGACTTTGTGTTCTACGACGTACTCGGGGACGTTGTATGTGGTGGTTTTGCCATGCCAATTCGTGAAAATAAAGCGGAAGAGATCTACATCGTTGTCTCT
ASV214	0	0	0	0	0	0	0	0	0	0	0	0	0	0	0	0	0	0	0	0	0	0	0	0	0	0	0	0	0	0	0	0	605	0	0	r__Bacteria;p__NI-Bacteria;c__NI-Bacteria;o__NI-Bacteria;f__NI-Bacteria;g__NI-Bacteria;e__NI-Bacteria	CTCCACACGCCTTATCCTGAACTCCAAAGCGCAGGACACCGTTCTGCACATGGCCGCGGAAATGGGTTCGGTCGAAGACCTTGAACTCGAAGACGTGTTGAAGGTCGGTTACCAGGACATCAAATGCGTTGAATCCGGTGGTCCTGAGCCCGGCGTTGGTTGTGCTGGTCGCGGTGTGATTACAGCCATCAACTTCCTGGAAGAAAACGGCGCTTACGATGATGTCGACTACGTTTCCTATGACGTGTTGGGCGACGTTGTGTGCGGTGGTTTTGCGATGCCTATTCGCGAGAACAAAGCACAAGAAATCTACATTGTGATGTCG
ASV215	0	0	0	0	23	0	0	0	0	0	0	0	0	0	0	0	20	159	29	0	6	15	0	123	195	0	0	0	0	0	0	0	0	19	0	r__NI;p__NI;c__NI;o__NI;f__NI;g__NI;e__NI	GCTTGCCGAATACGGGATGGACGTGCCCGATGGCATGGACGTGAACGTCGTCGAGAACACCGACAACACGGTGCACATCACGATGCCTGCACCGCCCAGCGGCGGCATGGACCTTTCGGATGACGAGTTGAGCAACGCTGCGGGGGGTATGGACTGCCTATGGCCATACACGGCACATCCGACGTGCACAACATCTAGTTTTTGACAACGTGAATGACCTGTCTCAGTGCACGAGCCGCCTGCTGGAAGGACGTGCTGACTGACTGATGACCGCAAAAGCTGTCCCCT
ASV216	0	0	0	0	0	0	0	0	0	0	0	0	0	0	0	0	0	0	0	0	0	0	0	0	0	0	0	0	0	0	0	0	558	0	0	r__NI;p__NI;c__NI;o__NI;f__NI;g__NI;e__NI	TTCCACCCGTCTGCTTCTTGGTGGTCTTGCCCAGAAATCGGTACTCGATACCCTACGTGAGGAGGGCGAAGACGTAGAACTTGAGGATATCCGTAAACCGGGTTTTGGCGAGAGCTGGTGTGTTGAGTCCGGTGGTCCTGAGCCAGGTGTAGGCTGTGCCGGTCGCGGTATCATTACCTCTATTAACATGCTCGAAAACCTTGGTGCTTACGAGGAAGACGAGAACCTTGATTATGTTTTCTACGATGTACTAGGCGACGTTGTATGCGGTGGTTTTGCCATGCCTATTCGTGATGGTAAAGCAGAAGAGATCTACATCGTTTGTTCC
ASV217	0	0	0	0	0	0	0	0	0	0	0	0	0	0	0	0	0	0	0	0	0	0	0	0	0	0	0	0	0	0	0	552	0	0	0	r__NI;p__NI;c__NI;o__NI;f__NI;g__NI;e__NI	TTCAACCCGTTTGTTGTTAGGTGGACTATCGCAGGAAACTGTGTTGGATACATTACGTACTGAAGGTGAAGATGTTGAACTAGAGGACATCAGAAAACTTGGTTACGAAGGTACGGTCTGTGTTGAGTCTGGCGGACCTGAACCAGGAGTTGGTTGTGCGGGACGCGGTATCATTACTTCAATTAATATGCTCGAGCAACTAGGTGCATATGCAGACAGTGAAGAACTGGATTATGTTTTTTACGATGTTTTGGGAGATGTTGTATGTGGCGGATTTGCAATGCCGATTCGTGAAGGTAAAGCACAGGAAATTTATATTGTTGTCTCT
ASV218	0	0	0	0	0	0	0	0	0	0	0	0	0	0	0	0	0	0	0	0	0	0	0	543	0	0	0	0	0	0	0	0	0	0	0	r__Bacteria;p__Proteobacteria;c__Betaproteobacteria;o__Burkholderiales;f__Alcaligenaceae;g__Alcaligenes;e__NI-Alcaligenes	TTCCACACGTCTTATTCTGCACTCAAAAGCGCAAAACACAATAATGGAGATGGCTGCACAGGCTGGCACGGTAGAGGATCTTGAGCTTGAAGAAGTGCTTAAGGTTGGCTTTGGCGACATTAAGTGCGTGGAGTCAGGTGGTCCTGAGCCTGGAGTTGGCTGTGCTGGTCGTGGTGTTATTACCGCGATTAACTTCCTTGAAGAGGAAGGTGCATACTCAGACGACCTAGATTTCGTTTTTTATGATGTTCTAGGTGATGTGGTTTGTGGCGGATTTGCAATGCCTATTCGTGAGAATAAGGCTCGGGAAATCTACATTGTTTGCTCT
ASV219	0	0	0	0	0	0	0	0	0	0	0	0	0	0	0	0	90	0	0	222	63	0	0	0	0	0	0	0	0	0	0	0	0	0	164	r__Bacteria;p__Cyanobacteria;c__Cyanophyceae;o__Oscillatoriales;f__Microcoleaceae;g__Trichodesmium;e__NI-Trichodesmium	CTCTACTCGTTTAATCTTAAACGCTAAAGCTCAAACTACTGTACTTCACGTTGCTGCTGAGCGCGGTGCAGTTGAAGACGTAGAACTAGATGAAGTATTGAAACCAGGTTTCGGTGGCATTAAGTGTGTTGAGTCTGGTGGTCCTGAGCCTGGTGTAGGTTGCGCTGGCCGTGGTATTATTACTGCTATCAACTTCCTAGAAGAAGAAGGAGCTTATACAGATCTAGATTTCGTAAGCTATGACGTACTAGGTGACGTTGTTTGCGGTGGATTTGCAATGCCTATCCGTGAAAACAAAGCTCAAGAAATCTACATCGTATGTTCC
ASV220	0	0	0	0	0	0	0	0	0	0	0	0	0	0	0	0	0	222	19	24	13	0	0	47	209	0	4	0	0	0	0	0	0	0	0	r__Bacteria;p__NI-Bacteria;c__NI-Bacteria;o__NI-Bacteria;f__NI-Bacteria;g__NI-Bacteria;e__NI-Bacteria	GTGCTTGCCGAATACGGGATGGACGTGCCCGATGGCATGGACGTGAACGTCGTCGAGAACACCGACACCACCGTGCACATCACGATGCCGGCACCGCCCAGCGGCGACATGGACCTTTCGGATGATGAGTTGAGCAACGCTGCGGGGGGGAGCAAACGACATGTCTGTACAGCAGACACCCAACCCTGTGCTGACTGACTGATGACCGCAAAAGCTGTCCCCTGG
ASV221	0	0	0	0	0	0	0	0	0	0	0	0	0	0	0	0	0	0	0	0	0	0	0	0	0	0	0	0	0	0	0	0	535	0	0	r__NI;p__NI;c__NI;o__NI;f__NI;g__NI;e__NI	TTCGACTCGACTGTTACTTGGTGGATTAGCGCAAAAAACCGTTCTCGATACACTTCGCGAAGAAGGCGAAGAAGTTGAGTTGGACGATATCCTAAAAGATGGCTATGGAAAAACAAAATGCGTGGAATCTGGTGGTCCAGAGCCAGGTGTTGGTTGTGCTGGTCGGGGTATTATAACATCCATTAACCTCCTAGAGCAATTGGGAGCTTATGACGCGGATACTCAAAACTTAGATTACACTTTTTATGATGTTCTAGGTGATGTTGTTTGTGGTGGATTCGCCATGCCCATTCGCGAAGGCAAAGCCCAAGAAATCTACATCGTTGTTTCA
ASV222	0	0	0	0	0	0	0	0	0	0	0	0	0	0	0	0	0	0	0	0	0	0	0	0	0	0	0	0	0	0	0	0	0	529	0	r__Bacteria;p__Cyanobacteria;c__Cyanophyceae;o__Nostocales;f__Nostocaceae;g__Richelia;e__NI-Richelia	CTCTACCCGTTTGATGCTGCACTCTAAAGCTCAAACCACCGTGCTGCACTTAGCAGCAGAAAGAGGTGCAGTTGAAGACTTAGAACTTGAAGAAGTAATGTTAACCGGTTTCCGTGGTGTACGCTGTGTGGAATCCGGTGGTCCTGAGCCTGGTGTTGGTTGTGCGGGTCGTGGTATTATCACCGCTATTAACTTCTTGGAAGAAAACGGTGCTTACCAAGACTTAGATTTCGTATCTTACGACGTATTAGGTGACGTTGTATGCGGTGGTTTCGCTATGCCTATTCGTGAAGGCAAAGCACAAGAAATCTACATCGTTACCTCC
ASV223	0	0	0	0	0	0	0	0	0	0	0	0	0	0	0	0	0	0	0	0	0	0	0	0	0	0	0	0	0	0	0	0	522	0	0	r__Bacteria;p__Proteobacteria;c__Gammaproteobacteria;o__NI-Gammaproteobacteria;f__NI-Gammaproteobacteria;g__NI-Gammaproteobacteria;e__NI-Gammaproteobacteria	TTCGACTCGTCTGATTTTGCACTCTAAAGCCCAGAACACCATCATGGAAATGGCAGCAGAAGCTGGCACAGTGGAAGATCTGGAACTGGAAGATGTATTGAAAACCGGCTACGGCGACATCAAGTGTGTTGAGTCCGGTGGTCCAGAGCCTGGTGTTGGTTGTGCCGGTCGCGGTGTAATCACAGCAATTAACTTTCTGGAAGAAGAAGGTGCCTACGAAGAAGATCTCGACTTCGTTTTCTATGATGTACTGGGTGACGTTGTATGTGGTGGTTTCGCCATGCCTATTCGTGAAAACAAGGCTCAGGAAATCTACATCGTTGTTTCA
ASV224	0	0	0	0	0	0	0	0	0	0	0	0	0	0	0	0	0	0	0	0	0	0	0	0	0	0	0	0	0	0	0	0	521	0	0	r__Bacteria;p__Proteobacteria;c__Epsilonproteobacteria;o__Campylobacterales;f__NI-Campylobacterales;g__NI-Campylobacterales;e__NI-Campylobacterales	CTCAACAAGACTTATCCTTCACGAGAAAGCTCAGTCAACAATCCTTCAGCTTGCTGCTGAGATGGGTACAGTTGAGGACCTAGAATTGGAAGATGCATGTAAACCAGGTGCAGGGATCTTTGCACCGGAAGCTCCAGGTGGTTGGATCAACTGTACTGAGTCTGGTGGTCCAGAGCCAGGTGTTGGTTGTGCAGGTCGTGGGGTTATTACTGCGATCAACTTCCTTGAGGAAGAGGGTGCATATGAGGAAGAAGGTCTAAACTTCGTTTCTTACGACGTACTTGGTGACGTTGTATGTGGTGGATTTGCAATGCCGATCCGTGAAGGTAAAGCACAAGAGATCTACATTGTAATGTCT
ASV225	0	0	0	0	0	0	0	0	0	0	0	0	0	0	0	0	0	0	0	0	0	0	0	0	0	0	0	0	0	0	0	0	0	0	521	r__Bacteria;p__NI-Bacteria;c__NI-Bacteria;o__NI-Bacteria;f__NI-Bacteria;g__NI-Bacteria;e__NI-Bacteria	TTCAACGCGCTTAATTCTTCACTCTAAAGCACAAAACACCATTATGGAGATGGCCGCTGAAGCAGGCTCTGTAGAAGATATCGAGCTTGAAGACGTTTTAAAAACAGGTTTCGGTGATGTTCGTTGTGTTGAATCAGGCGGCCCAGAGCCAGGAGTTGGTTGTGCTGGTCGTGGGGTTATCACGGCTATCAACTTCCTTGAAGAAGAAGGCGCTTATGAAGAAGACCTGGACTTCGTTTTTTATGATGTTCTTGGTGACGTGGTGTGTGGTGGTTTTGCAATGCCGATTCGCGAGAATAAGGCGCAAGAAATCTACATCGTGTGCTCT
ASV226	0	0	0	0	0	0	0	0	0	0	0	0	0	0	0	0	0	0	0	0	0	0	0	0	0	0	54	372	85	0	0	0	0	5	0	r__Bacteria;p__NI-Bacteria;c__NI-Bacteria;o__NI-Bacteria;f__NI-Bacteria;g__NI-Bacteria;e__NI-Bacteria	CAAAGTACACCCTGACTATACCCTGACTGATTTATTGTTCTTTTTTCAAAGTATACATTTGGTATTTGTCTACTAATTTTGCTGTAGTAGTGACGAAGACGACGAGAGCGCAAGCTGCTGCCAGATATGGGATGGTTGCCAGCACAAACAAGTTTTGGAATGCTGGGATCCAAACGGTATTCCAAACCAAAAAGACGTAAGTTGTGACGGCGACGACTTCAACAAGGTACAAGAAGCCGTCTTTCCAGCTATGATTTGAATTTCTCTGC
ASV227	0	0	0	0	0	0	0	0	0	0	0	0	0	0	0	0	0	0	0	0	0	73	261	0	0	0	0	0	0	0	90	0	0	83	0	r__Bacteria;p__NI-Bacteria;c__NI-Bacteria;o__NI-Bacteria;f__NI-Bacteria;g__NI-Bacteria;e__NI-Bacteria	CGCTGAATGCTGTGTTCCCGATGCCCAGCGATCATCTGAAAGCTGTAGGGAGGTTGCTTGAGCAGGGGCCCAGACTCCGCATACATGCGGCCTGCTGGTACAGCTGCTGCCAGAACGTATGAGTGTGCGCTCTTGTGGCCTGGCGGATACCAGTCCAAAACGGCATCAAGTTGAAAGCAACCATGGCTGGCCTCTGCATGGGTGATCCTGTGCAGATAACTAGA
ASV228	0	0	0	0	0	0	0	0	0	0	0	0	0	0	0	0	0	0	0	0	0	0	0	0	0	0	0	0	0	0	0	0	497	0	0	r__Bacteria;p__Proteobacteria;c__Epsilonproteobacteria;o__Campylobacterales;f__Helicobacteraceae;g__NI-Helicobacteraceae;e__NI-Helicobacteraceae	TTCAACAAGACTTATTCTTCACGAGAAAGCTCAGTCTACTATCCTTCAGCTTGCTGCTGAAATGGGAACAGTTGAGGATCTTGAGTTAGAAGATGCATGTAAGCCAGGTGCAGGGATATTTGCTCCTGAAGCACCAGGTGGTTGGATTAACTGTACTGAGTCAGGTGGACCAGAGCCAGGTGTTGGTTGTGCAGGTCGTGGAGTTATTACAGCGATCAACTTCCTAGAAGAGGAAGGTGCATATGAAGAAGAAGGTCTTAACTTCGTATCTTATGACGTACTTGGAGACGTTGTATGTGGTGGATTTGCGATGCCGATTCGTGAAGGTAAAGCTCAAGAGATCTACATTGTAATGTCT
ASV229	0	0	0	0	0	0	0	0	0	0	0	0	0	0	0	0	0	0	0	0	0	0	0	0	0	0	0	0	493	0	0	0	0	0	0	r__Bacteria;p__NI-Bacteria;c__NI-Bacteria;o__NI-Bacteria;f__NI-Bacteria;g__NI-Bacteria;e__NI-Bacteria	CTCCACGCGCCTCTTGCTGGGTGGCCTCGCTCAACGCTCGGTGCTCGATACGCTTCGCGAGGAAGGCGAGGACGTCGAGCTCGAAGACATCCGCAGCGGCGGCTTCTGTGAAAGCCTCTGTGTGGAATCCGGCGGACCTGAGCCGGGCGTTGGTTGCGCCGGCCGCGGGATCATTACTTCCATCAACATGCTTGAGCAGCTTGGCGCTTACGAGGAAGAGCAGGAACTCGATTACGTCTTTTATGATGTGCTTGGCGACGTCGTCTGCGGCGGGTTCGCCATGCCGATCCGCGAAGGCAAGGCCGAGGAAATCTATATCGTCTGCTCC
ASV230	0	491	0	0	0	0	0	0	0	0	0	0	0	0	0	0	0	0	0	0	0	0	0	0	0	0	0	0	0	0	0	0	0	0	0	r__Bacteria;p__Verrucomicrobia;c__Opitutae;o__Puniceicoccales;f__Puniceicoccaceae;g__Cerasicoccus;e__NI-Cerasicoccus	CTCAACTCGGCTTTTATTAGGCGGACTCGCTCAACGCTCGGTGCTCGACACGCTTCGTGAAGAAGGTGAAGACGTCGAACTCGAAGACATCCGCAGTGGTGGCTTCTGTAACAGCCTCTGCGTTGAGTCTGGTGGTCCGGAACCCGGAGTGGGTTGTGCCGGTCGCGGCATCATCACCTCCATCAATATGCTTGAGCAGCTCGGTGCTTATGAAGAAGACCAGGCACTCGACTACGTTTTTTACGACGTGCTCGGGGATGTGGTTTGCGGCGGATTCGCCATGCCGATTCGTGAAGGCAAAGCAGAGGAAATCTATATCGTCTGCTCA
ASV231	0	0	0	0	0	0	0	0	0	0	0	0	0	0	0	0	0	78	7	12	0	0	0	29	346	0	0	0	0	0	0	0	0	0	0	r__NI;p__NI;c__NI;o__NI;f__NI;g__NI;e__NI	CCTTGCCGAACATGGCATGCCCATCCCCGAGGGCATGGTCGTGAACGTGGTCGAGAACACCGACACCACGGTGCACATCACGATGCCGGCACCGCCCAGCGGCGCCATGGACCTTTCGGATGAGGAGTTGAGCAACGCTGCGGGGGGGGGTTGTGATATCAATACTCCCTGTGCTTTCACATCAGTGCACATTAACTGAATGATGACCGCAAACGCTGTCCCCT
ASV232	0	0	0	0	0	0	0	0	0	0	0	0	0	466	0	0	0	0	0	0	0	0	0	0	0	0	0	0	0	0	0	0	0	0	0	r__Bacteria;p__Cyanobacteria;c__NI-Cyanobacteria;o__NI-Cyanobacteria;f__NI-Cyanobacteria;g__NI-Cyanobacteria;e__NI-Cyanobacteria	TTCCACCCGACTGATGCTTCACAGTAAGGCGCAAACCACTATTCTGCACTTGGCTGCAGAGCGCGGCGCTGTAGAAGACTTGGAACTGGATGAAGTGCTGCTCACTGGCTACAAAGATGTGAAGTGCGTTGAGTCCGGTGGCCCGGAGCCCGGTGTGGGTTGTGCCGGTCGTGGCATCATTACTGCTATCAACTTCTTAGAAGAGGAAGGTGCTTACGAAGACCTCGATTTCGTCTCCTACGACGTATTGGGCGACGTTGTTTGCGGTGGTTTTGCCATGCCTATTCGGGAAGGTAAAGCCCAAGAAATCTACATTGTGGTTTCT
ASV233	0	0	0	0	0	0	0	0	0	0	0	0	0	0	0	0	0	0	0	0	0	0	0	0	0	0	0	0	0	0	0	0	0	0	454	r__Bacteria;p__Cyanobacteria;c__Cyanophyceae;o__Oscillatoriales;f__Microcoleaceae;g__Trichodesmium;e__NI-Trichodesmium	CTCTACTCGTTTAATCTTAAACGCTAAAGCTCAAACTACCGTACTTCACGTTGCTGCTGAACGCGGTGCAGTTGAAGATGTAGAACTAGACGAAGTATTGAAGCCAGGTTTCGGTGGCATTAAGTGTGTTGAATCTGGTGGTCCTGAGCCTGGTGTAGGTTGCGCTGGCCGTGGTATTATTACTGCCATCAACTTCCTAGAAGAAGAAGGAGCTTATACAGATCTAGATTTCGTAAGCTATGACGTACTAGGTGACGTTGTTTGCGGTGGATTTGCAATGCCTATCCGTGAAAACAAAGCTCAAGAAATCTACATCGTATGTTCC
ASV234	0	0	0	0	0	0	0	0	0	0	0	0	0	0	0	0	0	0	0	0	0	205	90	112	0	0	0	0	12	0	24	0	0	0	0	r__Bacteria;p__NI-Bacteria;c__NI-Bacteria;o__NI-Bacteria;f__NI-Bacteria;g__NI-Bacteria;e__NI-Bacteria	CGCTGAATGCTGTGTTCCAGATGCCCAGTGATCATCTGAAAGCTGTAAGGAGGTTGCTTGAGCAGGGGCCCAGACTCCGCATACATGCGGCCTGCTGGTACAGCTGCTGCCAGAACGTATGAGTGCGCGCTCTTGTGGCCTGGCGGATACCAGTCCAAAACGGCATCAAGTTGAAAGCAACCATGACTGGCCTCTGCATGGGTAACCCAGTGGAGATAACTCGA
ASV235	0	0	0	0	0	0	0	0	0	0	0	0	0	0	0	0	0	0	0	0	0	0	0	0	437	0	0	0	0	0	0	0	0	0	0	r__Bacteria;p__NI-Bacteria;c__NI-Bacteria;o__NI-Bacteria;f__NI-Bacteria;g__NI-Bacteria;e__NI-Bacteria	GTGCTTGCCGAATACGGGATGGACGTGCCCGATGGCATGGACGTGAACGTCGTCGAGAACACCGACAACACGGTGCACATCACGATGCCTGCACCGCCCAGCGGCGGCATGGACCTTTCGGATGATGAGTTGAGCAACGCTGCGGGGGGGAGCAAACGACATGTCTGTACAGCAGACACCCAACCCTGTGCTGACTGACTGATGACCGCAAACGCTGTCCCCTGG
ASV236	0	0	0	0	0	0	0	0	0	0	0	0	0	0	0	0	0	0	0	0	0	0	0	0	0	0	0	0	0	0	0	436	0	0	0	r__Bacteria;p__NI-Bacteria;c__NI-Bacteria;o__NI-Bacteria;f__NI-Bacteria;g__NI-Bacteria;e__NI-Bacteria	TTCAACGCGCTTAATTCTTCACTCTAAAGCACAAAACACCATTATGGAGATGGCCGCTGAAGCAGGCTCTGTAGAAGATATCGAGCTTGAAGACGTTTTAAAAACAGGTTTCGGTGATGTTCGTTGTGTTGAATCAGGCGGCCCAGAGCCAGGCGTTGGTTGTGCTGGTCGTGGGGTTATCACGGCTATCAACTTCCTTGAAGAAGAAGGCGCTTATGAAGAAGACCTGGACTTCGTTTTTTATGATGTTCTTGGTGACGTGGTGTGTGGTGGTTTTGCAATGCCGATTCGCGAGAATAAGGCGCAAGAAATCTACATCGTGTGCTCT
ASV237	0	0	0	0	0	0	0	0	0	0	0	0	0	0	0	0	0	0	0	0	0	0	0	0	0	0	0	0	29	0	16	13	0	367	0	r__Bacteria;p__Proteobacteria;c__Gammaproteobacteria;o__NI-Gammaproteobacteria;f__NI-Gammaproteobacteria;g__NI-Gammaproteobacteria;e__NI-Gammaproteobacteria	CTCTACCCGTTTGATTCTGCACTCAAAAGCACAAAACACCATTATGGAAATGGCGGCCGAAGCGGGTACCGTTGAAGATTTGGAATTGGAAGATGTACTGAAAGTGGGTTATGGCGATGTGCGTTGCGTTGAATCCGGAGGCCCGGAGCCTGGAGTTGGATGCGCAGGCCGTGGTGTTATTACCGCTATTAACTTCTTGGAAGAAGAAGGTGCCTACGAAGATGATATCGATTTTGTTTTCTATGACGTACTGGGTGACGTTGTGTGCGGCGGATTCGCCATGCCCATTCGTGAAAACAAAGCGCAGGAAATCTATATCGTGGTTTCT
ASV238	0	0	0	0	0	0	0	0	0	0	0	0	0	0	0	0	0	0	0	414	0	0	0	0	0	0	0	0	0	0	0	0	0	0	0	r__Bacteria;p__Proteobacteria;c__Betaproteobacteria;o__Burkholderiales;f__Alcaligenaceae;g__Alcaligenes;e__NI-Alcaligenes	TTCCACACGTCTTATTCTGCACTCAAAAGCGCAAAACACAATAATGGAGATGGCTGCACAGGCTGGCACGGTAGAGGATCTTGAGCTTGAAGAAGTGCTTAAGGTTGGCTTTGGCGACATTAAGTGCGTGGAGTCAGGTGGTCCTGAGCCTGGAGTTGGCTGTGCTGGTCGTGGTGTTATTACCGCGATTAACTTCCTTGAAGAGGAAGGTGCATACTCAGACGACTTAGATTTCGTTTTCTATGATGTTCTAGGTGATGTGGTTTGTGGCAGATTTGCAATGCCTATTCGTGAGAATAAGGCTCAGGAAATCTACATTGTTTGCTCT
ASV239	0	0	0	0	0	0	406	0	0	0	0	0	0	0	0	0	0	0	0	0	0	0	0	0	0	0	0	0	0	0	0	0	0	0	0	r__Bacteria;p__Cyanobacteria;c__NI-Cyanobacteria;o__NI-Cyanobacteria;f__NI-Cyanobacteria;g__NI-Cyanobacteria;e__NI-Cyanobacteria	TTCCACACGACTCATGTTGCACTCTAAAGCACAAACAACTGTACTTCACTTAGCGGCTGAGCGTGGTGCTGTAGAAGATTTAGAACTCGAAGAGGTAATGCTCGAAGGTTTCCGTGGAGTTCGTTGTGTGGAGTCAGGTGGTCCTGAGCCTGGAGTAGGTTGTGCAGGTCGTGGTATTATCACCTCTATTAACTTCTTGGAAGAAAATGGTGCATACCAAGACTTAGACTTCGTATCCTACGACGTATTGGGTGACGTTGTATGTGGTGGTTTCGCTATGCCTATTCGTGAAGGTAAAGCACAAGAAATCTACATTGTTACCTCT
ASV240	0	0	0	0	0	0	0	0	0	0	0	0	0	0	0	0	0	0	24	29	0	0	0	9	328	0	5	0	0	0	0	0	0	0	0	r__Bacteria;p__NI-Bacteria;c__NI-Bacteria;o__NI-Bacteria;f__NI-Bacteria;g__NI-Bacteria;e__NI-Bacteria	TAATGACATTGGAATGGCATCCTCACCCGTCATTTCTGATGGCACGCTTATCGCTCAAGTCGAAGCGCAAGGGGATTCGTTTGCAATCGGCATCGATGCAGCTACCGGTGTCAATTTATGGCGAATGGCACGGCCTCGACAATCGAATTGGAGTTCACCCGTCGAAATTAGTCGTCCGGATGAATCGACCGAAGTCGTGATGCAATCGGGTACGAATATCATTGCTGTGGATCCAAGGCGCGGGAACATCAAGTGGATCATTGAAGAGGGAGCGGACAAGATCGCTAGCGGAACACCGGCCGGTGATTATCTGTTGTTGCCGGGA
ASV241	0	0	0	0	5	0	0	0	0	0	0	0	0	0	0	0	8	131	12	39	7	0	0	9	180	0	0	0	0	0	0	0	0	0	0	r__NI;p__NI;c__NI;o__NI;f__NI;g__NI;e__NI	GCTTGCTGAATACGGCATGGACGTGCCCGATGGCATCGACGTGAACATCGTCGAGAACACCGACACCACCGTGCACATCACGATGCCGGCACCGCCCAGCGGCGGTTGGGACCTTTCGGATGAGGAGTTGAGCAACGCTGCGGGGGGTAATACGAACTGTGTTACCAACTCGGACAAAGACTGTTTTTGTCGTCACGGAAACGTATGTAATGACTGACTGATGACCGCAAACGCTGTCCCCT
ASV242	0	0	0	0	0	0	0	0	0	0	0	0	0	0	0	0	0	0	0	0	0	0	0	0	0	0	0	0	0	0	0	0	390	0	0	r__Bacteria;p__Firmicutes;c__Clostridia;o__Clostridiales;f__NI-Clostridiales;g__NI-Clostridiales;e__NI-Clostridiales	CTCCACCAAGAACCTGATGGGTGGCAAGCAAATTGCCACCGTTCTCGATCAAATCAAGGCCAAGGGTGATGATCTGACCCTTGAAGACATCGTTTTTGAAGGATTTGGCGGTGTGCTTTGTGTGGAAGCTGGCGGTCCTACCCCAGGTGTAGGTTGTGCCGGACGTGGCATTATTGCAGCCTTTGAAAAACTGGCAGAACTTGAAGCCTTTGAAACCTACCAGCCAGATATTGTTATCTATGATGTCTTAGGTGATGTGGTTTGCGGCGGCTTTGCCATGCCTATCCGTAATTCCTATGCCCGAGAGGTTTATATCGTATCCTCT
ASV243	0	0	0	0	0	0	375	0	0	0	0	0	0	0	0	0	0	0	0	0	0	0	0	0	0	0	0	0	0	0	0	0	0	0	0	r__Bacteria;p__Proteobacteria;c__Gammaproteobacteria;o__Chromatiales;f__Chromatiaceae;g__NI-Chromatiaceae;e__NI-Chromatiaceae	TTCTACCCGTCTGATCCTGCACTCTAAAGCACAGGAAACTATCATGCACCTGGCTGCCGAGGCTGGCTCTGTCGAAGATCTGGAGCTCGAAGATGTACTGAAAACCGGCTACGCAGAAATCAAATGCGTTGAGTCCGGTGGTCCGGAGCCGGGTGTCGGCTGCGCAGGCCGCGGTGTTATCACTGCGATCAACTTCCTCGAGGAAGAAGGCGCATACGAAGAAGATCTCGACTTCGTATTCTACGACGTACTGGGTGACGTTGTTTGCGGTGGCTTCGCTATGCCGATCCGCGAAAACAAAGCGCAGGAAATCTACATCGTTGTATCT
ASV244	0	0	0	0	0	0	0	0	0	0	296	0	0	58	0	0	0	0	0	0	0	0	0	0	0	0	0	0	0	0	0	0	0	0	0	r__Bacteria;p__Cyanobacteria;c__NI-Cyanobacteria;o__NI-Cyanobacteria;f__NI-Cyanobacteria;g__NI-Cyanobacteria;e__NI-Cyanobacteria	CTCTACACGCTTAATGCTTCATTGTAAAGCTCAAACAACCATTTTACATTTAGCAGCTGAAAGAGGATCTGTAGAAGATCTTGAACTAGAGGAAGTATTACTAGAAGGATTTAATAATGTTCGTTGTGTAGAATCTGGTGGTCCTGAACCAGGTGTTGGTTGTGCTGGTCGTGGTATTATCACAGCTATTAACTTTCTTGAAGAAGAAGGTGCTTATGATGATGTCGATCTAGTATCTTATGATGTATTAGGTGACGTTGTATGTGGTGGTTTTGCTATGCCAATTCGTGAAGGCAAAGCACAGGAAATCTATATCGTTACTTCA
ASV245	0	0	0	0	353	0	0	0	0	0	0	0	0	0	0	0	0	0	0	0	0	0	0	0	0	0	0	0	0	0	0	0	0	0	0	r__Bacteria;p__NI-Bacteria;c__NI-Bacteria;o__NI-Bacteria;f__NI-Bacteria;g__NI-Bacteria;e__NI-Bacteria	CTCTACACGTCTTATCCTCCATTCCAAAGCACAGAACACAATCATGGAAATGGCCGCAGAAGCCGGCACTGTGGAAGACCTTGAACTCGAAGACGTTCTCAAGGTCGGCTACGGCGACATCAAGTGTGTCGAATCAGGCGGCCCTGAGCCAGGTGTTGGCTGCGCCGGCCGCGGCGTTATCACAGCCATCAACTTCCTCGAAGAAGAAGGCGCATATACAGACGACCTCGACTTCGTTTTCTACGACGTTTTGGGCAACGTGGTCTGCGGCGGTTTTGCTATGCCAATCCGCGAGAACAAGGCTCAGGAAATCTATATCGTCTGCTCA
ASV246	346	0	0	0	0	0	0	0	0	0	0	0	0	0	0	0	0	0	0	0	0	0	0	0	0	0	0	0	0	0	0	0	0	0	0	r__Bacteria;p__Cyanobacteria;c__Cyanophyceae;o__Nostocales;f__Hapalosiphonaceae;g__Mastigocoleus;e__NI-Mastigocoleus	CTCTACCCGTTTGATGTTGCACTCAAAAGCACAAACTACCGTACTTCACTTAGCTGCTGAGCGTGGTGCGGTAGAAGACTTAGAACTTGAAGAAGTAATGCTCACAGGCTTCCGTGGTGTACGTTGCGTTGAGTCTGGTGGTCCCGAGCCTGGTGTAGGTTGTGCTGGTCGTGGTATCATAACCTCCATCAACTTCTTAGAAGAAAATGGCGCTTACCAAGATTTAGATTTCGTATCCTACGACGTATTAGGTGACGTTGTATGTGGTGGTTTCGCGATGCCTATTCGTGAAGGTAAAGCCCAAGAAATCTACATCGTTACCTCT
ASV247	0	0	0	0	0	0	0	0	0	0	0	0	0	0	0	0	0	0	0	0	0	0	0	0	0	0	0	0	0	0	0	0	343	0	0	r__NI;p__NI;c__NI;o__NI;f__NI;g__NI;e__NI	CTCAACCAGGCTCCTGCTGGGTGGTCTTGCCCAGAAATCGGTACTCGACACGCTCCGCGAGGAAGGTGAGGATGTCGAACTCGAGGACATCAGAAAACCCAGTTTCGGCGGGTCATGGTCAGTTGAATCAGGTGGCCCGGAACCCGGAGTTGGCTGTGCTGGCCGCGGTATCATCACCTCCATCAATATGCTGGAAGCCCTTGGTGCCTACGAGGAGGAAGAAGGATTGGATTACGCCTTTTACGACGTCCTCGGTGATGTTGTCTGCGGAGGCTTCGCCATGCCTATCAGGGACGGTAAAGCAGAAGAAATATACATCGTCTGCTCA
ASV248	0	0	0	0	0	0	0	0	0	0	0	0	0	0	0	0	0	0	0	0	0	0	0	0	0	0	0	0	0	0	0	340	0	0	0	r__Bacteria;p__NI-Bacteria;c__NI-Bacteria;o__NI-Bacteria;f__NI-Bacteria;g__NI-Bacteria;e__NI-Bacteria	TTCCACCAGGCTGCTGACCGGCGGCCTGGCACAGAAGACCGTGCTCGACACGCTCCGCGAGGAAGGCGAGGACGTCGAGCTGGAAGACGTGCAGCGGGACGGCTTCGGCGACTGCATGTGTACCGAGTCGGGCGGGCCCGAACCGGGAGTCGGCTGTGCAGGCCGAGGGATCATCACCTCGATCAACCTGCTCGAACAGCTCGGCGCCTACGACGACGACCGCCGGCTGGATTACGTCTTCTACGACGTGCTGGGCGACGTCGTTTGCGGCGGGTTCGCCATGCCGATTCGCGAAGGAAAGGCCCAGGAAATCTACATCGTCTGCTCC
ASV249	0	0	0	0	0	0	0	0	0	0	0	0	0	0	0	0	0	0	0	0	0	0	0	0	0	0	0	0	0	0	0	0	340	0	0	r__Bacteria;p__Proteobacteria;c__Deltaproteobacteria;o__Desulfovibrionales;f__NI-Desulfovibrionales;g__NI-Desulfovibrionales;e__NI-Desulfovibrionales	CTCCACCCGCCTGCTGCTTGGCGGCCTCGCCCAGCGCACGGTACTCGATTCCCTCCGCGAAGAGGGCGAGGACCTTGAGCTCGAGGACATCATGAAGGAAGGCTATCGCGACACCCTCTGCACCGAGTCCGGCGGACCGGAACCCGGAGTGGGATGCGCCGGCCGCGGGATTATCACCTCCATCAACATGCTGGAACAGCTGGGCGCCTATGAAGAGGACCAGGGTCTGGACTACGCCTTCTACGACGTCCTCGGTGACGTGGTCTGCGGCGGGTTCGCCATGCCCATCCGGGAAGGCAAAGCTCAGGAGATCTACATTGTGGTCTCC
ASV250	0	0	0	0	0	0	0	0	0	0	0	0	0	0	338	0	0	0	0	0	0	0	0	0	0	0	0	0	0	0	0	0	0	0	0	r__Bacteria;p__Cyanobacteria;c__Cyanophyceae;o__Nostocales;f__Hapalosiphonaceae;g__Mastigocoleus;e__NI-Mastigocoleus	CTCTACCCGTTTGATGTTGCACTCAAAAGCACAAACTACCGTACTTCACTTAGCTGCTGAGCGTGGTGCGGTAGAAGACTTAGAACTTGAAGAAGTAATGCTCACAGGCTTCCGTGGCGTACGTTGCGTTGAGTCTGGTGGTCCCGAGCCTGGTGTAGGTTGTGCTGGTCGTGGTATCATCACCTCCATCAACTTCTTAGAAGAAAATGGCGCTTACCAAGATTTAGATTTCGTATCCTACGACGTATTAGGTGACGTTGTATGTGGTGATTTCGCGATGCCTATTCGTGAAGGTAAAGCCCAAGAAATCTACATCGTTACCTCT
ASV251	0	0	0	0	0	0	0	0	0	0	0	0	0	0	0	0	0	0	0	0	0	0	0	0	0	0	0	0	0	0	0	0	316	0	0	r__Bacteria;p__NI-Bacteria;c__NI-Bacteria;o__NI-Bacteria;f__NI-Bacteria;g__NI-Bacteria;e__NI-Bacteria	TTCAACTCGTCTTCTTCTAGGTGGTCTTGCTCAGAAAACTGTTTTGGATACACTTCGTGAAGAGGGTGAAGATGTAGAACTAGACGATATCGTAAAGCCAGGTTTCTCTGGAGTACGTTGTGTTGAGTCTGGAGGTCCTGAACCAGGTGTTGGTTGTGCGGGTCGTGGTATCATCACTTCAATTAACCTTCTTGAGCAATTAGGTGCATGGGACGAGTCATTCGCTATCGACTACACATTCTACGATGTTCTTGGTGATGTTGTATGTGGTGGTTTCGCAATGCCTATCCGCGAAGGTAAAGCAGAAGAGATTTACATCGTAGTATCA
ASV252	0	0	0	0	0	0	313	0	0	0	0	0	0	0	0	0	0	0	0	0	0	0	0	0	0	0	0	0	0	0	0	0	0	0	0	r__Bacteria;p__NI-Bacteria;c__NI-Bacteria;o__NI-Bacteria;f__NI-Bacteria;g__NI-Bacteria;e__NI-Bacteria	CTCAACGCGCCTTCTCCTCGGTGGGCTTGCCCAGCGTTCAGTGCTCGATACCCTTCGCGAAGAAGGTGAAGATGTTGAACTTGAGGACATCCGCAGTGGTGGCTTCTGCAGCAGCCTTTGTGTAGAGTCTGGTGGTCCAGAGCCAGGTGTTGGGTGTGCGGGCCGTGGTATCATTACCTCGATCAACATGTTGGAGCAGCTTGGTGCTTATGAGGAAGACCAAGAGCTCGATTACGTTTTTTACGACGTGCTCGGTGACGTTGTCTGCGGTGGTTTTGCCATGCCGATACGCGAAGGCAAGGCCGAAGAAATCTACATCGTTTGCTCC
ASV253	0	0	0	0	0	0	0	0	0	0	0	0	0	0	0	0	0	0	0	0	0	0	4	0	306	0	0	0	0	0	0	0	0	0	0	r__Bacteria;p__Elusimicrobia;c__NI-Elusimicrobia;o__NI-Elusimicrobia;f__NI-Elusimicrobia;g__NI-Elusimicrobia;e__NI-Elusimicrobia	TGAGAAGTCTGGCCGAGGCGGGATTGGCGGAAGCGAGCCCCAACGTCTCCGGCCCGGGAAGACCGAGCAATCGCTGGCGACTGACGGACCAAGGTCGGGCCCAGTTCCCCGACGGCAGCCAACGCTTTGCCCTCGGGCTGCTGAACTCCATGCGCGCCAGCCTGCCGGAGGACACCGTGCGAACCCTGCTGAATCAGCAGGCGGAAGACAAGGCCAACCGCTACCGGGATCGAATCGGCAACGGACCGCTGCAGCAGCGCCTCGAGCAGCTGGCCAGCCTTC
ASV254	0	0	0	0	0	0	0	0	0	0	0	0	0	0	0	0	0	0	0	0	0	0	0	0	0	0	0	0	0	0	0	308	0	0	0	r__Bacteria;p__Proteobacteria;c__Gammaproteobacteria;o__Vibrionales;f__Vibrionaceae;g__Vibrio;e__NI-Vibrio	CTCCACGCGTTTGATCCTTCACACAAAAATGCAGAACACCATCATGGAAATGGCGGCAGAAGCAGGGACAGTTGAAGATATCGAACTAGAAGATGTATTGCTGACTGGTTACGGTGACGTGAAGTGTGTTGAGTCAGGTGGTCCTGAGCCAGGTGTTGGTTGTGCGGGTCGTGGTGTTATCACTGCAATCAACTTCCTAGAAGAAGAAGGCGCGTACGAAGAAGATCTTGATTTCGTATTCTACGACGTACTGGGTGACGTTGTGTGTGGTGGTTTCGCGATGCCGATTCGTGAAAACAAAGCACAAGAGATCTACATCGTTGTTTCA
ASV255	0	0	0	0	0	0	0	0	0	0	0	0	0	0	0	0	0	0	0	0	0	0	0	0	0	0	0	0	0	0	0	306	0	0	0	r__Bacteria;p__Proteobacteria;c__Gammaproteobacteria;o__NI-Gammaproteobacteria;f__NI-Gammaproteobacteria;g__NI-Gammaproteobacteria;e__NI-Gammaproteobacteria	TTCAACCCGTTTGATTCTACACTCAAAAGCGCAAAATACTATTATGGAAATGGCAGCAGAAGCGGGCTCTGTTGAAGACATTGAACTCGAAGATGTCCTTAAAGTGGGCTACGGCGATGTAAGTTGTGTGGAATCAGGCGGCCCAGAACCTGGTGTTGGATGTGCTGGTCGAGGCGTCATTACTGCGATCAACTTCTTGGAAGAAGAAGGTGCTTACGAAGAAGATCTCGACTTTGTTTTCTACGACGTACTGGGTGACGTGGTATGTGGTGGTTTTGCGATGCCAATTCGTGAAAATAAAGCCCAAGAAATCTATATCGTCGTATCC
ASV256	0	0	0	0	0	0	0	0	0	0	0	0	0	0	0	0	0	0	0	0	0	0	0	0	0	0	0	0	0	0	0	0	302	0	0	r__NI;p__NI;c__NI;o__NI;f__NI;g__NI;e__NI	CTCCACCCGCCTCCTGCTTGGAGGTCTTGCCCAGAAGTCAGTACTCGACACCTTGAGAGAAGAGGGTGAAGACCTTGAGCTTGACGATATCAGAAAGGCGAGTTTCGGCGGCTCCTGGTCTGTTGAGTCCGGCGGCCCTGAGCCGGGTGTTGGCTGTGCGGGTCGAGGTATCATCACCTCCATCAACATGCTCGAGTCTCTTGGTGCCTATGAAGAGAGTGAAGGTCTGGATTACGCCTTCTACGATGTACTTGGCGATGTTGTTTGCGGTGGCTTTGCCATGCCTATTCGTGATGGTAAGGCGGATGAGATTTACATCGTCTGTTCC
ASV257	0	0	0	0	0	0	0	0	0	0	0	0	0	0	0	0	0	0	0	0	0	0	0	0	0	0	0	0	0	0	0	0	301	0	0	r__NI;p__NI;c__NI;o__NI;f__NI;g__NI;e__NI	CTCCACGCGACTCATTCTTCACGCAAAAGCGCAAAACACCATTATGGAAATGGCAGCAGAAGCGGGCTCAGTGGAAGATTTAGAGCTCGAAGATGTCCTAAAGGTGGGTTACGGCGGGGTTCGCTGTGTTGAGTCTGGGGGCCCAGAGCCGGGCGTGGGCTGTGCCGGTCGTGGTGTGATTACAGCCATTAACTTCCTGGAGGAAGAGGGCGCCTACGAGGACGAGTTGGATTTTGTGTTTTACGACGTACTCGGTGACGTGGTGTGTGGTGGTTTCGCCATGCCGATTCGCGAAAACAAAGCACAGGAAATCTACATTGTTGTGTCC
ASV258	0	300	0	0	0	0	0	0	0	0	0	0	0	0	0	0	0	0	0	0	0	0	0	0	0	0	0	0	0	0	0	0	0	0	0	r__Bacteria;p__NI-Bacteria;c__NI-Bacteria;o__NI-Bacteria;f__NI-Bacteria;g__NI-Bacteria;e__NI-Bacteria	TTCAACCCGTCTCATCCTTCATTCCAAAGCGCAGAACACGATCATGGAAATGGCCGCAGAAGCCGGCACCGTGGAAGACCTTGAACTCGAAGACGTTCTCAAGGTTGGCTACGGCGACATCAAGTGTGTCGAATCCGGCGGCCCTGAGCCAGGTGTTGGCTGCGCCGGTCGCGGCGTTATCACAGCCATCAACTTCCTCGAAGAAGAAGGCGCATACTCAGACGACCTCGACTTTGTCTTCTACGACGTTCTTGGCGACGTGGTCTGCGGCGGCTTTGCTATGCCGATCCGTGAGAACAAGGCTCAGGAAATCTATATCGTCTGCTCA
ASV259	0	0	0	0	0	0	0	0	0	0	0	0	0	290	0	0	0	0	0	0	9	0	0	0	0	0	0	0	0	0	0	0	0	0	0	r__Bacteria;p__Cyanobacteria;c__Cyanophyceae;o__Synechococcales;f__Leptolyngbyaceae;g__Leptolyngbya;e__NI-Leptolyngbya	CTCCACCCGTCTGATGCTACACAGCAAAGCCCAAACCACCATCCTGCACTTAGCTGCCGAGCGCGGTGCAGTGGAAGATCTCGAACTCGAAGAAGTGCTACTCACGGGCTACAAAGGCGTCAAGTGCGTCGAATCCGGCGGTCCCGAACCCGGTGTCGGCTGTGCCGGTCGAGGCATCATCACCGCCATTAACTTCCTCGAAGAAGAAGGCGCGTACGAAGATCTCGACTTCGTCTCTTACGACGTGTTGGGTGACGTCGTTTGTGGCGGTTTCGCCATGCCCATTCGGGAAGGCAAAGCCCAGGAAATCTACATCGTCACCTCC
ASV260	0	0	0	0	0	0	0	0	0	0	0	0	0	0	0	0	0	0	0	0	0	0	0	0	0	0	0	0	0	0	0	0	0	0	296	r__Bacteria;p__Proteobacteria;c__Gammaproteobacteria;o__Vibrionales;f__Vibrionaceae;g__Vibrio;e__NI-Vibrio	CTCAACGCGTTTGATTCTTCACTCTAAGGCACAAAACACCATCATGGAGATGGCAGCAGAAGCGGGCTCAGTTGAAGACATCGAACTAGAAGATGTACTGAAGGTGGGTTACGGCGACGTTAAGTGTGTTGAATCAGGTGGTCCAGAGCCAGGTGTTGGTTGTGCGGGTCGTGGTGTAATCACAGCGATCAACTTCCTAGAAGAAGAAGGTGCGTACGAAGAAGATCTAGACTTTGTATTCTACGACGTACTGGGTGACGTAGTATGTGGTGGTTTCGCGATGCCTATCCGTGAAAACAAAGCACAAGAAATCTACATCGTTGTATCT
ASV261	0	0	0	0	0	0	0	0	0	0	0	0	0	0	0	0	0	0	0	0	0	0	0	0	0	0	0	0	0	0	0	0	292	0	0	r__NI;p__NI;c__NI;o__NI;f__NI;g__NI;e__NI	TTCCACTCGTCTGCTTCTTGGTGGTCTTGCTCAGAAATCTGTACTCGATACTCTCCGTGAGGAAGGCGAAGACGTAGAACTTGAGGATATTCGTAAACCGGGTTTTGGCGAGAGCTGGTGTGTTGAGTCCGGTGGTCCAGAACCAGGTGTAGGTTGTGCGGGTCGCGGTATCATTACCTCTATTAATATGCTCGAAAACCTTGGTGCATACGAGGAAGACGAGAACCTTGACTATGTTTTCTACGATGTACTGGGCGACGTTGTTTGTGGTGGTTTTGCAATGCCTATTCGTGACGGTAAAGCAGAAGAGATCTACATCGTTTGTTCC
ASV262	0	0	0	0	0	0	0	0	0	0	0	0	0	0	0	0	0	0	0	0	0	0	0	0	0	0	0	0	0	0	0	0	283	0	0	r__Bacteria;p__Firmicutes;c__Clostridia;o__Clostridiales;f__Clostridiaceae;g__Clostridium;e__NI-Clostridium	TTCCACCAAGAACCTGATGCATGGCAAACAAATTGCCACCGTGCTTGACCAAATCAAAGCCAAGGGTGATGACCTTGTTTTAGAAGATATCGTATTTGAAGGTTTTGGCGGTGTGCTCTGTGTGGAAGCCGGTGGCCCAACTCCAGGTGTGGGTTGCGCCGGACGCGGTATTATTGCCGCTTTTGAAAAACTGGCTGAACTTGAAGCCTTTGAAACATATCAGCCAGATATTGTGATTTATGATGTTCTAGGCGATGTCGTCTGTGGTGGTTTTGCCATGCCAATCCGTAATTCCTATGCCCGCGAGGTTTATATTGTTTCTTCT
ASV263	0	0	0	0	0	0	0	0	0	0	0	0	0	0	0	0	0	0	0	0	0	0	0	0	0	0	0	0	0	0	0	280	0	0	0	r__NI;p__NI;c__NI;o__NI;f__NI;g__NI;e__NI	TTCCACCCGTCTGCTTCTTGGTGGTCTTGCCCAGAAATCGGTACTTGATACCCTACGTGAGGAGGGCGAGGACGTAGAACTTGAGGATATCCGTAAACCGGGTTTTGGCGAGAGCTGGTGTGTTGAGTCCGGTGGTCCTGAGCCAGGTGTAGGCTGTGCGGGTCGCGGTATCATTACCTCTATTAATATGCTCGAAAACCTTGGTGCATACGAGGAAGACGAGAACCTTGATTATGTTTTCTACGATGTACTGGGCGACGTTGTTTGTGGTGGTTTTGCCATGCCTATTCGTGATGGTAAAGCAGAAGAGATCTACATCGTTTGTTCC
ASV264	0	0	0	0	0	0	0	0	0	0	0	0	0	0	0	0	0	0	0	0	0	0	0	0	0	0	0	0	0	0	277	0	0	0	0	r__Bacteria;p__Proteobacteria;c__Betaproteobacteria;o__Burkholderiales;f__Alcaligenaceae;g__Alcaligenes;e__NI-Alcaligenes	TTCCACACGTCTTATTCTGCACTCAAAAGCGCAAAACACAATAATGGAGATGGCTGCACAGGCTGGCACGGTAGAGGATCTTGAGCTTGAAGAAGTGCTTAAGGTTGGCTTTGGCGACATTAAGTGCGTGGAATCAGGTGGTCCTGAGCCTGGAGTTGGCTGTGCTGGTCGTGGTGTTATTACCGCGATTAACTTCCTTGAAGAGGAAGGTGCATACTCAGACGACCTAGATTTCGTTTTTTATGATGTTCTAGGTGATGTGGTTTGTGGCGGATTTGCAATGCCTATTCGTGAGAATAAGGCTCAGGAAATCTACATTGTTTGCTCT
ASV265	0	0	0	0	0	0	0	0	0	0	0	276	0	0	0	0	0	0	0	0	0	0	0	0	0	0	0	0	0	0	0	0	0	0	0	r__Bacteria;p__Proteobacteria;c__Gammaproteobacteria;o__NI-Gammaproteobacteria;f__NI-Gammaproteobacteria;g__NI-Gammaproteobacteria;e__NI-Gammaproteobacteria	CTCAACACGTTTGATCCTACATGCAAAAGCGCAAAACTCCATTATGGAAATGGCAGCCGAAGCAGGCTCAGTTGAAGACATCGAATTAGAAGATGTACTCAAAATCGGTTACGGCGGCGTTCGCTGTGTCGAGTCTGGTGGTCCTGAGCCAGGTGTGGGTTGTGCCGGTCGTGGTGTTATTACCGCGATTAACTTTTTAGAAGAAGAAGGTGCTTACGAAGAAGACTTAGACTTCGTTTTTTATGACGTACTTGGTGACGTTGTGTGTGGTGGTTTCGCAATGCCCATTCGTGAAAACAAAGCACAAGAAATCTACATCGTGGTATCC
ASV266	0	0	0	0	0	0	0	0	0	0	0	0	0	0	0	0	0	0	0	0	0	0	0	0	0	0	0	0	0	0	0	0	0	0	269	r__Bacteria;p__NI-Bacteria;c__NI-Bacteria;o__NI-Bacteria;f__NI-Bacteria;g__NI-Bacteria;e__NI-Bacteria	TTCCACGCGTCTTATTCTGCATTCAAAAGCGCAAAATACTATCATGGAAATGGCTGCAGAGGCCGGTACGGTAGAGGATCTAGAGCTCGAAGAAGTGCTGAAGGTCGGTTTTGGTGATATTAAATGTGTCGAATCAGGCGGTCCAGAACCTGGCGTTGGTTGTGCTGGCCGCGGTGTTATTACGGCAATTAACTTTCTTGAAGAGGAAGGTGCTTACGAAGAAGACTTAGATTTCGTTTTCTATGATGTATTAGGAGACGTCGTTTGCGGCGGCTTCGCGATGCCCATTCGTGAAAACAAAGCCCAAGAAATATACATCGTTTGCTCA
ASV267	0	0	0	0	0	0	0	0	0	0	0	0	0	0	0	0	0	0	0	0	0	0	0	0	0	0	0	0	0	0	0	0	263	0	0	r__NI;p__NI;c__NI;o__NI;f__NI;g__NI;e__NI	CTCCACCCGTCTGCTGCTCGGCGGACTGGCCCAGGCCACTGTACTCGACACGCTTCGTGAAGAAGGCGAAGACGTGGAACTGGATGATGTAATCAAAGACGGTTACGGCGGAAGCCGCTGCGTGGAATCCGGCGGACCGGAACCGGGTGTTGGTTGTGCCGGCCGCGGAATCATCACTTCGGTAAACCTGCTCGAACAGCTCGGCGCTTACGAAGAGGACCAGGAACTCGACTATGTCTTCTACGACGTACTCGGCGACGTGGTCTGCGGCGGATTCGCCATGCCGATCCGCGAAGGTAAAGCCCAGGAAATCTACATCGTCGTTTCC
ASV268	0	0	0	0	0	0	0	0	0	0	0	0	0	0	0	0	0	0	0	0	0	0	0	0	0	0	0	0	0	0	0	0	0	0	261	r__Bacteria;p__Bacteroidetes;c__Bacteroidia;o__Bacteroidales;f__NI-Bacteroidales;g__NI-Bacteroidales;e__NI-Bacteroidales	TTCAACTCGTCTGTTGTTAGGCGGTTTGGCTCAAAAAACAGTTTTAGATACACTTCGTGAAGAAGGTGAAGATGTAGAATTGGATGATGTAATCAAGGTAGGTTACGCCGGAACACGTTGTGTTGAGTCAGGTGGTCCTGAGCCGGGTGTAGGATGTGCAGGTCGTGGTATCATTACTTCTATCAACTTATTGGAACAATTAGGTGCATGGGACGAAGAATTTGCTTTGAACTACACTTTCTATGATGTACTTGGTGATGTTGTATGTGGTGGATTTGCCATGCCTATTCGCGATGGTAAAGCCGAAGAGATATACATTGTAGTATCT
ASV269	252	0	0	0	0	0	0	0	0	0	0	0	0	0	0	0	0	0	0	0	0	0	0	0	0	0	0	0	0	0	0	0	0	0	0	r__Bacteria;p__NI-Bacteria;c__NI-Bacteria;o__NI-Bacteria;f__NI-Bacteria;g__NI-Bacteria;e__NI-Bacteria	CTCGACTCGGCTTTTGTTAGGCGGACTTGCTCAACGCTCGGTGCTCGACACGCTTCGTGAAGAAGGCGAAGACGTCGAACTCGAAGACATCCGTAGCGGTGGTTTCTGCAACAGCCTCTGCGTCGAGTCCGGTGGTCCGGAACCCGGAGTGGGTTGTGCCGGTCGCGGTATCATCACTTCCATTAACATGCTTGAGCAGCTTGGTGCTTATGAAGAAGACCAGGCACTCGACTACGTTTTCTATGACGTGCTCGGGGATGTGGTTTGCGGCGGATTCGCCATGCCGATTCGTGAGGGCAAAGCAGAGGAAATCTACATTGTCTGCTCA
ASV270	0	0	0	0	0	0	0	0	0	0	0	0	0	0	0	0	0	0	0	0	0	0	0	0	0	0	0	0	0	0	0	0	252	0	0	r__Bacteria;p__Proteobacteria;c__Gammaproteobacteria;o__Vibrionales;f__Vibrionaceae;g__Vibrio;e__NI-Vibrio	TTCAACGCGTTTGATTCTTCACTCTAAAGCGCAAAACACCATTATGGAAATGGCTGCTGAGGCTGGCTCGGTAGAAGATATCGAACTAGAAGATGTTCTCAAAGTCGGCTACGGCGATGTGCGCTGTGTTGAGTCAGGTGGTCCTGAGCCGGGCGTCGGCTGTGCGGGTCGTGGTGTTATTACCGCGATCAACTTCCTAGAAGAGGAAGGCGCTTATGAAGAAGACCTCGATTTTGTGTTCTATGACGTACTCGGTGATGTTGTGTGTGGTGGTTTCGCCATGCCAATTCGTGAAAACAAAGCACAAGAGATCTACATCGTTTGTTCG
ASV271	0	0	0	0	0	0	0	0	0	0	0	0	0	0	0	0	0	0	0	0	0	252	0	0	0	0	0	0	0	0	0	0	0	0	0	r__Bacteria;p__Proteobacteria;c__NI-Proteobacteria;o__NI-Proteobacteria;f__NI-Proteobacteria;g__NI-Proteobacteria;e__NI-Proteobacteria	TTCCACACGTCTTATTCTGCACTCAAAAGCGCAAAACACAATAATGGAGATGGCTGCACAGGCTGGCACGGTAGAGGATCTTGAGCTTGAAGAAGTGCTTAAGGTTGGTTTTGGCGACATTAAGTGCGTGGAGTCAGGTGGTCCAGAGCCTGGAGTTGGCTGTGCTGGTCGTGGTGTTATTACCGCGATTAATTTCCTTGAAGAGGAAGGTGCATATTCAGACGACTTAGATTTCGTTTTTTATGACGTTCTAGGTGATGTGGTTTGTGGCGGATTTGCAATGCCTATTCGTGAGAATAAGGCTCAGGAAATCTACATTGTTTGCTCT
ASV272	0	0	0	0	0	0	0	0	0	0	0	0	0	0	0	0	0	0	0	0	0	0	0	0	0	0	0	0	0	0	0	248	0	0	0	r__Bacteria;p__Proteobacteria;c__Gammaproteobacteria;o__Vibrionales;f__Vibrionaceae;g__Vibrio;e__NI-Vibrio	TTCCACTCGCCTTATCCTTCACTCGAAAGCGCAAAACACCATCATGGAGATGGCCGCAGAGGCTGGCACGGTGGAAGATATCGAACTCGAAGATGTACTCAAAGTTGGTTACGGCGATGTTCGTTGTGTGGAATCTGGTGGTCCTGAGCCAGGTGTCGGCTGTGCTGGTCGCGGGGTTATTACGGCGATCAACTTCTTGGAAGAAGAGGGCGCGTATGAAGACGACCTCGACTTTGTGTTCTACGACGTACTCGGGGACGTTGTGTGTGGTGGTTTTGCCATGCCAATTCGTGAAAATAAAGCGGAAGAGATCTACATCGTTGTCTCT
ASV273	0	0	0	0	0	0	0	0	0	0	0	0	0	0	0	0	0	186	0	0	0	10	0	51	0	0	0	0	0	0	0	0	0	0	0	r__Bacteria;p__NI-Bacteria;c__NI-Bacteria;o__NI-Bacteria;f__NI-Bacteria;g__NI-Bacteria;e__NI-Bacteria	GCTTGCCGAATACGGGATGGACGTGCCGGATGGCATGGCCGTGAACGTCGTCGAGAACACCGACAACACGGTGCACATCACGATGCCTGCACCGCCCAGCGGGCACGGGGACCTTTCGGATGAGGAGTTGAGCAACGCTGCGGGGGGTACCCAACTCGGGCAAGGCGCGACATCCTTCGCCCCATGTCCTGACTAGGAGTTGAGCAAACGTGCTGACTACTGATGACCGCAAACGCTGTCCCCT
ASV274	0	0	0	0	0	0	0	0	0	0	0	0	0	0	0	0	244	0	0	0	0	0	0	0	0	0	0	0	0	0	0	0	0	0	0	r__Bacteria;p__Cyanobacteria;c__Cyanophyceae;o__Oscillatoriales;f__Microcoleaceae;g__Trichodesmium;e__NI-Trichodesmium	CTCTACTCGTTTAATCTTAAACGCTAAAGCTCAAACTACTGTACTTCACGTTGCTGCTGAACGCGGTTCAGTTGAAGATGTAGAACTAGACGAAGTATTGAAGCCAGGTTTCGGTGGCATTAAGTGTGTTGAATCTGGTGGTCCTGAGCCTGGTGTAGGTTGCGCTGGCCGTGGTATTATTACTGCCATCAACTTCCTAGAAGAAGAAGGAGCTTATACAGATCTAGATTTCGTAAGCTATGACGTACTAGGTGACGTTGTTTGCGGTGGATTTGCAATGCCTATCCGTGAAAACAAAGCTCAAGAAATCTACATCGTATGTTCC
ASV275	0	0	0	0	0	0	0	0	0	0	0	0	0	0	0	0	0	0	0	0	0	0	0	0	0	0	0	0	0	0	0	0	0	0	244	r__Bacteria;p__Proteobacteria;c__Gammaproteobacteria;o__Enterobacterales;f__Enterobacteriaceae;g__Kosakonia;e__NI-Kosakonia	CTCCACGCGTTTGATCCTGCATGCGAAAGCGCAGAACACCATTATGGAGATGGCTGCTGAAGTTGGCTCCGTGGAAGACCTGGAGTTAGAAGACGTGCTGCAAATCGGTTACGGCGGCGTTCGCTGCGCGGAATCCGGCGGCCCGGAGCCAGGTGTGGGGTGTGCCGGTCGCGGGGTGATCACCGCGATTAACTTCCTCGAAGAAGAAGGCGCTTACGTGCCGGATCTCGATTTTGTTTTCTACGACGTGCTGGGCGATGTGGTATGCGGTGGTTTCGCCATGCCGATTCGTGAAAACAAAGCGCAGGAGATCTACATCGTTTGCTCT
ASV276	0	0	0	0	0	0	0	0	0	0	0	0	0	0	0	0	0	0	0	0	0	0	0	0	242	0	0	0	0	0	0	0	0	0	0	r__Bacteria;p__Cyanobacteria;c__Cyanophyceae;o__Oscillatoriales;f__Microcoleaceae;g__Trichodesmium;e__NI-Trichodesmium	CTCTACTCGTTTAATCTTAAACGCTAAAGCTCAAACTACTGTACTTCACGTTGCTGCTGAACGCGGTGCAGTTGAAGATGTAGAACTAGACGAAGTATTGAAGCCAGGTTTCGGTGGCATTAAGTGTGTTGAATCTGGTGGTCCTGAGCCTGGTGTAGGTTGCGCTGGTCGTGGTATTATTACTGCCATCAACTTCCTAGAAGAAGAAGGAGCTTATACAGATCTAGATTTCGTAAGCTATGACGTACTAGGTGACGTTGTTTGCGGTGGATTTGCAATGCCTATCCGTGAAAACAAAGCTCAAGAAATCTACATCGTATGTTCC
ASV277	0	0	0	0	0	0	0	0	0	0	0	0	0	0	0	0	0	0	0	0	0	0	0	0	0	0	0	0	0	0	235	0	0	0	0	r__Bacteria;p__Proteobacteria;c__NI-Proteobacteria;o__NI-Proteobacteria;f__NI-Proteobacteria;g__NI-Proteobacteria;e__NI-Proteobacteria	CTCCACTCGTCTTATCCTGCATTCCAAAGCTCAAAACACTATCATGGAAATGGCTGCTCAGGCAGGCACGGTAGAGGATCTGGAGCTAGAAGACGTGCTTAAAGTTGGTTATGGTGACATTAAGTGTGTAGAATCAGGTGGTCCCGAGCCCGGTGTTGGGTGTGCTGGTCGTGGTGTTATCACTGCGATTAATTTCCTCGAAGAGGAAGGCGCGTATGAAGACGATCTGGACTTTGTTTTTTACGACGTTCTTGGGGACGTGGTTTGTGGCGGTTTTGCCATGCCAATTCGTGAAAACAAAGCGCAGGAAATCTACATTGTTTGCTCT
ASV278	0	0	0	0	0	0	0	0	0	0	0	0	0	0	0	0	0	0	0	0	0	0	228	0	0	0	0	0	0	0	0	0	0	0	0	r__Bacteria;p__Proteobacteria;c__Gammaproteobacteria;o__Chromatiales;f__Chromatiaceae;g__NI-Chromatiaceae;e__NI-Chromatiaceae	TTCCACCCGTCTGATCCTGCACTCTAAAGCACAGGAAACTATCATGCACCTGGCTGCCGAGGCTGGCTCTGTCGAAGATCTGGAGCTCGAAGATGTACTGAAAACCGGCTACGCAGAAATCAAATGCGTTGAGTCCGGTGGTCCGGAGCCGGGTGTCGGCTGAGCAGGCCGCGGTGTTATCACTGCGATCAACTTCCTCGAGGAAGAAGGCGCATACGAAGAAGATCTCGACTTCGTATTCTACGACGTACTGGGTGACGTTGTTTGCGGTGGCTTCGCTATGCCGATCCGCGAAAACAAAGCGCAGGAAATCTACATCGTTGTATCT
ASV279	0	0	0	0	0	0	0	0	0	0	0	0	0	0	0	0	0	0	0	0	0	0	0	0	0	0	0	2	226	0	0	0	0	0	0	r__Bacteria;p__NI-Bacteria;c__NI-Bacteria;o__NI-Bacteria;f__NI-Bacteria;g__NI-Bacteria;e__NI-Bacteria	AGCGGGGATAGTGCTGAATTTTACCCCATTTTATTCTAACTCATCCAGCGAAGAGGATATACGTGCCACGAAACTGGCTCACGATCACCATAACGACTGGTATATAAAGCCGCTTATTCATGGTGAGTATCCCTCACTTATCGAGCAAATACCGCTGGCACATCGTCCGGATATTAAAGACGGCGACATGGATATTATTGCGGCTCCTTTAGACTATTTAGGGGTGAATTATTACACGCGGGCTAA
ASV280	0	0	0	0	0	0	0	0	0	0	0	0	0	0	0	0	0	0	0	0	0	0	0	0	227	0	0	0	0	0	0	0	0	0	0	r__Bacteria;p__Proteobacteria;c__Betaproteobacteria;o__NI-Betaproteobacteria;f__NI-Betaproteobacteria;g__NI-Betaproteobacteria;e__NI-Betaproteobacteria	TTCCACCCGACTGATTCTTCACGCCAAGGCCCAGGACACGATCCTGTCGCTGGCCGCGGAAGCCGGCTCGGTGGAAGACCTGGAAATCGAAGATGTGATGAAGGTCGGCTATCGCGACATTCGTTGCGTGGAGTCCGGCGGTCCGGAACCGGGTGTGGGCTGCGCCGGTCGCGGCGTGATCACCTCGATCAACTTCCTCGAAGAGAACGGGGCCTATGACGGCGTGGACTACGTGTCCTACGACGTGCTGGGCGACGTGGTCTGCGGCGGCTTCGCCATGCCGATTCGCGAAAACAAGGCCCAGGAAATCTACATCGTCATGTCC
ASV281	0	0	0	0	0	0	0	0	0	0	0	0	0	0	0	0	0	0	0	0	0	0	0	0	0	0	0	0	0	0	0	224	0	0	0	r__NI;p__NI;c__NI;o__NI;f__NI;g__NI;e__NI	CTCAACAAGGCTATTGCTAGGAGGTCTGGCACAGAAAACAGTGCTTGATACATTGAGAGAAGAGGGTGAGGATGTAGAACTAGAAGATATCGTTCGTGAAGGTTACGGAGGTGTTCGATGCGTAGAGTCGGGTGGTCCTGAGCCAGGTGTCGGGTGCGCCGGTCGTGGTATTATCACTTCTATCAACCTTCTAGAGCAGCTAGGAGCTTGGGATAAGAAGTTTACGATTGACTATACATTCTACGATGTATTGGGTGATGTTGTATGTGGTGGATTCGCCATGCCTATCCGAGAAGGTAAAGCCGAAGAGATCTATATCGTTGTATCG
ASV282	45	0	29	0	5	0	0	0	14	89	0	0	10	3	0	20	0	0	0	0	0	0	0	0	0	0	0	0	0	0	0	0	0	0	0	r__NI;p__NI;c__NI;o__NI;f__NI;g__NI;e__NI	CTATTGACCAACATGCAAAACAAACAGCATAATCAATAACTGTATGATATCGAGGATGTCTTCATTCAATACGGAACTCCATTATGCTGTCTACTAAGAGATGATGAATTCATCTGATACTGGACATGAACTGTCACTCATCAAACCCCGAGGCGGGGAGAGTGTTATGACTTTAGTTTGGATCGGTTCCCCTATATTGATGAGAAGATAACTCTACATTGTATTATCATGTTATAGCGTATCAACTAGCTACTTTTTGTATAAAGAACATTCTAGAACAAAGAACAAAGAAATATACACATGTTTGAGACTGAACTCCAATTACTTGTTGATTATTAGTGTAAATACATTCCA
ASV283	0	0	0	0	0	0	0	0	0	0	0	0	0	0	0	0	0	50	0	0	25	39	0	101	0	0	0	0	0	0	0	0	0	0	0	r__NI;p__NI;c__NI;o__NI;f__NI;g__NI;e__NI	GCTTGCCGAACATGGCATGCCCATCCCCGAGGGCATGGTCGTGAACGTGGTCGAGAACACCGACACCACGGTGCACATCACGATGCCGGCACCGCCCAGCGGCGCCATGGACCTTTCGGATGAGGAGTTGAGCAACGCTGCGGGGGGGGGTTGTGATATCAATACTCCCTGTGCTTTCACATCAGTGCACATTAACTGAATGATGACCGCAAACGCTGTCCCCT
ASV284	0	0	0	0	12	0	0	0	0	0	0	0	0	0	0	0	0	79	8	6	7	5	0	51	46	0	0	0	0	0	0	0	0	0	0	r__Bacteria;p__NI-Bacteria;c__NI-Bacteria;o__NI-Bacteria;f__NI-Bacteria;g__NI-Bacteria;e__NI-Bacteria	GCTTGCCGAATACGGGATGGACGTGCCCGATGGCATGGACGTGAACGTCGTCGAGAACACCGACAACACGGTGCACATCACGATGCCTGCACCGCCCAGCGGCGGCATGGACCTTTCGGATGACGAGTTGAGCAACGCTGCGGGGGGTAAGAGCGGTGCAGCACCCAACGCTGCGGGGGGTGCAGCAGCACCCACGCTAGTTGACGGCTGCCCTGTGCTGACTGACTGATGACCGCAAAAGCTGTCCCCT
ASV285	0	49	0	0	0	20	0	16	0	0	0	17	0	0	0	24	0	0	0	31	0	0	0	0	0	32	0	0	0	22	0	0	0	0	0	r__Bacteria;p__Firmicutes;c__NI-Firmicutes;o__NI-Firmicutes;f__NI-Firmicutes;g__NI-Firmicutes;e__NI-Firmicutes	TGTAGTCCAAGGAGGGTATAGATAAGCATGTTTTCCAAGAAAAGGGTCTGGAGCTTTCATTAGATTCTCATAGGATTTTTACCGTCACCAAAATCAGATTCAGAACCACTTCTCTAAAAATATGGCTCTATTCTCTCTCCCATCCTCAGGTTAGCTTCTTGTACCTTCCCTCCCCTAGCAACGCCCCTTTAAAGAAGCTAAGTTGGAAATGGTCTCTTTCCTCAGGTGTATTTTGACCTACGAATTGGAGATGAAGATGTAGGCCGGGTGATCTTTGGTCTCTTCGGAAAGACTGTTCCAAAAACAGTGGATAATTTTGTGGCCTTAGCTA
ASV286	0	0	0	5	18	0	0	0	0	13	173	0	0	0	0	0	0	0	0	0	0	0	0	0	0	0	0	0	0	0	0	0	0	0	0	r__NI;p__NI;c__NI;o__NI;f__NI;g__NI;e__NI	CAGTCTCACGACTGACGATCACACCTCGCTCTGCCAGTAGATCCTCTACGTCCGCGGCGCTCATGGCAAACCGATGATACGCCCAAACGGCATAGGCGATGATCTCACGTGGAAACCGAAAGCCCTTGAGGCGGGGGAGAGAAGCAGGTTTCGTCATCGAGAACCTGTAGAATAGTCGTTCAGCTCAAACAACTTGGCATTGCCGGATGACGACTTCGTCCAGGTGCCATTTGTCAGCTGTGGTGGGCCGGTCGCGCTTGATGCAGTT
ASV287	0	0	0	0	0	0	0	0	0	0	0	0	0	0	0	0	0	0	0	0	0	0	0	0	0	0	0	0	0	0	0	0	206	0	0	r__NI;p__NI;c__NI;o__NI;f__NI;g__NI;e__NI	CTCCACCAGACTTCTGCTAGGTGGGCTGGCACAGAAATCGGTCCTCGATACCTTGCGTGAGGAAGGCGAAGATGTGGAACTCGACGATATCAGAAAACCCAGTTTCGGTGGCTCCTGGTCGGTCGAGTCAGGTGGACCTGAACCCGGGGTTGGCTGTGCCGGCCGAGGTATCATCACCTCGATCAATATGCTGGAATCTCTTGGTGCATACGAAGAGGAAGAAGGGCTTGATTACGCCTTTTATGATGTACTGGGCGATGTGGTCTGCGGCGGCTTTGCCATGCCAATCAGAGACGGCAAGGCCGAGGAGATATACATAGTCTGTTCG
ASV288	0	0	0	0	0	0	0	0	0	0	0	0	0	0	0	0	0	0	0	0	0	0	0	0	0	0	0	0	0	0	0	0	205	0	0	r__NI;p__NI;c__NI;o__NI;f__NI;g__NI;e__NI	CTCAACAAGGCTATTGTTAGGAGGTCTGGCACAGAAAACAGTGCTTGATACATTGAGAGAAGAGGGTGAGGATGTAGAACTAGAAGATATCGTTCGTGAAGGTTACGGAGGTGTTCGATGCGTAGAGTCGGGTGGTCCTGAGCCAGGTGTCGGGTGTGCCGGTCGTGGTATTATCACTTCTATCAACCTTCTAGAGCAGCTAGGGGCTTGGGATAAGAAGTTTACGATTGACTATACATTCTACGATGTATTGGGTGATGTTGTATGTGGTGGATTCGCCATGCCTATCCGAGAAGGTAAAGCCGAAGAGATCTATATCGTTGTATCG
ASV289	0	0	0	0	0	0	0	0	0	0	0	0	0	0	0	0	0	0	0	0	0	0	0	0	0	0	0	0	0	0	0	0	0	0	202	r__Bacteria;p__Cyanobacteria;c__Cyanophyceae;o__Oscillatoriales;f__Gomontiellaceae;g__Katagnymene;e__NI-Katagnymene	CTCTACTCGTTTAATCTTAAACGCTAAAGCTCAAACTACTGTACTTCACGTTGCTGCTGAACTCGGTGCAGTTGAAGACGTGGAACTAGACCAAGTATTGAAGCCAGGTTTCGGTGGTATTAAGTGTGTTGAATCTGGTGGTCCTGAGCCTGGTGTAGGTTGCGCTGGCCGTGGTATTATTACTGCTATCAACTTTCTAGAAGAAGAAGGAGCTTATACAGATCTAGATTTCGTAAGCTATGACGTATTAGGTGACGTTGTTTGCGGTGGATTTGCAATGCCTATCCGTGAAAACAAAGCTCAAGAAATCTACATCGTATGTTCC
ASV290	0	8	0	0	0	0	0	0	0	0	0	0	0	0	0	0	0	0	65	0	0	0	0	0	127	0	0	0	0	0	0	0	0	0	0	r__Bacteria;p__NI-Bacteria;c__NI-Bacteria;o__NI-Bacteria;f__NI-Bacteria;g__NI-Bacteria;e__NI-Bacteria	CGCTGGATGGTGTGTTCCAGATGCCCAGCGATCATCTGAAAGCTGTAAGGAGGTTGCTTGAGTAGAGGCCCAGATGCCGCATACATGCGGCCAGCTGGAACAGCTGCTGCCAGGACGAATGACATGGCCTGCTCATGGCCTGGCGGATACCAGTCCAAAACGGCATCAAGTTGAAAGTAACCATGACTGACTTCTGCATGGGTAATCCAGTGCAAATAGCTTGT
ASV291	0	0	0	0	0	0	0	0	0	0	0	0	0	0	0	0	0	0	0	0	0	0	0	0	0	0	0	0	0	0	0	0	0	0	199	r__NI;p__NI;c__NI;o__NI;f__NI;g__NI;e__NI	CTCCACCCGCCTCCTGCTTGGAGGTCTTGCCCAGAAGTCAGTACTCGACACCTTGAGAGAAGAGGGTGAAGACCTTGAGCTTGACGATATCAGAAAGGCGAGTTTCGGCGGCTCCTGGTCTGTTGAATCCGGTGGCCCTGAGCCGGGTGTTGGCTGTGCGGGTCGAGGTATCATCACCTCCATCAACATGCTCGAGTCTCTTGGTGCCTATGAAGAGAGTGAAGGTCTGGATTACGCCTTCTACGATGTACTTGGCGATGTTGTTTGCGGTGGCTTTGCCATGCCTATTCGTGATGGTAAGGCGGATGAGATTTACATCGTCTGTTCC
ASV292	0	0	0	0	0	0	0	0	0	0	0	0	0	0	0	0	0	0	0	0	0	0	197	0	0	0	0	0	0	0	0	0	0	0	0	r__Bacteria;p__Cyanobacteria;c__Cyanophyceae;o__Oscillatoriales;f__Microcoleaceae;g__Trichodesmium;e__NI-Trichodesmium	CTCTACTCGTTTAATCTTAAACGCTAAAGCTCAAACTACTGTACTTCACGTTGCTGATGAACTCGGTGCAGTTGAAGACGTAGAACTAGACCAAGTATTGAAGCCAGGTTTCGGTGGCATTAAGTGTGTTGAGTCTGGTGGTCCTGAGCCTGGTGTAGGTTGCGCTGGCCGTGGTATTATTACTGCTATCAACTTTCTAGAAGAAGAAGGAGCTTATACAGATCTAGATTTCGTAAGCTATGACGTACTAGGTGACGTTGTTTGCGGTGGATTTGCAATGCCTATCCGTGAAAACAAAGCTCAAGAAATCTACATCGTATGTTCC
ASV293	0	0	0	40	0	0	0	27	0	0	0	0	0	0	16	27	0	0	0	0	0	0	34	0	0	0	0	0	0	0	29	19	0	0	0	r__Bacteria;p__NI-Bacteria;c__NI-Bacteria;o__NI-Bacteria;f__NI-Bacteria;g__NI-Bacteria;e__NI-Bacteria	AGGGATTTTGCCGATTTCGGCCTATTGGTTAAAAAATGAGCTGATTTAACAAAAATTTAACGCGAATTTTAACAAAATATTAACGCTTACAATTTCCTGATGCGGTATTTTCTCCTTACGCATCTGTGCGGTATTTCACACCGCATACTAGGGATAACAGGGTAATCGTGGGCTTGTTCACCATATTTTTCTTCTCGACTGCGAATTAACACTGTTCTTTGATGTTAGAACAATTTAGGTTCAAAGTAC
ASV294	0	0	0	0	0	0	0	191	0	0	0	0	0	0	0	0	0	0	0	0	0	0	0	0	0	0	0	0	0	0	0	0	0	0	0	r__Bacteria;p__Proteobacteria;c__NI-Proteobacteria;o__NI-Proteobacteria;f__NI-Proteobacteria;g__NI-Proteobacteria;e__NI-Proteobacteria	CTCCACCCGTCTTATTCTCCATTCGAAAGCTCAGAACACGATCATGGAAATGGCCGCAGAGGCCGGCACCGTGGAAGACCTTGAGCTCGAAGACGTCCTCAAAGTCGGCTTCGGCGACATCAAATGCGTCGAATCCGGCGGCCCTGAGCCAGGTGTCGGTTGTGCCGGCCGCGGCGTGATCACCGCCATCAACTTCCTTGAAGAAGAAGGCGCCTACGAAGAAGACCTCGACTTCGTTTTCTACGACGTCCTCGGCGACGTCGTCTGCGGTGGCTTTGCGATGCCGATCCGCGAAAACAAGGCGCAGGAAATCTACATCGTCTGCTCT
ASV295	0	0	0	0	0	0	0	0	0	0	0	0	0	0	0	0	0	0	0	0	0	0	0	0	0	0	0	0	0	0	0	0	191	0	0	r__Bacteria;p__Proteobacteria;c__Gammaproteobacteria;o__NI-Gammaproteobacteria;f__NI-Gammaproteobacteria;g__NI-Gammaproteobacteria;e__NI-Gammaproteobacteria	TTCAACCCGATTGATCCTGCACTCTAAAGCGCAAAACACCATCATGGAGATGGCCGCAGAAGCGGGGTCTGTTGAAGACATCGAGCTAGAGGATGTACTGAAAACCGGTTACGGCGATGTCAAATGTGTTGAGTCAGGCGGCCCTGAGCCAGGTGTGGGGTGTGCCGGTCGTGGGGTTATCACCGCGATTAACTTCCTTGAAGAGGAAGGGGCATACGAAGAAGATTTGGACTTTGTATTCTACGACGTACTGGGTGATGTGGTATGTGGTGGTTTCGCCATGCCTATCCGTGAAAACAAAGCCCAGGAGATCTACATCGTGGTATCG
ASV296	0	0	0	0	0	0	0	0	0	0	0	0	0	0	0	0	0	0	0	0	0	0	0	0	0	0	0	0	0	0	0	0	0	0	191	r__Bacteria;p__Proteobacteria;c__Gammaproteobacteria;o__NI-Gammaproteobacteria;f__NI-Gammaproteobacteria;g__NI-Gammaproteobacteria;e__NI-Gammaproteobacteria	CTCCACGCGTTTGATCCTGCACTCCAAGGCTCAGAACACCATCATGGAAATGGCCGCTGAGGCCGGTACCGTTGAGGATCTGGAGCTGGAAGATGTACTCAAGACCGGTTACGGCGACATCAAGTGTGTTGAGTCCGGTGGTCCTGAGCCCGGTGTTGGCTGTGCCGGCCGCGGCGTCATCACCGCCATCAACTTCCTGGAAGAAGAGGGCGCCTATGAAGATGACCTCGACTTTGTCTTCTATGACGTGCTGGGTGACGTGGTTTGTGGTGGTTTTGCCATGCCTATCCGCGAAAACAAGGCCCAAGAGATCTACATCGTGGTTTCC
ASV297	0	0	0	0	0	0	0	0	0	0	0	0	0	0	0	0	189	0	0	0	0	0	0	0	0	0	0	0	0	0	0	0	0	0	0	r__Bacteria;p__Cyanobacteria;c__Cyanophyceae;o__Oscillatoriales;f__Microcoleaceae;g__Trichodesmium;e__NI-Trichodesmium	CTCTACTCGTTTAATCTTAAACGCTAAAGCTCAAACTACTGTACTTCACGTTGCTGCTGAACGCGGTGCAGTTGAAGATGTAGAACTAGACGAAGTATTGAAGCCAGGTTTCGGTGGCATTAAGTGTGTTGAATCTGGTGGTCCTGAGCCTGGTGTAGGTTGAGCTGGCCGTGGTATTATTACTGCCATCAACTTCCTAGAAGAAGAAGGAGCTTATACAGATCTAGATTTCGTAAGCTATGACGTACTAGGTGACGTTGTTTGCGGTGGATTTGCAATGCCTATCCGTGAAAACAAAGCTCAAGAAATCTACATCGTATGTTCC
ASV298	0	0	113	0	0	0	0	0	0	0	0	73	0	0	0	0	0	0	0	0	0	0	0	0	0	0	0	0	0	0	0	0	0	0	0	r__Bacteria;p__Proteobacteria;c__Epsilonproteobacteria;o__Epsilonproteobacteria incertae sedis;f__Epsilonproteobacteria incertae sedis;g__Sulfurovum;e__NI-Sulfurovum	TTCAACTAGACTTATCTTACATGAGAAAGCTCAATCTACTATTATGCAACTTGCTTCAGAAGCTGGTACAGTTGAAGATCTTGAATTAGAAGATGTTTGTAAGCCAGGTGCAGATGAGTTTCACCCAGATAACGAAGATATTACAGAGGGTTACATTATGTGTACAGAGTCTGGTGGACCAGAGCCAGGTGTTGGTTGTGCAGGTAGAGGGGTTATTACAGCTATTAATTTTCTTGAAGAAGAGGGTGCATATGATGATGAGCTAGATTTCGTTTCTTATGACGTACTTGGTGACGTTGTTTGTGGTGGATTTGCTATGCCAATTAGAGAAGGTAAAGCTCAAGAGATTTATATTGTAATGTCT
ASV299	0	0	0	0	0	0	0	0	0	0	0	0	0	0	0	0	0	120	7	22	0	0	0	36	0	0	0	0	0	0	0	0	0	0	0	r__NI;p__NI;c__NI;o__NI;f__NI;g__NI;e__NI	GCTTGCCGAATACGGGATGGACGTGCCCGATGGCATGGACGTGAACGTCGTCGAGAACACCGACAACACGGTGCACATCACGATGCCTGCACCGCCCAGCGGCGGCATGGACCTTTCGGATGACGAGTTGAGCAACGCTGCGGGGGGTATCAACGCTTGTGGCGCCGACAAGACGGACAGCCCAGCGACACCGACAATGAGTTGAGCACCTGTGCTGACTGACTGATGACCGCAAAAGCTGTCCCCT
ASV300	0	0	0	58	0	0	0	0	0	0	0	0	0	0	0	0	0	0	0	0	0	0	0	32	0	0	0	44	0	0	0	0	0	46	0	r__Bacteria;p__Firmicutes;c__Clostridia;o__NI-Clostridia;f__NI-Clostridia;g__NI-Clostridia;e__NI-Clostridia	GAAAACTTTAAGGCATGAGAATCCTAGGTATTGTTTCAGGTTCTTTGCTTACACTTCACTTTCAGTAACTATTTGGTGGGTTTTAAACTTTAAGTACTTATAGCCTCAAGTCAGAATCATCTATGGTTGCTATTGTAACCAAAGAGCTGTTACAGATAACAAAAAGCACTTACTTAAAAAGCTCATTTCTATCGATGGCTCTGTTGGTTTGGGGGTCAATTGCATAGACAGTCAAGTCACATTTGGTGTAATCTTCT
ASV301	0	0	0	0	0	0	0	0	0	0	0	0	0	0	0	0	0	0	0	0	0	0	0	0	0	0	0	0	0	0	0	0	180	0	0	r__NI;p__NI;c__NI;o__NI;f__NI;g__NI;e__NI	TTCCACCAGGCTCTTGCTTGGTGGCCTGGCCCAGCGCTCGGTATTGGATACGCTGCGGGAAGAGGGGGAAGACGTAGAACTTGACGATATAAGGAAACCGAGCTTCGGCGGTTCCTGGTCGGTTGAATCAGGAGGGCCGGAACCGGGTGTAGGCTGCGCCGGACGTGGCATCATCACCTCAATCAATATGCTTGAAGCTTTAGGCGCGTACGATGATTCAGAGGAACTGGATTATGCCTTCTATGACGTGCTCGGTGATGTTGTCTGCGGCGGTTTTGCCATGCCGATCAGAGACGGTAAGGCCCAGGAGATATATATCGTTTGCTCG
ASV302	0	0	0	0	0	0	0	0	0	0	0	0	0	0	0	0	0	0	0	0	0	0	0	0	0	0	0	0	0	0	0	0	179	0	0	r__Bacteria;p__Firmicutes;c__Clostridia;o__Clostridiales;f__NI-Clostridiales;g__NI-Clostridiales;e__NI-Clostridiales	CTCCACCAAGAACCTGATGGGCGGCAAGCAAATTGCCACTGTTCTCGATCAAATCAAAGCCAAAGGCGATGATCTGACCCTTGAAGATATCGTTTTTGAAGGGTTTGGCGGTGTACTTTGTGTGGAAGCCGGTGGCCCTACCCCAGGTGTAGGTTGTGCCGGACGTGGCATTATTGCAGCCTTTGAAAAACTGGCAGAACTTGAAGCCTTTGAAACCTACCAGCCAGATATTGTTATCTATGATGTACTAGGCGATGTGGTTTGCGGCGGCTTTGCCATGCCTATCCGTAATTCCTATGCCCGTGAGGTTTATATCGTATCCTCT
ASV303	0	0	0	0	0	0	0	0	0	0	0	0	0	0	0	0	0	0	0	0	0	0	0	0	179	0	0	0	0	0	0	0	0	0	0	r__NI;p__NI;c__NI;o__NI;f__NI;g__NI;e__NI	TAATGACATTGGAATGGCATCCTCACCCGTCATTTCTGATGGCACGCTTATCGCTCAAGTCGAAGCGCAAGGGGATTCGTTTGCAATCGGCATCGATGCAGCTACCGGTGTCAATTTATGGCGAATGGCACGGCCTCGACAATCGAATTGGAGTTCACCCGTCGAAATTAATCGTCCGGATGAATCGACCGAAGTCGTGATGCAATCGGGTACGAATATCATTGCTGTGGATCCAAGGCGCGGGAACATCAAGTGGATCATTGAAGAGGGAGCGGACAAGATCGCTAGCGGAACACCGGCCGGTGATTATCTGTTGTTGCCGGGA
ASV304	0	0	0	0	0	0	0	0	0	0	0	0	0	0	0	0	0	0	0	0	0	0	0	0	0	0	0	0	0	0	0	177	0	0	0	r__Bacteria;p__NI-Bacteria;c__NI-Bacteria;o__NI-Bacteria;f__NI-Bacteria;g__NI-Bacteria;e__NI-Bacteria	TTCAACGCGCTTAATTCTTCACTCTAAAGCACAAAACACCATTATGGAGATGGCCGCTGAAGCAGGCTCTGTAGAAGATATCGAGCTTGAAGACGTTTTAAAAACAGGTTTCGGTGATGTTCGTTGTGTTGAATCAGGCGGCCCAGAGCCAGGCGTTGGTTGTGCTGGTCGTGGGGTTATCACGGCTATCAACTTCCTTGAAGAAGAAGGCGCTTATGAAGAAGACCTAGACTTCGTTTTTTATGATGTTCTTGGTGACGTGGTGTGTGGTGGTTTTGCAATGCCGATTCGTGAGAATAAGGCGCAAGAAATCTACATCGTGTGCTCT
ASV305	0	0	0	0	0	0	0	0	0	0	0	0	0	0	0	0	0	176	0	0	0	0	0	0	0	0	0	0	0	0	0	0	0	0	0	r__Bacteria;p__Cyanobacteria;c__Cyanophyceae;o__Oscillatoriales;f__Microcoleaceae;g__Trichodesmium;e__NI-Trichodesmium	CTCTACTCGTTTAATCTTAAACGCTAAAGCTCAAACTACTGTACTTCACGTTGCTGCTGAACTCGGTGCAGTTGAAGACGTAGAACTAGACCAAGTATTGAAGCCAGGTTTCGGTGGCATTAAGTGTGTTGAGTCTGGTGGTCCTGAGCCTGGTGTAGGTTGCGCTTGCCGTGGTATTATTACTGCTATCAACTTTCTAGAAGAAGAAGGAGCTTATACAGATCTAGATTTCGTAAGCTATGACGTACTAGGTGACGTTGTTTGCGGTGGATTTGCAATGCCTATCCGTGAAAACAAAGCTCAAGAAATCTACATCGTATGTTCC
ASV306	0	0	0	0	0	0	0	0	0	0	0	0	0	0	0	0	7	106	6	22	0	10	0	23	0	0	0	0	0	0	0	0	0	0	0	r__Bacteria;p__NI-Bacteria;c__NI-Bacteria;o__NI-Bacteria;f__NI-Bacteria;g__NI-Bacteria;e__NI-Bacteria	GCGGTGCTTGCCGAATACGGGATGGACGTGCCCGATGGCATGGACGTGAACGTCGTCGAGAACACCGACAACACGGTGCACATCACGATGCCTGCACCGCCCAGCGGCGGCATGGACCTTTCGGATGACGAGTTGAGCAACGCTGCGGGGGGTACTTACCACTCCCAACTCGACAATGACGACCCCTGTGCTGACTGACTGATGACCGCAAAAGCTGTCCCCTGGAGA
ASV307	0	0	0	0	0	0	0	0	0	0	0	0	0	0	0	0	0	0	0	0	0	0	0	0	0	0	0	0	0	0	0	0	172	0	0	r__Bacteria;p__Proteobacteria;c__Gammaproteobacteria;o__Vibrionales;f__Vibrionaceae;g__Vibrio;e__NI-Vibrio	CTCAACTCGTTTGATCCTTCACTCTAAAGCTCAGAACACAATCATGGAAGCAGCTGCAGAGGCCGGTTCAGTTGAAGATATCGAACTGGAAGATGTACTTAAAGTTGGTTACGGTGATGTGCACTGTGTTGAATCAGGCGGTCCAGAGCCAGGTGTTGGTTGTGCGGGTCGTGGTGTTATCACAGCGATTAACTTCCTTGAAGAAGAAGGTGCCTACGAAGAAGATCTTGATTTCGTATTCTATGACGTACTGGGTGATGTTGTGTGTGGTGGTTTCGCGATGCCTATCCGTGAAAACAAAGCACAGGAAATCTACATCGTATGTTCT
ASV308	0	171	0	0	0	0	0	0	0	0	0	0	0	0	0	0	0	0	0	0	0	0	0	0	0	0	0	0	0	0	0	0	0	0	0	r__Bacteria;p__Cyanobacteria;c__Cyanophyceae;o__Synechococcales;f__Leptolyngbyaceae;g__Leptolyngbya;e__NI-Leptolyngbya	TTCCACCCGTCTGATGCTCCACAGCAAAGCCCAAACCTCTGTGTTACAGCTGGCCGCTGAACTCGGTGCCGTTGAAGATGTTGAACTTGATCAGGTGCTGCAAGAAGGCTATCGCGGCGTTAAGTGTGTTGAGTCCGGTGGCCCTGAACCTGGTGTCGGCTGCGCCGGTCGCGGCATCATTACCGCCATCAACTTCCTAGAAGAAGAGGGAGCTTACGAAGATCTTGACTTTGTTTCCTACGACGTATTGGGTGACGTTGTCTGCGGCGGTTTTGCCATGCCCATTCGGGAAGGTAAAGCCCAGGAAATCTACATTGTGGTTTCC
ASV309	0	0	0	0	0	0	0	0	170	0	0	0	0	0	0	0	0	0	0	0	0	0	0	0	0	0	0	0	0	0	0	0	0	0	0	r__Bacteria;p__Cyanobacteria;c__Cyanophyceae;o__Synechococcales;f__Leptolyngbyaceae;g__Leptolyngbya;e__NI-Leptolyngbya	TTCCACTCGTTTGATGCTGCACAGCAAGGCTCAAACCACCATTCTTCACCTAGCAGCCGAGCGTGGCGCAGTCGAAGATCTAGAGCTAGACGAAGTGCTACTCACTGGCTACAAAAACGTTAAGTGCGTTGAGTCGGGTGGTCCTGAGCCAAGTGTAGGTTGCGCCGGCCGAGGCATCATCACCGCCATCAACTTCCTAGAAGAAGAAGGCGCATACGAAGATCTCGATTTCGTCTCCTACGACGTACTGGGCGACGTGGTTTGCGGCGGTTTTGCCATGCCCATTCGGGAAGGCAAAGCCCAGGAAATCTACATCGTTTGCTCC
ASV310	0	0	0	0	0	0	0	0	0	0	0	0	0	169	0	0	0	0	0	0	0	0	0	0	0	0	0	0	0	0	0	0	0	0	0	r__Bacteria;p__Proteobacteria;c__Gammaproteobacteria;o__NI-Gammaproteobacteria;f__NI-Gammaproteobacteria;g__NI-Gammaproteobacteria;e__NI-Gammaproteobacteria	CTCGACTCGTTTGATCCTGCACGCAAAAGCGCAAAACTCAATCATGGAAATGGCTGCAGAAGCTGGTTCAGTTGAAGATATCGAACTGGAAGATGTATTGAAAGTTGGTTACGGCGGTGTTCGCTGTGTTGAATCTGGTGGTCCAGAGCCAGGCGTTGGCTGTGCAGGTCGTGGCGTAATCACAGCGATCAACTTCTTTGAAGAAGAAGGCGCTTACGAAGAAGATCTTGACTTCGTATTCTACGACGTACTAGGTGACGTTGTATGCGGCGGTTTCGCAATGCCAATTCGTGAAAACAAAGCACAGGAAATCTACATCGTAGTTTCT
ASV311	0	0	0	0	0	0	0	0	0	0	0	0	0	0	0	0	0	0	0	38	0	0	0	0	70	0	7	0	45	0	0	0	0	6	0	r__Bacteria;p__Elusimicrobia;c__NI-Elusimicrobia;o__NI-Elusimicrobia;f__NI-Elusimicrobia;g__NI-Elusimicrobia;e__NI-Elusimicrobia	GCCGTCGGCGGTGAAGACGTCACCACGCGGTACGCCCCCACTCAAGAGAACACCACCGAGAGTGGATCCTTTGTGTCGGTTCGGGTACGCCAATCAACCGGCGGCGAACGCATGGCGCTTCCCGTCACGGTGGCCGATGCCTTCAAGAACTACGGCAGCCAGCGCACCCGGGCGGGGCGGGCCGACATGAACGATATGCCCCGTTTCAAAGTCGACCCCGAAGCCTTGCTGACCATCACGGTGGGGAAAGGGCAAAACGCTCGCACCGCGTCACGCCGGGCCGCCGCGTCG
ASV312	0	0	0	0	0	0	0	0	0	0	0	0	0	0	0	0	0	0	4	0	0	0	0	0	159	0	0	0	0	0	0	0	0	3	0	r__Bacteria;p__NI-Bacteria;c__NI-Bacteria;o__NI-Bacteria;f__NI-Bacteria;g__NI-Bacteria;e__NI-Bacteria	AGTGCATTCCTTGTCTCTTCGCGCGGCACATTGGTTGGAGCACGAACAGCATGTGCCTTGGATTCACGTGAAGTTCATGGCGGAACTGGTGCAGGCCTTGGGCATGATGCCCGACGAATCGACAGAATTGAACAAGGCGTTTGACATCGCCACGGGCGAGTATGTGCCCCTTGAACTTGCCCCCAAGACGGCCATGGATTCGGAAGTCGTGCAGGGCATGAGGCGGATTGTTGGCATGGAATTT
ASV313	0	0	0	0	0	0	0	0	0	0	0	0	0	0	0	0	0	0	0	0	0	0	0	0	0	0	0	0	166	0	0	0	0	0	0	r__Bacteria;p__Proteobacteria;c__Alphaproteobacteria;o__Sphingomonadales;f__Sphingomonadaceae;g__Novosphingobium;e__NI-Novosphingobium	TTCCACCCGCCTGATGCTGCACGCCAAGGCGCAGGACACCATCCTGTCGCTCGCTGCCGAGGCGGGGTCCGTCGAGGATCTCGAACTCGAGGACGTGATGAAGATCGGCTACAAGGACATCCGTTGCGTTGAATCGGGCGGCCCCGAACCGGGTGTCGGCTGTGCGGGCCGCGGTGTCATCACCTCGATCAACTTCCTGGAAGAGAACGGCGCCTACGAGGACATCGACTACGTCTCCTACGACGTGCTCGGCGACGTCGTGTGCGGCGGCTTCGCGATGCCGATCCGCGAAAACAAGGCCCAGGAGATCTACATCGTCATGTCG
ASV314	0	0	0	0	0	0	0	0	0	0	0	0	0	0	0	0	0	164	0	0	0	0	0	0	0	0	0	0	0	0	0	0	0	0	0	r__NI;p__NI;c__NI;o__NI;f__NI;g__NI;e__NI	CCGCTTGAACAACCTCCTCGAGGACCTGATGCCCACGCAGGGAGAGAACCTCAGGTTCTTCGCGGATTACCAAATGGGTTGGATGTACTTCAGGTACTTCTTTTGGAACTTCATCGGCAAGCAAAACGACGTGCAAGGGCACGGGGATTTTCTCGATGGAAACTGGTTGAGCGGGGTGGATTTCATCGACGCAGAGAGGTTGGGAAATCGGGATGCCCTCACAGGGG
ASV315	0	0	0	27	0	0	0	0	0	0	21	0	0	0	15	0	0	0	32	0	0	0	0	15	0	0	0	18	0	0	0	0	0	33	0	r__NI;p__NI;c__NI;o__NI;f__NI;g__NI;e__NI	AGGGATTTTGCCGATTTCGGCCTATTGGTTAAAAAATGAGCTGATTTAACAAAAATTTAACGCGAATTTTAACAAAATATTAACGCTTACAATTTCCTGATGCGGTATTTTCTCCTTACGCATCTGTGCGGTATTTCACACCGCATACTAGGGATAACAGGGTAATCAGTGGGGTGCCCTCCTCCTTGTCAATATTAATGTTAAAGTGCAATTCTTTTTCCTTATCACGTTGAGCCATTAGTATCAATTTGCTTACCTGTATTCCTTTA
ASV316	0	0	0	0	0	0	0	0	0	0	0	0	0	0	0	0	0	0	0	0	0	0	0	0	0	0	0	0	0	0	0	161	0	0	0	r__Bacteria;p__Proteobacteria;c__NI-Proteobacteria;o__NI-Proteobacteria;f__NI-Proteobacteria;g__NI-Proteobacteria;e__NI-Proteobacteria	TTCAACTCGACTTATTCTTCACTCTAAAGCTCAAAGCACCATTATGGAAGCAGCCGCTGAGCAAGGTTCAGTAGAAGATATTGAATTAGAAGATGTGCTAAAAGTGGGTTACGGTGATGTCCGTTGCGTTGAGTCGGGCGGTCCTGAGCCAGGTGTTGGTTGTGCAGGTCGTGGTGTTATTACCGCTATCAACTTCTTAGAAGAAGAAGGTGCCTATGAAGACGAACTAGACTTTGTATTCTATGACGTTCTTGGTGACGTGGTATGTGGTGGTTTTGCGATGCCAATCCGCGAAAACAAGGCACAAGAAATTTACATCGTTTGTTCT
ASV317	0	0	0	0	0	0	0	0	0	0	0	0	0	0	0	0	0	0	0	0	0	0	0	0	0	0	0	0	0	0	161	0	0	0	0	r__Bacteria;p__Proteobacteria;c__Gammaproteobacteria;o__NI-Gammaproteobacteria;f__NI-Gammaproteobacteria;g__NI-Gammaproteobacteria;e__NI-Gammaproteobacteria	TTCCACCCGTCTGATCCTGCACTCGAAAGCCCAGACCACAGTCATGCACCTGGCGGCGGAAGCCGGCTCTGTCGAAGACCTGGAACTGGAAGACGTCATGGCCGTTGGTTACGGCGATGTGAAATGTGTCGAATCCGGTGGTCCTGAGCCCGGTGTCGGCTGCGCCGGTCGCGGTGTCATCACCGCCATCAACTTCCTGGAAGAGGAAGGCGCCTACGACGAGGACCTGGATTTCGTGTTTTACGACGTACTGGGTGACGTTGTCTGTGGCGGCTTCGCCATGCCGATCCGTGAAAACAAGGCCCAGGAAATCTACATCGTGGTGTCG
ASV318	0	0	0	0	0	0	0	0	0	0	0	0	0	0	0	0	0	0	156	0	0	0	0	0	0	0	0	0	0	0	0	0	0	0	0	r__Bacteria;p__NI-Bacteria;c__NI-Bacteria;o__NI-Bacteria;f__NI-Bacteria;g__NI-Bacteria;e__NI-Bacteria	TTCAACCCGTCTCATCCTTCGTTCCAAAGCGCAGAACACGATCATGGAAATGGCCGCAGAAGCCGGCACCGTGGAAGACCTTGAACTCGAAGACGTTCTCAAGGTTGGCTACGGCGACATCAAGTGTGTCGAATCTGGCGGCCCTGAGCCAGGTGTTGGCTGCGCCGGTCGCGGCGTTATCACAGCCATCAACTTCCTCGAAGAAGAAGGCGCATACTCAGACGACCTCGACTTTGTCTTCTACGACGTTCTTGGCGACGTGGTCTGCGGCGGCTTTGCTATGCCGATCCGTGAGAACAAGGCTCAGGAAATCTATATCGTCTGCTCA
ASV319	0	0	0	0	0	0	0	0	0	0	0	0	0	0	0	0	0	0	0	0	0	0	0	0	0	0	0	0	0	0	0	0	153	0	0	r__NI;p__NI;c__NI;o__NI;f__NI;g__NI;e__NI	TTCAACCCGGCTGCTGCTCGGCGGTCTGGCCCAGAAAACCGTTCTGGACACACTGCGTGCCGAAGGAGAAGAGATTGAATTGGAAGATATCCGGAAAGAAGGGTACGGCGGCACATTAAACGTAGAGTCCGGCGGTCCCGAACCGGGTGTCGGTTGTGCCGGTAGAGGAATCATCACCTCCATCAACCTGCTTGAACAGCTTGGAGCTTTTATGGAGTCTGAAGGTCTGGACTACGTATTTTACGACGTACTCGGTGACGTTGTTTGCGGTGGATTTGCCATGCCCATCCGGGAAGGAAAAGCTCAGGAGATTTACATTGTTGTCTCC
ASV320	0	0	0	0	0	0	0	0	0	0	0	153	0	0	0	0	0	0	0	0	0	0	0	0	0	0	0	0	0	0	0	0	0	0	0	r__Bacteria;p__Proteobacteria;c__Gammaproteobacteria;o__NI-Gammaproteobacteria;f__NI-Gammaproteobacteria;g__NI-Gammaproteobacteria;e__NI-Gammaproteobacteria	CTCAACACGTTTGATCCTACACGCAAAAGCGCAAAACTCCATTATGGAAATGGCAGCCGAAGCAGGCTCAGTTGAAGACATCGAATTAGAAGATGTACTCAAAATCGGTTACGGCGGCGTTCGTTGTGTCGAGTCTGGTGGTCCGGAGCCAGGTGTGGGTTGTGCCGGTCGTGGTGTTATTACCGCCATTAACTTTTTAGAAGAAGAAGGTGCTTACGAAGAAGACTTAGACTTCGTTTTCTATGACGTACTTGGTGACGTTGTGTGTGGTGGTTTCGCAATGCCCATTCGTGAAAACAAAGCACAAGAAATCTACATCGTGGTATCG
ASV321	0	0	0	0	0	0	0	0	0	0	0	0	151	0	0	0	0	0	0	0	0	0	0	0	0	0	0	0	0	0	0	0	0	0	0	r__Bacteria;p__Proteobacteria;c__Epsilonproteobacteria;o__Epsilonproteobacteria incertae sedis;f__Epsilonproteobacteria incertae sedis;g__Sulfurovum;e__NI-Sulfurovum	TTCAACTAGACTTATCTTACATGAGAAAGCTCAATCTACTATTATGCAACTTGCTTCAGAAGCTGGTACAGTTGAAGATCTTGAATTAGAAGATGTTTGTAAGCCAGGTGCAGATGAGTTTCACCCAGATAACGAAGATATTACAGAGGGTTACATTATGTGTACAGAGTCTGGTGGACCAGAGCTAGGTGTTGGTTGTGCAGGTAGAGGGGTTATTACAGCTATTAATTTCCTTGAAGAAGAGGGTGCATATGATGATGAGCTAGATTTCGTTTCTTATGACGTACTTGGTGACGTTGTTTGTGGTGGATTTGCTATGCCAATTAGAGAAGGTAAAGCTCAAGAGATTTATATTGTAATGTCT
ASV322	0	0	0	0	146	0	0	0	0	0	0	0	0	0	0	0	0	0	0	0	0	0	0	0	0	0	0	0	0	0	0	0	0	0	0	r__Bacteria;p__Elusimicrobia;c__NI-Elusimicrobia;o__NI-Elusimicrobia;f__NI-Elusimicrobia;g__NI-Elusimicrobia;e__NI-Elusimicrobia	CCAGATCGCAGAATGGGCCGAGAACGCCCTCAGCTGGGACGACCAGTGGCGCAAAGAGGACGCCATCAAGCAAGGCCGGGAGTACGCACGTACCTACGCCGAGGAGGAGGCGGCCGTAGCATGATAGATCCAAACAGAGTTACATTCAGCGTCAGGGTGCCCTTCCACAAGCTCCTAGAGCCGGTAGAGCTGCAACAGCTCGACGACATGGCAGACACTCATGGCCTTAGCC
ASV323	0	0	0	0	0	0	0	0	0	0	0	0	0	0	0	0	0	0	0	0	146	0	0	0	0	0	0	0	0	0	0	0	0	0	0	r__Bacteria;p__Cyanobacteria;c__Cyanophyceae;o__Synechococcales;f__Leptolyngbyaceae;g__Leptolyngbya;e__NI-Leptolyngbya	TTCCACCCGTCTGATGCTCCACAGCAAAGCCCAAACCTCCGTGTTACAACTAGCCGCTGAACTCGGTGCCGTTGAAGATGTTGAACTTGATCAGGTGCTGCAAGAAGGCTATCGCGGCGTTAAGTGTGTTGAGTCCGGTGGTCCTGAGCCCGGCGTCGGCTGCGCCGGTCGCGGCATCATTACCGCCATCAACTTCCTAGAAGAAGAAGGAGCTTACGAAGACCTTGACTTTGTCTCCTACGACGTATTAGGTGACGTTGTTTGCGGCGGTTTCGCCATGCCCATTCGGGAAGGTAAAGCCCAGGAAATCTACATTGTGGTTTCC
ASV324	81	0	0	0	0	0	0	0	0	0	0	0	0	0	0	0	0	0	0	0	0	0	0	0	0	0	0	0	64	0	0	0	0	0	0	r__Bacteria;p__Elusimicrobia;c__NI-Elusimicrobia;o__NI-Elusimicrobia;f__NI-Elusimicrobia;g__NI-Elusimicrobia;e__NI-Elusimicrobia	CCACAAGTTCAGCGTGTCCGGCGAGGGCGAGGGCGATGCCACCTACGGCAAGCTGACCCTGAAGTTCATCTGCACCACCGGCAAGCTGCCCGTGCCCTGGCCCACCCTCGTGACCACCCTGACCTACGGCGTGCAGTGCTTCAGCCGCTACCCCGACCACATGAAGCAGCACGACTTCTTCAAGTCCGCCATGCCCGAAGGCTACGTCCAGGAGCGCACCATCTTCTTCAAGGACGACGGCAACTACAAGACCCGCGCCGAGGTGAAGTTCGAGGGCGACACCCTGGTGAACCGCATCGAGCTGAAGGG
ASV325	0	0	0	0	0	0	0	0	0	0	0	0	0	0	0	0	15	0	20	0	0	0	0	41	0	0	0	0	0	0	0	0	0	69	0	r__Bacteria;p__NI-Bacteria;c__NI-Bacteria;o__NI-Bacteria;f__NI-Bacteria;g__NI-Bacteria;e__NI-Bacteria	CGCTGAATGCTGTGTTCCAGATGCCCAGCGATCATCTGAAAGCTGTAGGGAGGTTGCTTGAGCAGGGGCCCAGACTCCGCATACATGCGGCCTGCTGGTACAGCTGCTGCCAGAACGTATGAGTGCGCGCTCTTGTGGCCTGGCGGATACCAGTCCAAAACGGCATCAAGTTGAAAGCAACCATGACTGGCCTCTGCATGGGTAACCCAGTGGAGATAACTCGA
ASV326	0	0	0	144	0	0	0	0	0	0	0	0	0	0	0	0	0	0	0	0	0	0	0	0	0	0	0	0	0	0	0	0	0	0	0	r__Bacteria;p__Cyanobacteria;c__Cyanophyceae;o__Nostocales;f__Hapalosiphonaceae;g__Mastigocoleus;e__NI-Mastigocoleus	CTCTACCCGTTTGATGTTGCACTCAAAAGCACAAACTACCGTACTTCACTTAGCTACTGAGCGTGGTGCGGTAGAAGACTTAGAACTTGAAGAAGTAATGCTCACAGGCTTCCGTGGCGTACGTTGCGTTGAGTCTGGTGGTCCCGAGCCTGGTGTAGGTTGTGCTGGTCGTGGTATCATCACCTCCATCAACTTCTTAGAAGAAAATGGCGCTTACCAAGATTTAGATTTCGTATCCTACGACGTATTAGGTGACGTTGTATGTGGTGGTTTCGCGATGCCTATTCGTGAAGGTAAAGCCCAAGAAATCTACATCGTTACCTCT
ASV327	0	0	0	0	0	0	0	0	0	0	0	0	0	0	0	0	0	0	0	0	0	0	0	0	0	0	0	0	0	0	0	144	0	0	0	r__Bacteria;p__Proteobacteria;c__Gammaproteobacteria;o__NI-Gammaproteobacteria;f__NI-Gammaproteobacteria;g__NI-Gammaproteobacteria;e__NI-Gammaproteobacteria	CTCTACTCGTCTGATCCTTCACGCAAAAGCACAGAACACCATCATGGAGATGGCGGCTGAAGCTGGTTCTGTTGAAGACCTGGAGCTGGAAGATGTACTGAAAGTCGGTTACGGCGGCGTTCGTTGTGTTGAGTCTGGTGGTCCAGAGCCAGGTGTTGGTTGTGCGGGACGTGGTGTAATTACCGCGATTAACTTCCTGGAAGAGGAAGGCGCCTACGAAGAGGACCTGGATTTCGTATTCTACGACGTACTGGGTGACGTTGTGTGTGGTGGTTTCGCCATGCCGATTCGTGAAAACAAAGCGCAAGAGATCTACATCGTAGTTTCT
ASV328	0	0	0	0	0	0	0	0	0	141	0	0	0	0	0	0	0	0	0	0	0	0	0	0	0	0	0	0	0	0	0	0	0	0	0	r__Bacteria;p__Proteobacteria;c__Alphaproteobacteria;o__NI-Alphaproteobacteria;f__NI-Alphaproteobacteria;g__NI-Alphaproteobacteria;e__NI-Alphaproteobacteria	CTCCACACGTCTTATTCTGAACTCCAAGGCGCAGGACACCGTTCTGCATCTGGCGGCAGAAATGGGTTCGGTCGAAGACCTGGAACTCGAAGACTGCCTGAAAATCGGCTATCAGGACATCAAATGCGTTGAATCCGGTGGCCCCGAGCCAGGAGTTGGCTGTGCGGGTCGCGGTGTGATCACATCGATCAACTTCCTCGAAGAAAACGGCGCATATGACGACGTGGACTACGTGTCCTACGACGTTTTGGGCGACGTTGTCTGCGGCGGTTTTGCGATGCCCATTCGCGAAAACAAAGCGCAAGAGATCTACATCGTCATGTCG
ASV329	0	0	0	0	0	119	0	0	0	0	0	0	0	0	0	0	0	0	0	0	0	0	21	0	0	0	0	0	0	0	0	0	0	0	0	r__Bacteria;p__Cyanobacteria;c__NI-Cyanobacteria;o__Nostocales;f__Calotrichaceae;g__Calothrix;e__NI-Calothrix	TTCCACCCGCCTGATCCTGCACGCCAAGGCGCAGGACACCATCCTCAGCCTGGCGGCCAACGCCGGCAGCGTCGAGGACCTCGAGATCGAGGACGTGATGAAGGTGGGCTACCGCGACATCCGCTGCGTGGAGTCCGGTGGTCCTGAGCCCGGCGTCGGCTGCGCCGGCCGCGGCGTGATCACCTCGATCAACTTCCTGGAAGAGAACGGCGCCTACGAGGACATCGACTACGTGTCCTACGACGTGCTCGGCGACGTGGTGTGCGGCGGCTTCGCGATGCCGATCCGCGAGAACAAGGCGCAGGAAATCTACATCGTGATGTCC
ASV330	0	14	0	0	0	0	0	0	0	0	0	12	0	0	0	16	0	0	0	12	0	0	0	33	0	0	0	35	0	0	0	18	0	0	0	r__Bacteria;p__NI-Bacteria;c__NI-Bacteria;o__NI-Bacteria;f__NI-Bacteria;g__NI-Bacteria;e__NI-Bacteria	AGGGATTTTGCCGATTTCGGCCTATTGGTTAAAAAATGAGCTGATTTAACAAAAATTTAACGCGAATTTTAACAAAATATTAACGCTTACAATTTCCTGATGCGGTATTTTCTCCTTACGCATCTGTGCGGTATTTCACACCGCATACTAGGGATAACAGGGTAATCGGCAACTTGTTCACCATATTTTTCTTCTCGACTGCGAATTAACACTGTTCTTTGATGTTAGAACAATTTAGGTTCAAAGTAC
ASV331	0	0	0	0	0	0	0	0	0	0	0	0	0	0	0	0	0	0	0	0	0	0	0	0	140	0	0	0	0	0	0	0	0	0	0	r__NI;p__NI;c__NI;o__NI;f__NI;g__NI;e__NI	GCTTGCGGAATACGGGATGGTCGTGCCCGATGGCATGGACGTGAACATCGTCGAGAACACCGACAACACGGTGCACATCACGATGCCTGCACCGCCCAGCGGCGGCATGGACCTTTCGGATGACGAGTTGAGCAACGCTGCGGGGGGTATGGACTGCCTATGGCCATACACGGCACATCCGACGTGCACAACATCTAGTTTTTGACAACGTGAATGACCTGTCTCAGTGCACGAGCCGCCTGCTGGAAGGACGTGCTGACTGACTGATGACCGCAAAAGCTGTCCCCT
ASV332	0	0	0	0	0	0	0	0	0	0	0	0	0	0	0	0	0	0	0	0	0	0	0	0	0	0	0	0	0	0	0	0	139	0	0	r__Bacteria;p__Proteobacteria;c__Epsilonproteobacteria;o__Campylobacterales;f__NI-Campylobacterales;g__NI-Campylobacterales;e__NI-Campylobacterales	CTCAACAAGACTTATCCTTCATGAGAAAGCTCAATCTACAATTCTTCAGCTTGCTGCTGAGATGGGTACAGTTGAGGATCTTGAATTAGAGGATGCATGTAAGCCAGGTGCAGGGATATTTGCTCCAGAAGCACCAGGTGGTTGGATCAACTGTACTGAGTCTGGTGGACCAGAGCCGGGTGTTGGTTGTGCAGGTCGTGGGGTTATTACAGCGATCAACTTCCTAGAAGAAGAGGGTGCATATGAAGAAGAAGGTTTGAACTTCGTATCTTATGACGTACTTGGAGACGTTGTATGTGGTGGATTTGCGATGCCGATCCGTGAAGGTAAAGCTCAAGAGATCTACATTGTTATGTCT
ASV333	13	0	0	0	0	0	0	0	0	21	0	0	0	23	0	0	0	0	0	0	0	0	0	0	14	0	0	0	27	0	0	0	18	0	19	r__Bacteria;p__NI-Bacteria;c__NI-Bacteria;o__NI-Bacteria;f__NI-Bacteria;g__NI-Bacteria;e__NI-Bacteria	GAACCCGCGGACGGACAAATTGGTCAATGAGAGACTCATCAGCATGGCATACGGGCAGATTGGTGAGGCACCGGGGACTCCATCTCCTTACCACCCAGTGCCGGGCCTAGAGCAGTGCCTGGCCCACCGTGGGTGCTTGGGACCCTGGCATTGACTCAGGGGAGCAGACGTGGGCAGGACCAACCAGTGAGCTATCTGAGGGGGGGGTCTGCACCCCATCCTTCTCCACCTCCTCCTCTCTGCTGTTGATGTGTGCGGATCCCCAG
ASV334	0	0	0	0	0	0	0	0	0	0	0	0	0	0	0	0	0	0	0	0	0	0	0	0	0	0	0	0	0	0	0	0	134	0	0	r__Bacteria;p__Proteobacteria;c__Gammaproteobacteria;o__Vibrionales;f__Vibrionaceae;g__Vibrio;e__NI-Vibrio	CTCCACACGTTTGATCCTTCACACAAAAATGCAGAACACCATCATGGAAATGGCGGCAGAAGCAGGGACGGTTGAAGATATCGAACTAGAAGATGTACTGCTGACTGGTTACGGCGATGTGAAGTGTGTTGAGTCAGGTGGTCCAGAGCCAGGTGTTGGGTGTGCGGGTCGTGGTGTTATCACAGCGATCAACTTCTTAGAAGAAGAAGGTGCGTATGAAGAAGATCTTGATTTCGTCTTCTACGACGTGCTGGGTGATGTGGTGTGTGGTGGTTTTGCGATGCCCATTCGTGAAAACAAAGCACAAGAGATCTACATCGTTGTCTCT
ASV335	0	0	0	0	0	0	0	0	0	0	0	0	0	0	0	0	0	0	0	0	0	0	0	0	0	0	0	0	0	0	0	0	0	0	132	r__NI;p__NI;c__NI;o__NI;f__NI;g__NI;e__NI	TTCCACCCGTCTGCTTCTTGGTGGTCTTGCCCAGAAATCGGTACTTGATACCCTACGTGAGGAGGGCGAGGACGTAGAACTTGAGGATATCCGTAAACCGGGTTTTGGCGAGAGCTGGTGTGTTGAGTCCGGTGGTCCTGAGCCAGGTGTAGGCTGTGCGGGTCGCGGTATCATTACCTCTATTAACATGCTCGAAAACCTTGGTGCATACGAGGAAGACGAGAACCTTGACTATGTTTTCTACGATGTACTGGGCGACGTTGTTTGTGGTGGTTTTGCAATGCCTATTCGTGACGGTAAAGCAGAAGAGATCTACATCGTTTGTTCC
ASV336	0	0	0	0	0	0	0	0	0	0	0	0	0	0	0	0	0	0	0	0	0	0	0	0	0	0	0	0	0	0	0	0	129	0	0	r__Bacteria;p__Proteobacteria;c__Gammaproteobacteria;o__Vibrionales;f__Vibrionaceae;g__Vibrio;e__NI-Vibrio	TTCAACGCGTCTTATTCTACACTCTAAAGCGCAAAACACCATCATGGAAATGGCCGCAGAAGCGGAGTCAGTGGAAGACATCGAGCTAGAAGATGTACTGAAAACCGGTTACGGCGATGTGAAATGTGTTGAGTCAGGTGGTCCAGAGCCAGGCGTGGGTTGTGCCGGTCGTGGGGTTATCACTGCGATCAACTTCCTAGAAGAAGAAGGTGCGTACGAAGAAGATCTCGACTTTGTATTCTACGACGTACTGGGTGACGTGGTATGTGGTGGTTTCGCCATGCCAATTCGTGAAAACAAAGCCCAAGAGATCTACATCGTGGTATCG
ASV337	0	0	0	0	0	0	0	0	0	0	0	0	0	0	0	0	0	0	0	0	0	0	0	0	0	0	0	0	0	0	0	0	0	0	129	r__Bacteria;p__Proteobacteria;c__Deltaproteobacteria;o__Desulfobacterales;f__Desulfobacteraceae;g__Desulfobacter;e__NI-Desulfobacter	CTCCACCCGGCTCATGCTCAACGGACTGGCCCAGAAAACCGTGCTGGACACCCTGAGAGAAGAAGGGGAAGATGTGGAGCTCGAAGATGTCAGAAAAGAAGGGTACGGCGGGGTTCTGTGTACGGAATCCGGCGGACCGGAGCCGGGTGTGGGCTGCGCCGGCCGGGGGATCATCACCTCCGTCAACCTGCTCGAACAGCTGGGCGCCTATGACGAAGAACAGAACCTGGATTATGTATTTTATGATGTGCTGGGTGACGTGGTGTGCGGCGGGTTTGCCATGCCCATCCGTGAAGGTAAGGCCCAGGAGATCTATATTGTTGTCTCC
ASV338	0	0	0	0	0	0	0	0	0	0	0	0	0	0	0	0	0	0	0	0	0	0	0	0	0	0	0	0	123	0	0	0	0	0	0	r__Archaea;p__Euryarchaeota;c__Methanobacteria;o__Methanobacteriales;f__Methanobacteriaceae;g__Methanobrevibacter;e__NI-Methanobrevibacter	CTCGACAATCAATCTTCTCGGAGGTAATCCGCTGATTCCGGTTATGAACTTCATGAGAGATAACGACGATGAACCGACTATCAACGAGATGGTTAAAACTGGATTTGGAGGAGTTGAATGTATCGAGACTGGTGGCCCTACACCGGGTATTGGATGTGCAGGTAGAGGAATCATCTCGACATTTAACCTCATAGATGACCTAGATGTTTTTGGCAGATTTCATCCTGATGTAGTCCTTTATGACGTGCTCGGGGACGTAGTCTGTGGAGGCTTTGCTGCACCTATCAGAGAGGGCTTTGCAGAGGATATACTCATCGTAACTTCG
ASV339	0	0	0	0	0	0	0	0	0	0	0	0	0	0	0	0	0	0	0	0	0	0	0	0	0	0	0	0	0	0	0	0	120	0	0	r__Bacteria;p__Cyanobacteria;c__NI-Cyanobacteria;o__NI-Cyanobacteria;f__NI-Cyanobacteria;g__NI-Cyanobacteria;e__NI-Cyanobacteria	CTCCACCCGCCTGATGCTGCACAGCAAGGCTCAAACCACGATTTTGCACCTAGCTGCCGAGCGGGGCGCTGTCGAAGACTTGGAACTCGATGAAGTGCTGCTGACCGGTTACAAAGACGTCAAGTGCGTTGAGTCTGGCGGTCCCGAACCCGGCGTCGGCTGCGCCGGTCGGGGCATTATCACTGCCATTAACTTCCTAGAGGAAGAAGGCGCTTACGAAGATCTCGATTTCGTCTCTTACGACGTATTGGGCGACGTCGTGTGCGGCGGTTTTGCCATGCCCATTCGGGAAGGTAAAGCTCAAGAGATCTACATCGTCGTGTCC
ASV340	0	0	0	0	0	0	0	0	0	0	0	0	0	0	0	0	0	120	0	0	0	0	0	0	0	0	0	0	0	0	0	0	0	0	0	r__Bacteria;p__Cyanobacteria;c__Cyanophyceae;o__Oscillatoriales;f__Microcoleaceae;g__Trichodesmium;e__NI-Trichodesmium	CTCTACTCGTTTAATCTTAAACGCTAAAGCTCAAACTACTGTACTTCACGTTGCTGCTAAACGCGGTGCAGTTGAAGATGTAGAACTAGACGAAGTATTGAAGCCAGGTTTCGGTGGCATTAAGTGTGTTGAATCTGGTGGTCCTGAGCCTGGTGTAGGTTGCGCTGGCCGTGGTATTATTACTGCCATCAACTTCCTAGAAGAAGAAGGAGCTTATACAGATCTAGATTTCGTAAGCTATGACGTACTAGGTGACGTTGTTTGCGGTGGATTTGCAATGCCTATCCGTGAAAACAAAGCTCAAGAAATCTACATCGTATGTTCC
ASV341	0	0	0	0	0	0	0	0	0	0	0	0	0	117	0	0	0	0	0	0	0	0	0	0	0	0	0	0	0	0	0	0	0	0	0	r__Bacteria;p__NI-Bacteria;c__NI-Bacteria;o__NI-Bacteria;f__NI-Bacteria;g__NI-Bacteria;e__NI-Bacteria	CTCCACGCGCCTCTTGCTGGGTGGCCTCGCTCAACGCTCGGTGCTCGATACGCTTCGCGAGGAAGGCGAGGACGTCGAGCTCGAAGACATTCGCAGCGGCGGCTTCTGTGAAAGCCTCTGTGTGGAATCCGGCGGACCTGAGCCGGGCGTTGGTTGCGCCGGCCGCGGGATCATTACTTCCATCAACATGCTTGAGCAGCTTGGCGCTTACGAGGAAGAGCAGGAACTCGATTACGTCTTTTATGATGTGCTTGGCGACGTCGTCTGCGGCGGGTTCGCCATGCCAATCCGCGAAGGCAAGGCCGAGGAAATCTACATCGTCTGCTCC
ASV342	0	0	0	0	0	0	0	0	0	0	0	0	0	0	0	0	0	0	0	0	0	0	0	0	0	0	0	107	0	0	10	0	0	0	0	r__Bacteria;p__Proteobacteria;c__Deltaproteobacteria;o__Desulfovibrionales;f__Desulfovibrionaceae;g__Maridesulfovibrio;e__NI-Maridesulfovibrio	CTCCACACGTCTGCTGCTCGGTGGTCTGGCTCAGAAGACTGTGCTCGACACCCTGCGTGAAGAAGGCGAAGACGTGGAACTGGAAGACATCTGCAAGAGCGGTTACGGCTCTACCTCATGTGTTGAGTCCGGTGGTCCTGAGCCCGGCGTGGGTTGTGCCGGTCGCGGTATCATCACTTCCATCAACATGCTCGAGCAGCTCGGTGCTTACGAAGAAGAAAAAGAACTCGACTACGCGTTTTACGACGTGCTGGGCGACGTCGTCTGCGGTGGTTTCGCCATGCCCATCCGCGATGGTAAAGCTGAAGAAATCTACATCGTTTGCTCA
ASV343	0	0	0	0	0	0	0	0	0	0	0	0	0	0	0	0	0	0	0	0	0	0	0	0	117	0	0	0	0	0	0	0	0	0	0	r__Bacteria;p__Proteobacteria;c__Betaproteobacteria;o__Burkholderiales;f__Alcaligenaceae;g__Alcaligenes;e__NI-Alcaligenes	TTCCACACGTCTTATTCTGCACTCAAAAGCGCAAAACACAATAATGGAGATGGCTGCACAGGCTGGCACGGTAGAAGATCTTGAGCTTGAAGAAGTGCTTAAGGTTGGCTTTGGCGACATTAAGTGCGTGGAGTCAGGTGGTCCTGAGCCTGGAGTTGGCTGTGCTGGTCGTGGTGTTATTACCGCGATTAACTTCCTTGAAGAGGAAGGTGCATACTCAGACGACCTAGATTTCGTTTTTTATGATGTTCTAGGTGATGTGGTTTGTGGCGGATTTGCAATGCCTATTCGTGAGAATAAGGCTCAGGAAATCTACATTGTTTGCTCT
ASV344	0	0	0	0	0	0	0	0	0	0	0	0	0	0	0	0	0	0	0	0	0	0	0	0	0	0	0	0	0	0	0	0	0	0	116	r__Bacteria;p__Cyanobacteria;c__Cyanophyceae;o__NI-Cyanophyceae;f__NI-Cyanophyceae;g__NI-Cyanophyceae;e__NI-Cyanophyceae	TTCCACCCGCTTGATGCTACACAGCAAAGCCCAGACCACGATTCTGCACTTGGCCGCCGAGCGGGGCGCAGTCGAAGATTTAGAACTCGACGAAGTACTACTCGAGGGCTACAAAGGCGTTAAGTGCGTGGAGTCCGGTGGTCCGGAACCTGGGGTTGGCTGCGCCGGTCGTGGCATCATCACCGCGATCAACTTCTTGGAAGAAGAAGGCGCTTACGAAGATCTCGATTTCGTTTCCTATGACGTATTGGGTGACGTGGTTTGCGGTGGTTTCGCGATGCCGATTCGGGAAGGCAAAGCCCAAGAAATCTACATCGTTTGCTCC
ASV345	0	0	0	0	0	0	0	0	0	0	0	0	0	0	0	0	0	0	0	0	0	0	0	0	0	0	0	0	0	0	0	115	0	0	0	r__Bacteria;p__Proteobacteria;c__Gammaproteobacteria;o__Vibrionales;f__Vibrionaceae;g__Vibrio;e__NI-Vibrio	TTCAACCCGTTTGATCCTTCACTCTAAAGCGCAAAACACCATCATGGAGATGGCAGCAGAAGCGGGATCAGTTGAAGACATCGAGCTAGAAGATGTACTGAAAACCGGTTACGGCGATGTGAAATGTGTAGAGTCAGGCGGTCCTGAGCCAGGCGTGGGTTGTGCCGGTCGTGGGGTTATCACCGCGATCAACTTCCTAGAAGAAGAAGGGGCGTATGAAGAAGATCTAGACTTTGTATTCTACGACGTACTGGGTGATGTGGTATGTGGTGGTTTCGCCATGCCAATTCGTGAAAACAAAGCCCAAGAGATCTACATCGTGGTATCG
ASV346	0	0	0	0	0	0	0	0	0	0	0	0	0	0	0	0	114	0	0	0	0	0	0	0	0	0	0	0	0	0	0	0	0	0	0	r__Bacteria;p__Cyanobacteria;c__Cyanophyceae;o__Oscillatoriales;f__Microcoleaceae;g__Trichodesmium;e__NI-Trichodesmium	CTCTACTCGTTTAATCTTAAACGCTAAAGCTCAAACTACTGTACTTCACGTTGCTGCTGAACTCGGTGCAGTTGAAGACGTAGAACTAGACCAAGTATTGAAGCCAGGTTTCGGTGGCATTAAGTGTGTTGAGTCTGGTTGTCCTGAGCCTGGTGTAGGTTGCGCTGGCCGTGGTATTATTACTGCTATCAACTTTCTAGAAGAAGAAGGAGCTTATACAGATCTAGATTTCGTAAGCTATGACGTACTAGGTGACGTTGTTTGCGGTGGATTTGCAATGCCTATCCGTGAAAACAAAGCTCAAGAAATCTACATCGTATGTTCC
ASV347	0	0	0	113	0	0	0	0	0	0	0	0	0	0	0	0	0	0	0	0	0	0	0	0	0	0	0	0	0	0	0	0	0	0	0	r__Bacteria;p__Cyanobacteria;c__Oscillatoriophycideae;o__Oscillatoriales;f__NI-Oscillatoriales;g__NI-Oscillatoriales;e__NI-Oscillatoriales	TTCTACTCGTTTAATCTTAAACGCTAAAGCTCAAACTACTGTACTTCACGTTGCTGCAGAGCGCGGTGCAGTTGAAGATGTAGAACTAGACGAAGTATTGAAGCCTGGTTTCGCTGGTATCCAGTGCGTTGAGTCTGGTGGTCCTGAGCCTGGAGTTGGTTGCGCAGGTCGTGGTATTATCACTGCTATCAACTTCCTAGAAGAAGAAGGTGCTTATACCGATCTAGATTTCGTAAGTTATGACGTACTAGGTGACGTTGTTTGCGGTGGATTTGCAATGCCTATCCGTGAAAACAAAGCTCAAGAAATCTACATCGTATGTTCC
ASV348	0	0	0	28	0	0	0	0	0	0	0	0	0	0	0	0	0	0	0	0	0	0	0	25	0	0	0	28	0	0	0	0	0	32	0	r__Bacteria;p__NI-Bacteria;c__NI-Bacteria;o__NI-Bacteria;f__NI-Bacteria;g__NI-Bacteria;e__NI-Bacteria	TTTCTACCGAAAAGTATAAGCTCAACTTCGGCAATCCGACCCTTCTCAATGGGTGGGACCTGAACAAAGAGAAAGATAACTTTGGGGTTATACTTCAGAAGGATGGATGCTATTACTTGGCGCTTCTTGATAAGGCTCATAAAAAAGTTTTCGACAACGCCCCTAACACTGGTAAGAACGTCTACCAAAAGATGGTCTACAAACTGTTGCCCGGCCCCAACAAAATGCTTCCTAAAGTGTTTTTCGCAAAATCGAATCTCGACTATTATAATCCATCTGCCGAGCTCCT
ASV349	0	0	0	24	0	0	0	0	0	0	0	0	14	0	0	0	0	0	0	0	0	0	0	25	0	0	0	19	0	0	0	0	0	29	0	r__Bacteria;p__NI-Bacteria;c__NI-Bacteria;o__NI-Bacteria;f__NI-Bacteria;g__NI-Bacteria;e__NI-Bacteria	AATACAGAGGGTGCAAGCGTTAATCGGAATTACTGGGCGTAAAGCGCGCGTAGGTGGTTTGTTAAGTTGGATGTGAAATCCCCGGGCTCAACCTGGGAACTGCATTCAAAACTGACAAGCTAGAGTATGGTAGAGGGTGGTGGAATTTCCTGTGTAGCGGTGAAATGCGTAGATATAGGAAGGAACACCAGTGGCGAAGGCGACCACCTGGACTGATACTGACACTGAGGTGCGAAAGCGTGGGGAGCAAACAGGATTAGATACCCTGGTAGTCCACGCCGTAAACGATGTCAACTAGCCGTTGGGAGCCTTGAGCTCTTAGTGGCGCAGCTAACGCATTAAGTTGACCGCCTGGGGAGTACGGCCGCAAGGTTAAAA
ASV350	0	0	0	0	0	0	0	0	0	0	0	0	107	0	0	0	0	0	0	0	0	0	0	0	0	0	0	0	0	0	0	0	0	0	0	r__Bacteria;p__Proteobacteria;c__Gammaproteobacteria;o__NI-Gammaproteobacteria;f__NI-Gammaproteobacteria;g__NI-Gammaproteobacteria;e__NI-Gammaproteobacteria	TTCAACTCGTCTTATTCTACATACAAAAATGCAGAACACCATTATGGAAATGGCTGCAGAAGCAGGTACGGTTGAAGATATCGAACTAGAAGATGTACTACTAGTTGGTTACGGCGACGTTAAGTGTGTTGAGTCTGGTGGTCCTGAGCCAGGTGTTGGTTGTGCAGGTCGTGGTGTAATCACAGCGATCAACTTCCTAGAAGAAGAAGGTGCATACTCAGACAATCTAGACTTTGTATTCTACGACGTACTAGGGGACGTAGTATGTGGTGGTTTCGCTATGCCAATTCGTGAGAACAAAGCAGAAGAAATCTACATCGTTGTATCT
ASV351	0	0	0	0	0	106	0	0	0	0	0	0	0	0	0	0	0	0	0	0	0	0	0	0	0	0	0	0	0	0	0	0	0	0	0	r__Bacteria;p__Proteobacteria;c__Alphaproteobacteria;o__Rhodobacterales;f__Rhodobacteraceae;g__Confluentimicrobium;e__NI-Confluentimicrobium	CTCCACCCGTCTGATCCTGAACTCCAAGGCGCAGGACACTGTGTTGCACCTGGCGGCGGAAATGGGCTCGGTTGAGGATCTCGAACTCGAAGACGTGCTGAAAGTCGGCTACCAGGACATTCAGTGTGTTGAGTCCGGTGGTCCTGAGCCGGGTGTTGGCTGCGCCGGTCGCGGTGTGATCACCTCGATCAACTTCCTCGAAGAAAACGGGGCTTATGACGATGTGGACTATGTGTCCTACGACGTTCTGGGCGACGTTGTCTGCGGCGGCTTTGCGATGCCGATCCGTGAGAACAAAGCGCAGGAAATCTACATCGTGATGTCC
ASV352	0	0	0	0	0	0	0	0	0	0	0	0	0	0	0	0	0	0	0	0	13	0	0	0	93	0	0	0	0	0	0	0	0	0	0	r__Bacteria;p__NI-Bacteria;c__NI-Bacteria;o__NI-Bacteria;f__NI-Bacteria;g__NI-Bacteria;e__NI-Bacteria	CCTCGAAAAGCGAATCGCCGGCTATCAGCAAAAAGTCCAGCGATTCAAAAAAGAAGGCAAGACGCTGCCGGCGAATGAAAAAGAACCCGACGATCTCCGTCCCGGCCCGGCGATGGACCAAAATCGGCCGGGCAATTGTTTCGCCAGCATGATTGCCCCGATCGCCGGATTGAACCTCAAGGGAGTCATTTTCCACCAAGGGTATAACAACTGCTTCCAGGGGACTGAGGGGGCCATTCTTTATCGCCAGGTCTTTCCGGAGATGATAAGCAGTTGGCGAAAGGCGTTCAACGATCCGGACCTTCCGTTCGGGATTCTCTCTCTCTGTACGGAGGGAACCGCTCAGACGATGGAGAATTAT
ASV353	0	0	0	0	0	104	0	0	0	0	0	0	0	0	0	0	0	0	0	0	0	0	0	0	0	0	0	0	0	0	0	0	0	0	0	r__Bacteria;p__Cyanobacteria;c__Cyanophyceae;o__Cyanophyceae incertae sedis;f__Cyanophyceae incertae sedis;g__Lusitaniella;e__NI-Lusitaniella	CTCGACCCGCCTGATCCTGCACGCCAAGGCGCAGGACACGATCCTGAGCCTCGCGGCCAATGCCGGCAGCGTCGAAGACCTCGAAATCGAGGACGTGATGAAGGTCGGCTATCGCGATATCCGCTGTGTCGAGTCTGGTGGTCCCGAGCCGGGCGTCGGCTGCGCCGGCCGCGGCGTCATCACCTCGATCAACTTCCTGGAGGAGAACGGCGCCTACGAGGACATCGACTACGTGTCCTATGACGTGCTTGGCGACGTCGTCTGCGGCGGCTTCGCGATGCCGATCCGCGAGAACAAGGCGCAGGAGATCTACATCGTCATGTCC
ASV354	0	0	0	0	0	0	0	0	0	0	0	0	0	0	0	0	0	0	0	0	0	0	0	0	0	0	0	0	0	0	0	0	104	0	0	r__Bacteria;p__Proteobacteria;c__Gammaproteobacteria;o__Oceanospirillales;f__NI-Oceanospirillales;g__NI-Oceanospirillales;e__NI-Oceanospirillales	CTCCACACGTCTTATTCTGCATTCCAAGGCGCAGAATACCATCATGGAAATGGCAGCTGAAGCTGGCACCGTTGAAGACCTGGAACTGGAAGATGTATTAAAGACTGGCTATGGCGACATCAAGTGTGTTGAGTCTGGTGGTCCTGAGCCTGGTGTTGGTTGTGCAGGCCGCGGTGTAATCACTGCGATCAACTTCCTCGAAGAGGAAGGTGCCTACGAAGAAGATCTTGACTTCGTTTTCTACGATGTGCTGGGTGACGTTGTATGTGGTGGTTTCGCCATGCCTATTCGCGAAAACAAAGCTCAGGAAATCTACATCGTTGTTTCC
ASV355	0	0	0	0	0	0	0	0	0	0	0	0	0	0	0	0	0	0	0	0	0	0	0	0	0	0	0	0	0	0	0	97	0	0	0	r__Bacteria;p__Cyanobacteria;c__NI-Cyanobacteria;o__NI-Cyanobacteria;f__NI-Cyanobacteria;g__NI-Cyanobacteria;e__NI-Cyanobacteria	CTCAACCCGCTTGATGCTGCACACCAAAGCCCAAACCACCATTCTGCACCTAGCGGCCGAACGGGGTTCCGTCGAAGACCTCGAACTCGATGAAGTGCTGCTCACCGGTTACAAAAACGTCCGCTGCGTCGAGTCCGGCGGTCCCGAACCCGGCGTGGGTTGTGCCGGTCGGGGTATCATCACCGCCATCAACTTCCTCGAAGAAGAAGGCGCTTACGAAGACCTCGATTTCGTATCCTACGACGTCCTCGGGGACGTGGTTTGCGGAGGGTTCGCCATGCCCATCCGGGAAGGTAAAGCCCAAGAAATCTACATCGTCACCTCC
ASV356	0	0	0	0	0	0	0	0	0	97	0	0	0	0	0	0	0	0	0	0	0	0	0	0	0	0	0	0	0	0	0	0	0	0	0	r__Bacteria;p__NI-Bacteria;c__NI-Bacteria;o__NI-Bacteria;f__NI-Bacteria;g__NI-Bacteria;e__NI-Bacteria	ACACCAAGCGCATCTGGGTTCCTGAACTCGACAAGCACGTCAAGGTCAAGCTCACTGCCAAGGCCCTGCGCACCATCAACAAGAATGGCGCTTACGTGACTCTCAAGAAGGCCGGCCTGATTTAGTCCTCTTTCCAAGCGAAAATTTTTCAAGGAAGGCGACCTGCGGGTCGTCTTTTTTTTGGGGGGCCTATTTGGGATTCAATTTCTCCCCACACTTGCGACAGAAGCGAGCGTC
ASV357	0	0	0	0	0	0	0	0	0	0	0	0	0	0	0	0	0	0	0	0	0	0	0	0	96	0	0	0	0	0	0	0	0	0	0	r__Bacteria;p__NI-Bacteria;c__NI-Bacteria;o__NI-Bacteria;f__NI-Bacteria;g__NI-Bacteria;e__NI-Bacteria	CGCTGGATGGTGTGTTCCAGATGCCCAGCGATCATCTGAAAGCTGTAAGGAGGTTGCTTGAGTAGAGGCCCAGATGCCGCATACATGCGGCCGGCTGGAACAGCTGCTGCCAGGACGAATGACATGGCCTGCTCATGGCCTGGCGGATACCAGTCCAAAACGGCATCAAGTTGAAAGTAACCATGACTGACTTCTGCATGGGTAATCCAGTGCAAATAGCTTGT
ASV358	95	0	0	0	0	0	0	0	0	0	0	0	0	0	0	0	0	0	0	0	0	0	0	0	0	0	0	0	0	0	0	0	0	0	0	r__Bacteria;p__NI-Bacteria;c__NI-Bacteria;o__NI-Bacteria;f__NI-Bacteria;g__NI-Bacteria;e__NI-Bacteria	CAGCACCCGTCTGCTGCTCAACGGCCTGCACCAGAAGACGGTGCTCGACACGCTGCGCGAAGAAGGTGAAGACGTCGAGCTTGAAGACGTCCGTCGCGACGGCTTCGGCACCGCGATGTGCGTCGAGAGCGGCGGCCCCGAGCCGGGCGTCGGCTGCGCGGATCGCGGCATCATCACGAGCATCAACCTGCTCGAACAGCTTGGCGCCTACGAGGAAGACGAAAACCTCGACTACGTCTTCTATGACGTGCTCGGCGACGTGGTCTGCGGCGGGTTCGCCATGCCGATCCGCGAAGGCAAGGCCCAGGAGATCTACATCGTCTGCTCC
ASV359	0	14	0	0	0	0	0	0	0	0	0	0	0	0	0	0	0	0	81	0	0	0	0	0	0	0	0	0	0	0	0	0	0	0	0	r__NI;p__NI;c__NI;o__NI;f__NI;g__NI;e__NI	ATGAATCGAGAAAATCGATCTTGCTGAGATCGAGAACAGACGGAAGCTTGTTGGCCTTCAAAACATCGCCCACGTACTCCGTGAACTGCTTCTCGGAGTAGGCATCCAGCTGACCGGTGAAATGAAACACCAAACAGCCGTCTTTCTGTTCGAATCCGCCCCGGAGAGAGACGGTCAGTCGCTGCAGCTCGCTGATGGGATCAAGCCCCCCAGGCATCATCGGCACGAAGTGTAGTGATGCTGAGCGTTGGCTACCACCTCATCAACGGCGATCGGCCATCAGCGTCACAAAGCG
ASV360	0	0	0	0	0	0	0	0	0	0	0	0	0	0	0	0	0	0	0	0	0	0	0	0	92	0	0	0	3	0	0	0	0	0	0	r__NI;p__NI;c__NI;o__NI;f__NI;g__NI;e__NI	GCTTGCCGAATACGGGATGGACGTGCCCGATGGCATGGACGTGAACATCGTCGAGAACACCGACAACACGGTGCACATCACGATGCCTGCACCGCCCAGCGGCGGCATGGACCTTTCGGATGACGAGTTGAGCAACGCTGCGGGGGGTATCAACGCTTGTGGCGCCGACAAGACGGACAGCCCAGCGACACCGACAATGAGTTGAGCACCTGTGCTGACTGACTGATGACCGCAAAAGCTGTCCCCT
ASV361	0	0	0	0	0	0	0	0	0	0	0	0	0	0	0	0	0	0	0	0	0	0	0	0	0	0	0	0	0	0	0	0	94	0	0	r__NI;p__NI;c__NI;o__NI;f__NI;g__NI;e__NI	TTCGACACGTTTGCTGCTTGGTGGACTGGCTCAAAAAACAGTACTCGATACACTTCGTGAAGAAGGTGAAGATGTGGAGCTGGAAGACATCATGAAATTTGGTTACGGAAATACCTCATGTACCGAATCAGGAGGTCCGGAACCAGGAGTTGGATGCGCAGGTCGTGGTATTATTACCTCAATCAATATGCTTGAGCAACTGGGTGCTTACGACGAAGACAAAGCACTCGATTATGCATTTTACGATGTACTTGGTGATGTGGTTTGTGGTGGTTTCGCCATGCCTATCCGCGATGGAAAAGCTCAAGAGATCTACATTGTTGTATCG
ASV362	0	0	0	0	0	0	0	0	0	0	0	0	0	0	0	0	0	0	0	0	0	0	0	0	94	0	0	0	0	0	0	0	0	0	0	r__NI;p__NI;c__NI;o__NI;f__NI;g__NI;e__NI	ATGAATCGAGGAAATCGATCTTGCTGAGGTCGAGAACAGAAGGAAGCTTGTTGGCCTTCAAAACATCACCCACGTACTCCATGAACTGCTTCTCGGAGTACGCATCCAGCTGACCGGTGAAATGAAACACCAGACAGCCGTCTTTCTGTTCGAATCCGCCCCGGAGAGAGACGGTCAGTCGCTGCAGTTCGCTGATGGGATCAAGCCCCCCAGGCATCATCGGCACGAAGTGTAGTGATGCTGAGCGTTGGCTACCACCTCATCAACGGCGATCGGCCATCAGCGTCACAAAGCG
ASV363	0	0	0	0	0	0	0	0	0	0	0	0	0	0	0	0	0	0	0	0	0	0	0	0	0	0	0	94	0	0	0	0	0	0	0	r__Bacteria;p__NI-Bacteria;c__NI-Bacteria;o__NI-Bacteria;f__NI-Bacteria;g__NI-Bacteria;e__NI-Bacteria	CAAAGTACACCCTGACTATACCCTGACTGATTTATTGTTCTTTTTTCAAAGTATACATTTGGTATTTGTCTACTAATTTTGCTGTAGTAGTGACGAAGACGACGAGAGCGCAAGCTGCTGCCAGATATGGGATGGTTGCCAGCACAAACAAGTTTTGGAATGCTGGGATCCAAACGGTATTCCAAACCAAAAAGACGTAGGTTGTGACGGCGACGACTTCAACAAGGTACAAGAAGCCGTCTTTCCAGCTATGATTTGAATTTCTCTGC
ASV364	0	0	0	0	0	0	0	0	0	0	0	0	0	0	0	0	0	0	0	0	0	0	0	0	0	0	93	0	0	0	0	0	0	0	0	r__Bacteria;p__Proteobacteria;c__Alphaproteobacteria;o__Rhodospirillales;f__Rhodospirillaceae;g__Caenispirillum;e__NI-Caenispirillum	CTCCACCCGTCTGATCCTGAACGCCAAGGCCCAGGATACCGTCCTGCACCTGGCCGCCGAGGCCGGCTCCGTCGAGGACCTGGAACTCGAGGACGTGCTTAAGGTCGGTTACAAGGACATCAAGTGCGTTGAGTCCGGCGGCCCCGAGCCCGGCGTCGGCTGCGCCGGCCGTGGCGTCATCACCGCCATCAACTTCCTGGAAGAGAACGGCGCCTACGACGGTGTCGACTACGTCTCCTACGACGTGCTGGGTGACGTTGTCTGCGGTGGCTTCGCCATGCCGATCCGCGAGAACAAGGCTCAGGAAATCTACATCGTCATGTCC
ASV365	0	0	0	0	0	0	0	0	0	12	0	0	0	22	0	0	0	12	0	0	0	19	0	0	0	0	0	0	0	0	0	0	20	0	7	r__Bacteria;p__NI-Bacteria;c__NI-Bacteria;o__NI-Bacteria;f__NI-Bacteria;g__NI-Bacteria;e__NI-Bacteria	AATACGAAGGTGGCAAGCGTTGTTCGGATTTACTGGGCGTACAGGGAGCGTAGGCGGTTCGGTAAGCCCTCCGTGAAATCTCCAGGCTTAACCTGGAAAGTGCAGAGGGGACTGCTGGGCTAGAGGATGGGAGAGGAGCGCGGAATTCCCGGTGTAGCGGTGAAATGCGTAGAGATCGGGAGGAAGGCCGGTGGCGAAGGCGGCGCTCTGGAACATTTCTGACGCTGAGGCTCGAAAGCGTGGGGAGCAAACAGGATTAGATACCCTGGTAGTCCACGCCTTAAACGATGGATACTAAGTGTCGGCGGGTTACCGCCGGTGCCGCAGCTAACGCATTAAGTATCCCGCCTGGGAAGTACGGCCGCAAGGTTGAAA
ASV366	0	0	0	0	0	0	0	0	0	0	0	0	0	0	0	0	14	0	0	0	0	0	0	0	78	0	0	0	0	0	0	0	0	0	0	r__NI;p__NI;c__NI;o__NI;f__NI;g__NI;e__NI	ATGAATCGAGGAAATCGATCTTGCTGAGATCGAGAACAGACGGAAGCTTGTTGGCCTTCAAAACATCGCCCACGTACTCCGTGAACTGCTTCTCGGAGTAGGCATCCAGCTGACCGGTGAAATGAAACACCAAACAGCCGTCTTTCTGTTCGAATCCGCCCCGGAGAGAGACGGTCAGTCGCTGCAGTTCGCTGATGGGATCAAGCCCCCCAGGCATCATCGGCACGAAGTGTAGTGATGCTGAGCGTTGGCTACCACCTCATCAACGGCGATCGGCCATCAGCGTCACAAAGCG
ASV367	0	0	0	0	0	0	0	0	0	0	0	0	0	0	0	0	0	0	0	0	0	0	0	0	0	0	0	0	0	0	0	90	0	0	0	r__NI;p__NI;c__NI;o__NI;f__NI;g__NI;e__NI	TGGGAGGACTTGCCCAGAAAACCGTTCTGGACACCTTGCGCGAAGAGGGAGAGGATGTGGAGTTGGATGATGTGAGGAAAGAGGGCTTTGGCGGTACGCTGTGCACGGAATCGGGTGGCCCGGAGCCGGGCGTGGGGTGTGCCGGTCGCGGAATCATAACATCCATCAATCTGTTGGAGCAATTGGGTGCCTATGCAGACGACGAAAAATTGGATTATGTATTCTATGATGTTCTCGGTGACGTTGTTTGCGGGGGATTCGCCATGCCCATTCGGGAAGGCAAGGCACAAGAGATCTATATCGTTGTTTCC
ASV368	0	0	0	0	0	0	0	0	0	0	0	0	0	0	0	0	0	0	0	0	0	0	0	0	0	0	0	0	0	0	0	0	90	0	0	r__NI;p__NI;c__NI;o__NI;f__NI;g__NI;e__NI	CTCCACCAGACTTCTGCTGGGTGGGCTGGCACAGAAATCGGTCCTCGATACCTTGCGTGAGGAAGGCGAAGATGTGGAACTCGACGATATCAGAAAACCGAGTTTCGGCGGCTCCTGGTCGGTCGAGTCAGGTGGACCGGAACCGGGGGTTGGCTGTGCCGGCCGGGGTATCATCACCTCGATCAATATGCTGGAATCTCTCGGTGCATACGAAGAGGAAGAAGGGCTCGATTACGCCTTTTATGATGTACTGGGCGATGTGGTCTGCGGCGGCTTTGCCATGCCAATCAGAGACGGCAAGGCTGAGGAGATATACATAGTCTGTTCG
ASV369	0	0	0	0	0	0	0	0	0	0	0	0	0	0	0	0	0	0	0	0	0	0	0	0	0	0	0	0	0	0	0	0	90	0	0	r__Bacteria;p__Firmicutes;c__Clostridia;o__Clostridiales;f__NI-Clostridiales;g__NI-Clostridiales;e__NI-Clostridiales	CTCCACCAAGAACCTGATGGGCGGTAAACAAATTGCCACCGTTCTCGATCAAATCAAGGCCAAGGGTGATGATCTGACCCTTGAAGACATCGTTTTTGAAGGATTTGGCGGTGTACTTTGTGTGGAAGCTGGCTGCCCTACCCCGGGTGTCGGTTGTGCCGGACGTGGCATTATTGCAGCCTTTGAAAAACTGGCAGAACTTGAAGCCTTTGAAACCTACCAGCCAGATATTGTTATCTATGATGTACTTGGTGATGTGGTTTGCGGCGGCTTTGCCATGCCAATTCGTAATTCTTATGCCCGTGAAGTTTATATCGTATCCTCT
ASV370	0	0	0	0	0	0	0	0	0	0	0	0	0	0	0	0	0	0	0	0	0	0	0	0	0	0	0	0	0	0	0	0	0	0	90	r__Bacteria;p__Proteobacteria;c__Gammaproteobacteria;o__NI-Gammaproteobacteria;f__NI-Gammaproteobacteria;g__NI-Gammaproteobacteria;e__NI-Gammaproteobacteria	CTCCACCCGCCTGATCCTGCACGCCAAGGCGCAAGAGACCATTATGCACCTGGCGGCGGATGCCGGCTCGGTGGAAGACCTGGAGCTGGAAGACGTACTGCGCACCGGCTACGCCGGCATCAAGTGCGTCGAGTCCGGCGGCCCGGAGCCGGGCGTGGGCTGCGCCGGCCGCGGCGTCATTACCGCCATCAACTTCCTCGAAGAGGAAGGCGCCTATGACGAGGAGCTGGACTTCGTCTTCTACGACGTGCTGGGCGACGTGGTGTGCGGCGGCTTCGCCATGCCCATCCGCGAGAACAAGGCCCAGGAGATCTACATCGTCGTCTCC
ASV371	0	0	23	0	0	0	23	0	0	0	0	0	0	0	0	0	0	0	0	0	0	0	0	0	0	0	27	0	0	0	16	0	0	0	0	r__Bacteria;p__NI-Bacteria;c__NI-Bacteria;o__NI-Bacteria;f__NI-Bacteria;g__NI-Bacteria;e__NI-Bacteria	ACGGCCAGTAATGCTGGCTGACCTAAAGCCACCTCCTTACTTTGCCTCCTTCTGCATGGTATTCTTTCTCTTCCGCACCCAGCAGTTTGGCCAGCCCAAAATCTGTGATCTTGACATGCTGCGGTGTTTTCACCAGTACGTTCCTGGCTGCCAGGTCGCGGTGCACCAAGCGACGGTCCTCCAAGTAGTTCATGCCCTGAAACAGAGAAGACCCTGCTGTGAGGGACAGATCATCATGGGAAGAAGCTCTGCATCCGAATTCAGGGGTCATAGC
ASV372	0	0	0	0	0	0	0	0	0	0	0	0	0	0	0	0	0	0	0	0	0	0	68	0	20	0	0	0	0	0	0	0	0	0	0	r__Bacteria;p__Proteobacteria;c__Alphaproteobacteria;o__Rhodobacterales;f__Roseobacteraceae;g__Sagittula;e__NI-Sagittula	CTCCACCCGCCTGATCCTGAACTCCAAGGCGCAGGACACGGTGCTGCACCTCGCGGCCGAGATGGGCTCCGTCGAGGATCTCGAGCTGGAAGACGTGCTGAAGACCGGCTTCAAGGACATCAAGTGCGTCGAGTCCGGTGGCCCCGAGCCGGGCGTCGGCTGCGCCGGCCGCGGCGTCATCACCGCCATCAACTTCCTCGAGGAGAACGGCGCCTACGATGACGTGGATTACGTGTCCTACGACGTTCTGGGCGACGTGGTCTGCGGCGGTTTCGCCATGCCGATCCGCGAGAACAAGGCACAGGAAATCTACATCGTCATGTCC
ASV373	0	0	0	0	0	0	0	0	0	0	0	0	0	0	0	0	0	0	0	0	0	0	0	0	0	0	0	0	0	0	0	0	87	0	0	r__Bacteria;p__Proteobacteria;c__Gammaproteobacteria;o__NI-Gammaproteobacteria;f__NI-Gammaproteobacteria;g__NI-Gammaproteobacteria;e__NI-Gammaproteobacteria	TTCAACCCGTTTAATGCTTCACTCGAAAGCTCAAAACACCATTATGGAAATGGCTGCTGAAGCTGGAACCGTAGAAGACCTCGAACTGGAAGATGTACTTAAGGTTGGTTACGGCGATACCAAATGTGTGGAATCAGGTGGTCCTGAGCCAGGCGTTGGTTGTGCGGGTCGTGGTGTTATTACCGCTATTAACTTCCTGGAAGAAGAAGGCGCGTATGATGAAGATTTAGACTTTGTTTTCTATGACGTACTTGGTGACGTTGTATGCGGTGGTTTCGCTATGCCGATTCGTGAAAACAAAGCGCAGGAAATTTACATCGTATGTTCT
ASV374	0	0	0	0	0	0	0	0	0	0	0	0	0	0	0	0	0	0	87	0	0	0	0	0	0	0	0	0	0	0	0	0	0	0	0	r__Bacteria;p__Cyanobacteria;c__Cyanophyceae;o__Oscillatoriales;f__Microcoleaceae;g__Trichodesmium;e__NI-Trichodesmium	CTCTACTCGTTTAATCTTAAACGCTAAAGCTCAAACTACTGTACTTCACGTTGCTGCTGAACGCGGTGCAGTTGAAGATGTAGAACTAGACGAAGTATTGAAGCCAGGTTTCGGTGGCATTAAGTGTGTTGAATCTGGTGGTCCTGAGCCTAGTGTAGGTTGCGCTGGCCGTGGTATTATTACTGCCATCAACTTCCTAGAAGAAGAAGGAGCTTATACAGATCTAGATTTCGTAAGCTATGACGTACTAGGTGACGTTGTTTGCGGTGGATTTGCAATGCCTATCCGTGAAAACAAAGCTCAAGAAATCTACATCGTATGTTCC
ASV375	0	0	0	0	0	0	0	0	0	0	0	0	0	86	0	0	0	0	0	0	0	0	0	0	0	0	0	0	0	0	0	0	0	0	0	r__Bacteria;p__Cyanobacteria;c__Cyanophyceae;o__Nostocales;f__Hapalosiphonaceae;g__Mastigocoleus;e__NI-Mastigocoleus	CTCTACCCGTTTGATGTTGCACTCAAAAGCACAAACTACCGTACTTCACTTAGCTGCTGAGCGTGGTGCGGTAGAAGACTTAGAACTTGAAGAAGTAATGCTCACAGGCTTCCGTGGTGTACGTTGCGTTGAGTCTGGTGGTCCCGAGCCTGGTGTAGGTTGTGCTGGTCGTGGTATCATCACCTCCATCAACTTCTTAGAAGAAAATGGCGCTTACCAAGATTTAGATTTCGTATCCTACGACGTATTAGGTGACGTTGTATGTGGTGGTTTCGCGATGCCTATTCGTGAAGGTAAAGTCCAAGAAATCTACATCGTTACCTCT
ASV376	3	0	0	0	0	0	0	0	0	0	0	0	0	0	0	0	0	25	0	57	0	0	0	0	0	0	0	0	0	0	0	0	0	0	0	r__NI;p__NI;c__NI;o__NI;f__NI;g__NI;e__NI	ATAAGTTTCCCAACCTCATCCGGGCCTAGGCGCACACGAACCAACTGCACGGACAACAAGGCGCTGCACCCGAAGCTCATGATATTAGCGACTCAGCGCTACGAGCCTCTCTCACGCTCCCAGCGTCGAATGAAACGCCCCAGCGGAGTTGTGTCTGACACACCACCGACAAAGTCCACCGCCACCGGATTATGGCTACGGCCATAGCGGGCGTCCCGAGTTGAAACACGCACCCTCTCCACATCAGCATCATTGGCCGGAGCAACGTATAGCTTACGCCCCTCGCCTTTACGCCGATCCCCGTATACATCAATCGATTCGGTCGACTGATGCCCCATGATGTA
ASV377	0	0	0	0	0	0	0	0	0	0	0	0	0	0	0	0	0	0	0	0	0	0	26	0	0	0	0	0	56	0	0	0	0	0	0	r__Bacteria;p__Elusimicrobia;c__NI-Elusimicrobia;o__NI-Elusimicrobia;f__NI-Elusimicrobia;g__NI-Elusimicrobia;e__NI-Elusimicrobia	GACCCGATGGTATCGGCGGCGCTGATGTTGGTGAGCGCTTCCATCGCCTGGTTCCAGCCAATGATCTCATCATCGGCCCCCAGCGAGATCACCCCCATGGGCAGTTCCAGCAGGGTTTGCCGGTGGAAGCGGCGCAGGCCGTCGAGTTCGGCGGCCAGCCCGGACAACCGGTCGCGATATTGTTCCAGACGGGATTCGATGAACTGGATGTCCTCGCTGGAGCTTTGTTCTTCTTCGGGCAGGTA
ASV378	0	0	0	0	0	0	0	0	0	0	0	0	0	0	0	0	0	0	0	0	0	0	0	0	0	0	0	0	0	0	0	80	0	0	0	r__Bacteria;p__NI-Bacteria;c__NI-Bacteria;o__NI-Bacteria;f__NI-Bacteria;g__NI-Bacteria;e__NI-Bacteria	ACGAGGGCTACCGGGTTGTGATCGGAGATATCGCAAATCCAGAGACCTATCGAAAAGTCCACGCGGAGCGGTCTGCGCTAGTGACTACGACACAAGGGGACATGGTCAATACGCACGTTGCGTTTACCGTTCGCGTGGTTGCGCCGGACGTTCCGATCGTCGCGACCTGCGACAATACCAACGCGGAAGACGTATTGGAACTGGCTGGGGCAACTCAGGTTCTACGGTTG
ASV379	0	0	0	0	0	0	0	0	0	0	0	0	0	0	0	0	0	0	0	0	0	0	0	0	0	0	0	0	0	0	0	0	80	0	0	r__Bacteria;p__Cyanobacteria;c__Cyanophyceae;o__Oscillatoriales;f__Oscillatoriaceae;g__Okeania;e__NI-Okeania	CTCTACTCGTTTAATCTTAAACGCTAAAGCTCAAACTACTGTACTTCACGTTGCTGCAGAGCGTGGTGCAGTTGAAGATGTAGAACTAGACGAAGTATTGAAAGATGGTTTCGCAGGCATCCGTTGCGTTGAGTCTGGTGGTCCTGAGCCTGGAGTTGGTTGTGCAGGTCGTGGTATTATCACTGCTATCAACTTCCTAGAAGAAGAAGGTGCTTATCAAGACTTAGATTTCGTAAGTTATGACGTACTAGGTGACGTTGTTTGCGGTGGATTTGCAATGCCTATCCGTGAAAACAAAGCTCAAGAAATCTACATCGTATGTTCC
ASV380	0	0	0	0	0	0	0	0	0	0	0	0	0	0	0	0	0	0	0	0	0	0	0	0	0	0	0	0	80	0	0	0	0	0	0	r__Bacteria;p__Proteobacteria;c__Gammaproteobacteria;o__NI-Gammaproteobacteria;f__NI-Gammaproteobacteria;g__NI-Gammaproteobacteria;e__NI-Gammaproteobacteria	TTCCACACGTCTTATTCTGCACTCAAAAGCGCAAAACACAATAATGGAGATGGCTGCACAGGCTGGCACGGTAGAGGATCTTGAGCTTGAAGAAGTGCTTAAGGTTGGTTTTGGCGACATTAAGTGCGTGGAATCAGGTGGTCCAGAGCCTGGAGTTGGCTGTGCTGGTCGTGGTGTTATTACCGCGATTAATTTCCTTGAAGAGGAAGGTGCATATTCAGACGACTTAGATTTCGTTTTTTATGATGTTCTAGGTGATGTGGTTTGTGGCGGATTTGCAATGCCTATTCGTGAGAATAAGGCTCAGGAAATCTACATTGTTTGCTCT
ASV381	0	8	9	0	0	0	0	0	0	0	7	0	0	0	14	0	0	0	10	0	0	0	13	0	0	6	0	0	0	10	0	0	0	0	0	r__NI;p__NI;c__NI;o__NI;f__NI;g__NI;e__NI	GCGTTATGACCGGTATTGCAGCAAATTGTGTTTATGATACCCAGATTCTGACCGCAATTGCAATGGGTGTTCATGCACTGGATATTCAGGCACTGAATGGTACAAATCAGAGCTTTCATCCGTTTATCCATAACAGCAAACCGCATCCGGGTCAGCTGTGGGCAGCAGATCAGATGATTAGCCTGCTGGCCAATAGCCAGCTGGTTCGTGATGAACTGGATGGTAAACAT
ASV382	0	10	0	0	0	14	0	0	0	0	13	0	0	0	7	0	0	0	10	0	0	0	0	0	0	6	0	0	0	16	0	0	0	0	0	r__NI;p__NI;c__NI;o__NI;f__NI;g__NI;e__NI	ATGTTTATGAATTTGGTAGCATTGGTGCCAGCGGTGATCTGGTTCCGCTGAGCTATATTACCGGTAGCCTGATTGGCCTGGACCCGAGCTTTAAAGTTGATTTTAATGGCAAAGAAATGGACGCACCGACCGCACTGCGTCAGCTGAATCTGAGTCCGCTGACCCTGCTGCCGAAAGAAGGTCTGGCAATGATGAATGGCACCAGCGTTATGACCGGTATTGCAGCAAATTGTGTTTATGATACCCAGATTCTGACCGCAATTGCA
ASV383	0	0	0	0	0	0	0	0	0	23	0	0	53	0	0	0	0	0	0	0	0	0	0	0	0	0	0	0	0	0	0	0	0	0	0	r__Bacteria;p__NI-Bacteria;c__NI-Bacteria;o__NI-Bacteria;f__NI-Bacteria;g__NI-Bacteria;e__NI-Bacteria	AAGGAATTTGTCGCCGCTTTCTCAACGTCTTCGGAGAACGGTTCCGACGCACTGCCGCCGCCCGCAAGAATCATCACGCTCGACGCGGTGGTCTGGTGGAGCATGTGGCCCAGATGATGCGGTCGGCCAACGCCATCGCAGAAGTCTATCCCGGCCTCAACCGCGACTTAATGCTAGCGGGGGTGCTTTTTCACGATTGCGGGAAGCTCTGGGAAAATAGCTACCCCGAAACTGGATTCACCCAATTGCACCAACTCTCC
ASV384	0	0	0	0	0	0	0	0	0	0	0	0	0	0	0	0	0	0	0	0	0	0	0	0	0	0	0	0	0	0	0	0	0	0	76	r__Bacteria;p__Proteobacteria;c__Gammaproteobacteria;o__Enterobacterales;f__Enterobacteriaceae;g__Kosakonia;e__NI-Kosakonia	CTCCACGCGTCTGATCCTGCATGCGAAAGCGCAGAACACCATTATGGAGATGGCGGCTGAAGTCGGCTCCGTGGAAGACCTGGAACTGGAAGATGTGCTGCAAATCGGTTACGGCGACGTACGTTGTGCAGAATCCGGTGGCCCGGAACCCGGCGTTGGCTGTGCCGGTCGCGGGGTCATTACCGCCATCAACTTCCTGGAAGAAGAAGGCGCCTATGTTCCCGACCTCGATTTCGTCTTTTATGACGTGCTGGGCGACGTGGTGTGCGGGGGTTTCGCCATGCCAATTCGCGAAAACAAAGCGCAGGAGATCTACATCGTCTGCTCC
ASV385	13	0	0	0	13	0	0	0	0	0	0	0	0	0	0	0	13	0	0	0	9	0	0	0	0	0	0	0	0	0	0	13	0	0	14	r__Bacteria;p__NI-Bacteria;c__NI-Bacteria;o__NI-Bacteria;f__NI-Bacteria;g__NI-Bacteria;e__NI-Bacteria	CAGCAAGATCCAGGAATCCTAGATACCTTCATTCCTTTCCCAAAGTTTCCAGCATCTCTCACTATCTTGGCAAGAGCCGTTGTAATTTCTTACCTTCAAATTCAAAGCTGCCAAGCGTTCGGAGGGCAAGAGTGATGCTGCCCACATCGCTGGCCTCAGGGAGGGTCGTGAGGCCAGGAGAGGCCAGCTGATGGGCCAGGCCCTTGGGCATGCCTGGGTGGCGAAGGGGTTTGTGCATA
ASV386	0	0	0	0	0	0	0	0	0	0	0	0	0	75	0	0	0	0	0	0	0	0	0	0	0	0	0	0	0	0	0	0	0	0	0	r__Bacteria;p__NI-Bacteria;c__NI-Bacteria;o__NI-Bacteria;f__NI-Bacteria;g__NI-Bacteria;e__NI-Bacteria	CAGCACCCGCCTGCTGCTCAACGGCCTGCACCAGAAGACGGTGCTTGACACCCTTCGCGAAGAAGGTGAAGACGTCGAGCTTGAAGACGTCCGTCGCGACGGCTTCGGCACCGCGATGTGCGTCGAGAGCGGCGGCCCCGAGCCGGGCGTGGGTTGCGCCAGTCGCGGCATCATCACAAGCATCAACCTGCTCGAACAGCTTGGCGCTTACGAGGAAGACGAAAACCTCGACTACGTCTTCTATGACGTGCTCGGCGACGTGGTCTGCGGCGGATTCGCCATGCCGATCCGCGAAGGCAAGGCCCAGGAGATTTACATCGTCTGCTCC
ASV387	0	0	0	0	0	0	0	0	0	0	0	0	0	0	0	0	0	0	0	0	0	0	0	0	0	0	0	0	0	0	0	0	75	0	0	r__Bacteria;p__NI-Bacteria;c__NI-Bacteria;o__NI-Bacteria;f__NI-Bacteria;g__NI-Bacteria;e__NI-Bacteria	TTCCACCCGCCTGCTGCTGGGTGGCCTGGCCCAGAAGACGGTGCTGGACACCCTGCGCGAGGAGGGCGAGGACGTGGAACTGGACGACGTGATCAAGGACGGGTTCGGGGAAACCCGCTGCGTTGAGTCCGGCGGCCCGGAACCCGGCGTGGGCTGCGCCGGCCGCGGCATCATCACCTCGGTCAACCTGCTGGAACAGCTGGGCGCCTACGAGGACGACCAGAACCTGGACTACGTGTTCTACGACGTGCTCGGCGACGTGGTCTGCGGCGGCTTCGCCATGCCCATCCGCGAGGGCAAGGCCCAGGAGATCTACATCGTGGTGTCC
ASV388	0	0	0	0	74	0	0	0	0	0	0	0	0	0	0	0	0	0	0	0	0	0	0	0	0	0	0	0	0	0	0	0	0	0	0	r__Bacteria;p__Cyanobacteria;c__Cyanophyceae;o__NI-Cyanophyceae;f__NI-Cyanophyceae;g__NI-Cyanophyceae;e__NI-Cyanophyceae	CTCCACTCGCCTTATGCTTCACAGTAAAGCTCAAACGACTATTCTTCATCTAGCCGCTGAGCGCGGTGCGGTTGAAGACTTAGAACTCGACGAGGTTCTTCTCACTGGTTACAAAGGCGTCAAGTGCGTTGAGTCCGGTGGTCCTGAGCCTGGTGTAGGCTGTGCCGGTCGAGGCATTATTACTGCCATCAACTTCCTAGAAGAAGAAGGCGCTTACGAAGATCTCGACTTTGTGTCCTACGACGTACTTGGTGACGTTGTCTGCGGTGGTTTTGCTATGCCCATTCGGGAAGGCAAAGCTCAGGAAATCTACATTGTGGTTTCC
ASV389	0	0	0	0	0	0	74	0	0	0	0	0	0	0	0	0	0	0	0	0	0	0	0	0	0	0	0	0	0	0	0	0	0	0	0	r__Bacteria;p__Cyanobacteria;c__Cyanophyceae;o__Synechococcales;f__Leptolyngbyaceae;g__NI-Leptolyngbyaceae;e__NI-Leptolyngbyaceae	CTCTACTCGCTTGATGCTCCACAGTAAGGCACAGACTACGATTTTGCACTTGGCAGCTGAGCGCGGTGCGGTTGAAGACCTCGAGCTAGACGAAGTGCTACTCAAGGGCTACAAGGACGTTAAGTGCGTTGAGTCCGGCGGTCCTGAGCCGGGTGTAGGCTGTGCGGGTCGTGGCATCATCACTGCCATCAACTTCCTGGAAGAAGAAGGCGCTTACGAAGATCTCGATTTCGTTTCCTACGACGTACTAGGCGACGTAGTTTGCGGTGGTTTTGCCATGCCTATTCGGGAAGGCAAAGCCCAGGAAATCTACATCGTCTGCTCC
ASV390	12	0	0	0	0	0	0	29	33	0	0	0	0	0	0	0	0	0	0	0	0	0	0	0	0	0	0	0	0	0	0	0	0	0	0	r__Bacteria;p__Cyanobacteria;c__Cyanophyceae;o__Synechococcales;f__Leptolyngbyaceae;g__NI-Leptolyngbyaceae;e__NI-Leptolyngbyaceae	TTCCACCCGTCTGATGCTCCACAGTAAGGCTCAGACTACTATTCTACACTTGGCAGCTGAGCGCGGTGCAGTAGAAGACCTAGAACTCGACGAAGTGCTGCTGACCGGTTACAAAAATGTTAAGTGCGTTGAGTCCGGCGGCCCTGAACCAGGTGTAGGCTGCGCTGGTCGAGGTATTATCACCGCCATTAACTTCCTAGAAGAAGAAGGCGCTTATGAAGATCTTGATTTTGTCTCTTACGACGTATTGGGTGACGTTGTTTGCGGTGGTTTTGCCATGCCCATTCGGGAAGGCAAAGCCCAGGAAATCTACATCGTCTGCTCG
ASV391	0	0	0	0	0	0	0	0	0	0	0	0	0	0	0	0	0	0	0	74	0	0	0	0	0	0	0	0	0	0	0	0	0	0	0	r__Bacteria;p__Cyanobacteria;c__Cyanophyceae;o__Oscillatoriales;f__Microcoleaceae;g__Trichodesmium;e__NI-Trichodesmium	CTCTACTCGTTTAATCTTAAACGCTAAATCTCAAACTACTGTACTTCACGTTGCTGCTGAACGCGGTGCAGTTGAAGATGTAGAACTAGACGAAGTATTGAAGCCAGGTTTCGGTGGCATTAAGTGTGTTGAATCTGGTGGTCCTGAGCCTGGTGTAGGTTGCGCTGGCCGTGGTATTATTACTGCCATCAACTTCCTAGAAGAAGAAGGAGCTTATACAGATCTAGATTTCGTAAGCTATGACGTACTAGGTGACGTTGTTTGCGGTGGATTTGCAATGCCTATCCGTGAAAACAAAGCTCAAGAAATCTACATCGTATGTTCC
ASV392	0	0	0	0	0	0	0	0	0	0	0	0	0	0	0	0	38	0	0	0	0	31	0	5	0	0	0	0	0	0	0	0	0	0	0	r__Bacteria;p__Proteobacteria;c__NI-Proteobacteria;o__NI-Proteobacteria;f__NI-Proteobacteria;g__NI-Proteobacteria;e__NI-Proteobacteria	TTCCACCCGCCTGATCCTGCACGCCAAGGCGCAGGACACGATCCTCTCACTGGCCGCCGAGGCCGGCACGGTGGAGGACCTGGAACTCGATGAGGTCATGCGGACCGGCTATCGCGACATCCGCTGCGTGGAGTCGGGCGGCCCGGAGCCGGGCGTCGGCTGTGCCGGCCGCGGCGTGATCACCTCGATCAACTTCCTGGAAGAGGAAGGCGCCTACGAGGGCATCGACTACGTGTCCTACGACGTGCTGGGCGACGTGGTGTGCGGCGGCTTCGCCATGCCCATCCGCGAGAACAAGGCGCAGGAAATCTACATCGTCATGTCC
ASV393	0	0	0	0	0	0	0	0	0	0	0	0	0	0	0	0	0	0	0	0	0	0	74	0	0	0	0	0	0	0	0	0	0	0	0	r__Bacteria;p__Cyanobacteria;c__Cyanophyceae;o__Oscillatoriales;f__Microcoleaceae;g__Trichodesmium;e__NI-Trichodesmium	CTCTACTCGTTTAATCTTAAACGATAAAGCTCAAACTACTGTACTTCACGTTGCTGCTGAACTCGGTGCAGTTGAAGACGTAGAACTAGACCAAGTATTGAAGCCAGGTTTCGGTGGCATTAAGTGTGTTGAGTCTGGTGGTCCTGAGCCTGGTGTAGGTTGCGCTGGCCGTGGTATTATTACTGCTATCAACTTTCTAGAAGAAGAAGGAGCTTATACAGATCTAGATTTCGTAAGCTATGACGTACTAGGTGACGTTGTTTGCGGTGGATTTGCAATGCCTATCCGTGAAAACAAAGCTCAAGAAATCTACATCGTATGTTCC
ASV394	0	0	0	0	0	0	0	0	0	0	0	0	0	0	0	0	0	0	0	0	73	0	0	0	0	0	0	0	0	0	0	0	0	0	0	r__Bacteria;p__Proteobacteria;c__Alphaproteobacteria;o__Sphingomonadales;f__Sphingomonadaceae;g__Novosphingobium;e__NI-Novosphingobium	CTCCACCCGCCTGATGCTGCACGCCAAGGCCCAGGACACCATCCTTTCGCTCGCCGCTGAAGCCGGCTCGGTCGAGGACCTCGAGCTCGAGGACGTGATGAAGATCGGCTACAAGGACATCCGCTGCGTTGAATCGGGCGGTCCCGAGCCGGGCGTCGGCTGCGCCGGTCGCGGTGTTATCACCTCGATCAACTTCCTCGAGGAAGAAGGCGCCTACGACGACATCGACTACGTCTCCTACGACGTGCTCGGCGACGTCGTCTGCGGCGGCTTCGCCATGCCGATCCGCGAGAACAAGGCTCAGGAAATCTACATCGTCATGTCG
ASV395	0	0	0	0	0	0	0	0	0	0	0	0	0	0	0	0	0	0	0	0	0	0	0	0	0	0	0	0	0	0	0	0	72	0	0	r__Bacteria;p__Proteobacteria;c__Alphaproteobacteria;o__Rhodobacterales;f__NI-Rhodobacterales;g__NI-Rhodobacterales;e__NI-Rhodobacterales	CTCCACGCGCCTGATCCTGAACTCCAAAGCACAGGACACCGTGCTGCACCTGGCCGCTGAGATGGGCTCGGTTGAGGATCTGGAACTCGAAGATGTTCTGAAGATTGGTTACTCGGACATCAAATGCGTTGAATCCGGTGGTCCGGAGCCAGGGGTTGGCTGCGCGGGCCGTGGTGTTATCACCTCGATCAACTTCCTTGAAGAAAACGGTGCCTATGACGATGTCGATTACGTCTCCTATGACGTTCTTGGCGACGTTGTGTGCGGTGGCTTTGCTATGCCGATCCGCGAAAACAAGGCGCAGGAAATCTACATCGTTATGTCC
ASV396	0	19	0	0	0	0	0	12	0	0	0	0	0	0	16	0	0	0	0	0	0	0	0	0	0	0	0	0	0	0	0	0	0	24	0	r__Bacteria;p__NI-Bacteria;c__NI-Bacteria;o__NI-Bacteria;f__NI-Bacteria;g__NI-Bacteria;e__NI-Bacteria	AGGGATTTTGCCGATTTCGGCCTATTGGTTAAAAAATGAGCTGATTTAACAAAAATTTAACGCGAATTTTAACAAAATATTAACGCTTACAATTTCCTGATGCGGTATTTTCTCCTTACGCATCTGTGCGGTATTTCACACCGCATACTAGGGATAACAGGGTAATCTTTATCTTGTTCACCATATTTTTCTTCTCGACTGCGAATTAACACTGTTCTTTGATGTTAGAACAATTTAGGTTCAAAGTAC
ASV397	0	0	0	6	0	0	6	9	0	0	0	6	0	0	0	14	0	0	0	20	0	0	0	0	0	0	0	0	0	0	0	0	0	9	0	r__Bacteria;p__NI-Bacteria;c__NI-Bacteria;o__NI-Bacteria;f__NI-Bacteria;g__NI-Bacteria;e__NI-Bacteria	AATACGGAGGGTGCAAGCGTTATCCGGATTCACTGGGTTTAAAGGGTGCGTAGGCGGGCAGGTAAGTCAGTGGTGAAATCCTGGAGCTTAACTCCAGAACTGCCATTGATACTATCTGTCTTGAATATTGTGGAGGTAAGCGGAATATGTCATGTAGCGGTGAAATGCTTAGATATGACATAGAACACCTATTGCGAAGGCAGCTTACTACGCATATATTGACGCTGAGGCACGAAAGCGTGGGGATCAAACAGGATTAGATACCCTGGTAGTCCACGCCCTAAACGATGGATACTCGACATACGCGATACACTGTGTGTGTCTGAGCGAAAGCATTAAGTATCCCACCTGGGAAGTACGACCGCAAGGTTGAAA
ASV398	0	0	0	0	0	0	0	0	70	0	0	0	0	0	0	0	0	0	0	0	0	0	0	0	0	0	0	0	0	0	0	0	0	0	0	r__Bacteria;p__Cyanobacteria;c__Cyanophyceae;o__Synechococcales;f__Prochlorotrichaceae;g__Nodosilinea;e__Nodosilinea nodulosa	CTCCACTCGTCTCATGCTCCACAGTAAGGCTCAGACTACGATTCTACACCTGGCGGCTGAGCGCGGCGCCGTTGAAGATCTCGAACTCGACGAAGTGCTGCTCACGGGCTACAAAAACGTCAAGTGCGTTGAGTCTGGTGGTCCTGAGCCTGGCGTTGGCTGCGCAGGTCGGGGCATCATCACCGCCATCAACTTCCTAGAAGAAGAAGGCGCTTACGAAGATCTCGACTTTGTATCCTACGACGTACTGGGTGACGTTGTTTGCGGTGGTTTTGCAATGCCTATTCGGGAAGGCAAAGCCCAGGAAATCTACATCGTAGTTTCC
ASV399	0	0	0	0	0	0	0	0	0	0	0	0	0	0	0	0	0	0	0	0	0	0	0	0	0	0	0	0	70	0	0	0	0	0	0	r__Bacteria;p__Proteobacteria;c__Gammaproteobacteria;o__Enterobacterales;f__Enterobacteriaceae;g__Klebsiella;e__NI-Klebsiella	CTCCACCCGCCTGATCCTGCACGCCAAAGCACAGAACACCATTATGGAGATGGCCGCGGAAGTCGGCTCGGTCGAGGACCTCGAACTCGAAGACGTTCTGCAAATTGGCTACGGCGACGTGCGCTGCGCGGAATCCGGCGGCCCGGAGCCAGGCGTCGGCTGTGCGGGACGCGGCATGATCACGGCGATCAACTTTCTTGAAGAAGAAGGCGCTTACGAGGACGATCTCGATTTCGTGTTCTATGACGTGCTCGGCGACGTGGTCTGCGGCGGCTTCGCCATGCCGATCCGCGAAAACAAAGCCCAGGAGATCTACATCGTCTGCTCC
ASV400	0	0	0	0	0	0	0	0	0	0	0	0	0	0	0	0	0	0	0	0	0	69	0	0	0	0	0	0	0	0	0	0	0	0	0	r__Bacteria;p__NI-Bacteria;c__NI-Bacteria;o__NI-Bacteria;f__NI-Bacteria;g__NI-Bacteria;e__NI-Bacteria	CGCTGAATGCTGTGTTCAAGATGCCCAGTGATCATCTGAAAGCTGTAAGGAGGTTGCTTGAGCAGGGGCCCAGACTCCGCATACATGCGGCCTGCTGGTACAGCTGCTGCCAGAACGTATGAGTGCGCGCTCTTGTGGCCTGGCGGATACCAGTCCAAAACGGCATCAAGTTGAAAGCAACCATGACTGGCCTCTGCATGGGTAACCCAGTGGAGATAACTCGA
ASV401	0	0	0	0	0	0	0	0	0	0	0	0	0	0	0	0	0	0	0	0	0	0	0	0	69	0	0	0	0	0	0	0	0	0	0	r__Bacteria;p__NI-Bacteria;c__NI-Bacteria;o__NI-Bacteria;f__NI-Bacteria;g__NI-Bacteria;e__NI-Bacteria	ATCAGACGCAGCTTGATCTGGTTGGAGATCCAGAAATTGCAACACGGATGAGTGCCTATGAAATGGCTTTTCGGATGCAATCACGCGCTCCAGAGTTGATGGACTTTACGCAGGAAAGCCGAGAAACGCTCGACCTCTACGGGGCGGACGCGAGCAACGGTCAGAAAGCATTCGCGAATAACTGTCTTTTGGCGCGGCGTCTCGCCGAACGCGGGGTGCGGTTCGTTCAGGTATACCATTCCGGATGGGATCATCACAGCAATGTTGAAGGGGGGGTCAAGGGGCAATGTCGACAAACGGACCAGGCTTGCGCTGCCTTGATTCAGGATCTCAAACGGAGCGGCTTGCTCGAGGATACGCTGGTTGTCT
ASV402	0	0	0	0	0	0	0	0	0	0	0	0	0	0	0	0	0	0	0	0	0	0	0	0	0	0	0	0	68	0	0	0	0	0	0	r__Bacteria;p__Elusimicrobia;c__NI-Elusimicrobia;o__NI-Elusimicrobia;f__NI-Elusimicrobia;g__NI-Elusimicrobia;e__NI-Elusimicrobia	GCTGGTGTCCTCTGCCATGGCGGATGACCCTGAGCTGGATGCAATGGCGGGCGGAAGTGCGGGTGCGCTGGGCCGTGGTGGTATGGCGACCAAGTTGCGCGCTGCGCGTCTGGCTGCTCGTTCCGGGGCGGCCACGGTGATTGTTGGTGGGCGGCTGGAGCGCGTGATTGATCGGCTGCGCGCGGGCGAGTCGCTGGGTACGCTATTGCTGTCCGAAAAGGGCATGCTGGTGGCGCGCAAGCAGTGGTTGGCGGGGCATCTGCAGACCCGTGGTCGCCTGTTGCTGGATGCGGGGGCTGTTAGGGCGTTGCGCTCGGGCAAGACCAGTTTGCTGCCGGTGGGTGTTGTGGGGGTTGAGGGCGGTTTTCGGCGT
ASV403	0	0	0	0	0	0	0	0	0	0	0	0	0	0	0	0	0	0	0	0	0	0	0	0	0	0	0	0	0	0	67	0	0	0	0	r__Bacteria;p__Cyanobacteria;c__Cyanophyceae;o__Oscillatoriales;f__Microcoleaceae;g__Trichodesmium;e__NI-Trichodesmium	CTCTACTCGTTTAATCTTAAACGCTAAAGCTCAAACTACTGTACTTCACGTTGCTGCTGAACTCGGTGCAGTTGAAGACGTAGAACTAGACCAAGTATTGAAGCCAGGTTTCGGTGGCATTAAGTGTGTTGAGTCTGGTGGTCCTGAGCCTGGTGTAGGTTGCGCTGGCCGTGGTATTATTACTGCTATCAACTTTCTAGAAGAAGAAGGAGCTTATACAGATCTAGATTTCGTAAGCTATGACGTACTAGGTGACGTTGTTTTCGGTGGATTTGCAATGCCTATCCGTGAAAACAAAGCTCAAGAAATCTACATCGTATGTTCC
ASV404	0	0	0	0	0	0	24	0	22	0	0	0	0	0	0	0	20	0	0	0	0	0	0	0	0	0	0	0	0	0	0	0	0	0	0	r__Bacteria;p__NI-Bacteria;c__NI-Bacteria;o__NI-Bacteria;f__NI-Bacteria;g__NI-Bacteria;e__NI-Bacteria	AGGGATTTTGCCGATTTCGGCCTATTGGTTAAAAAATGAGCTGATTTAACAAAAATTTAACGCGAATTTTAACAAAATATTAACGCTTACAATTTCCTGATGCGGTATTTTCTCCTTACGCATCTGTGCGGTATTTCACACCGCATACTAGGGATAACAGGGTAATCGTAGTCTTGTTCACCATATTTTTCTTCTCGACTGCGAATTAACACTGTTCTTTGATGTTAGAACAATTTAGGTTCAAAGTAC
ASV405	0	12	0	0	0	6	0	0	0	0	10	0	0	0	0	0	0	0	9	0	0	0	10	0	0	7	0	0	0	11	0	0	0	0	0	r__NI;p__NI;c__NI;o__NI;f__NI;g__NI;e__NI	TCGTTATAGCCTGCGTTGTCTGCCGCAGTATCTGGGTCCGATTGTTGATGGTATTAGCCAGATTGCCAAACAAATCGAAATTGAGATTAACAGCGTTACCGATAACCCGCTGATTGATGTTGATAATCAGGCAAGCTATCATGGTGGTAATTTTCTGGGTCAGTATGTTGGTATGGGTATGGATCATCTGCGCTATTATATCGGTCTGCTGGCAAAACATCTGGATGTTCAGATTGCACTGCTGGCATCACCGGAATTTAGCAATGGT
ASV406	0	0	0	0	62	0	0	0	0	0	0	0	0	0	0	0	0	0	0	0	0	0	0	0	0	0	0	0	0	0	0	0	0	0	0	r__Bacteria;p__NI-Bacteria;c__NI-Bacteria;o__NI-Bacteria;f__NI-Bacteria;g__NI-Bacteria;e__NI-Bacteria	GAAAACCATTATCGGCACTGGCCTTCCAGCCTCTCCCGGTGCAGCGTGCGGCAAGATTGTCTTCACCGCTGCCGAAGCGGAATCGCAAGCCAAAAAGAGCGAGCGGGTGATTTTGGTGCGGGTGGAAACCAGCCCGGAAGATATTGCCGGCATGCATTCCGCGGAAGGGATTCTCACCGCCCGTGGTGGCATGACCTCCCACGCCGCGGTGGTGGCGCGTGGCATGGGCAAACCCTGCATTTGCGGCGCACAAAGCCTCACTATCGATGAAAAAGCCGGCACCATGCAGTTTGGCGGCCAAACCTTCCAAGAAGGCGACATGCTTACCCTCAATGGCAGTACC
ASV407	0	0	0	0	0	0	0	0	0	0	0	0	0	0	46	16	0	0	0	0	0	0	0	0	0	0	0	0	0	0	0	0	0	0	0	r__Bacteria;p__Cyanobacteria;c__NI-Cyanobacteria;o__NI-Cyanobacteria;f__NI-Cyanobacteria;g__NI-Cyanobacteria;e__NI-Cyanobacteria	TTCTACCCGCTTGATGCTTCACTGTAAAGCACAAACCACCATTCTTCACTTGGCTGCCGAACTCGGTTCTGTTGAAGATTTGGAACTCGAAGAAGTGCTTCTCACCGGCTACAACAACGTTCGTTGCGTTGAGTCCGGCGGTCCCGAGCCTGGTGTAGGTTGTGCTGGACGCGGTATCATCACCGCTATCAACTTCTTAGAAGAAGAAGGCGCTTACGAAGATCTCGACCTCGTTTCCTACGATGTATTGGGTGACGTTGTTTGCGGTGGATTCGCAATGCCCATTCGTGAAGGAAAAGCCCAAGAAATCTACATCGTCACCTCT
ASV408	0	0	0	0	0	0	0	0	0	0	0	0	0	0	0	0	0	0	0	0	0	0	0	0	62	0	0	0	0	0	0	0	0	0	0	r__Bacteria;p__Firmicutes;c__Clostridia;o__Clostridiales;f__NI-Clostridiales;g__NI-Clostridiales;e__NI-Clostridiales	CAAAACAAGAAAAAGTAAACACTGCAGATTCTGCATTTATATATTTGATGGTTAGGTTGGTCATGGCAGAGAAGATGGTCTTGTCTGATCCGGTCTTTGCTAGAAAGATAGCCAGGATGATTTTGATTCAGAATATATAGGGTTTGATGGGTCCCCTGATGATTAACATGGCATTTATGCCTTTATATATGTGAGAAATGTGAGAAGTCACGCCTGTGACACACAGACGAACGAACAGTGGAAAGTAGAGCAGTATTCTGTTTGAGCAGAATCCGCAAAAAAGTCGCGTGCGGACACGCAAATTCGTGAAAAACGGATTTTTTTTACTCTTCGGCCTCCAGCTCGAAAACCAAGAGAGATATCGGGAGGGGTCCAACG
ASV409	0	0	0	0	0	0	0	0	0	0	0	0	0	0	0	0	0	0	0	0	0	0	0	0	0	0	0	0	0	0	0	0	61	0	0	r__Bacteria;p__NI-Bacteria;c__NI-Bacteria;o__NI-Bacteria;f__NI-Bacteria;g__NI-Bacteria;e__NI-Bacteria	CTCCACCAAGAACCTGATGGGCGGTAAACAAATTGCCACCGTTCTCGATCAAATCAAGGCCAAGGGTGATGATCTGACCCTTGAAGACATCGTTTTTGAAGGATTTGGCGGTGTACTTTGTGTGGAAGCTGGCGGCCCTACCCCGGGTGTCGGTTGTGCCGGACGTGGCATTATTGCAGCCTTTGAAAAACTGGCAGAACTTGAAGCCTTTGAAACCTACCAGCCAGATATTGTTATCTATGATGTACTTGGTGATGTGGTTTGCGGCGGCTTTGCCATGCCAATTCGTAATTCTTATGCCCGTGAAGTTTATATCGTATCCTCT
ASV410	0	0	0	0	0	0	0	0	0	0	0	0	61	0	0	0	0	0	0	0	0	0	0	0	0	0	0	0	0	0	0	0	0	0	0	r__Bacteria;p__Proteobacteria;c__Alphaproteobacteria;o__NI-Alphaproteobacteria;f__NI-Alphaproteobacteria;g__NI-Alphaproteobacteria;e__NI-Alphaproteobacteria	CTCCACACGTCTTATTCTGAACTCCAAGGCGCAGGACACCGTTCTGCATCTGGCGGCAGAAATGGGTTCGGTCGAAGACCTGGAACTCGAAGACTGCCTGAAAATCGGCTATCAGGACATCAAATGCGTTGAATCCGGTGGCCCCGAGCCAGGAGTTGGCTGTGCGGGTCGCGGTGTGATCACATCGATCAACTTCCTCGAAGAAAACGGCGCATATGACGACGTGGACTACGTGTCCTACGACGTTTTGGGCGACGTTGTCTGCGGCGGTTTTGCGATGCCCATTCGCGAAAACAAAGCGCAAGAGATCTACATCGTAATGTCC
ASV411	0	0	0	0	0	0	0	0	0	0	0	0	0	0	0	0	53	0	0	0	0	0	8	0	0	0	0	0	0	0	0	0	0	0	0	r__Bacteria;p__NI-Bacteria;c__NI-Bacteria;o__NI-Bacteria;f__NI-Bacteria;g__NI-Bacteria;e__NI-Bacteria	CTCGACCCGCTTGATGCTGCACGCCAAAGCGCAAGACACCATTTTGAGCCTGGCGGCAGAAGCGGGCAGCGTTGAAGATCTCGAACTCGAAGACGTTTTGAAAATCGGCTACAAAGACATTCGCTGTGTTGAATCCGGTGGTCCAGAGCCCGGCGTTGGTTGCGCCGGCCGTGGGGTGATCACCTCGATCAACTTCCTCGAAGAAAACGGTGCCTACGACGATATCGACTACGTGTCATACGATGTGTTGGGCGACGTTGTGTGCGGCGGTTTTGCTATGCCGATCCGCGAAAACAAAGCTCAGGAAATTTACATCGTCATGTCC
ASV412	0	0	0	0	0	0	0	0	0	0	0	0	0	0	0	0	0	0	0	0	0	0	0	0	0	0	0	0	0	61	0	0	0	0	0	r__Bacteria;p__Proteobacteria;c__Gammaproteobacteria;o__NI-Gammaproteobacteria;f__NI-Gammaproteobacteria;g__NI-Gammaproteobacteria;e__NI-Gammaproteobacteria	CTCCACTCGTCTGATTCTGCACTCTAAGGCGCAGAACACCATCATGGAGATGGCAGCTGAGGCTGGTACCGTTGAGGACCTGGAGCTGGAAGATGTACTTAAGACCGGTTACGGCGATATCAAGTGCGTTGAGTCTGGTGGTCCTGAGCCTGGTGTTGGTTGTGCCGGTCGTGGTGTTATCACCGCCATCAACTTCCTGGAAGAGGAAGGCGCCTATGAAGAAGATTTAGATTTCGTCTTCTATGACGTGCTGGGTGACGTTGTATGTGGTGGATTCGCTATGCCTATTCGTGAGAACAAGGCCCAGGAGATCTACATCGTATGTTCC
ASV413	0	5	0	0	0	0	0	0	0	0	0	0	0	0	0	0	0	0	55	0	0	0	0	0	0	0	0	0	0	0	0	0	0	0	0	r__Bacteria;p__NI-Bacteria;c__NI-Bacteria;o__NI-Bacteria;f__NI-Bacteria;g__NI-Bacteria;e__NI-Bacteria	CCTCGAAAAGCGAATCGCCGGCTATCAGCAAAAAGTCCAGCGATTCAAGAAAGAAGGCAAGACGCTGCCGGCGAATGAAAAAGAACCCGACGATCTCCGTCCCGGCCCGGCGATGGACCAAAATCGGCCGGGCAATTGTTTCGCCAGCATGATTGCCCCGATCGCCGGATTGAACCTCAAGGGAGTCATTTTCCACCAAGGGTATAACAACTGCTTCCAGGGGACTGAGGGGGCCATTCTTTATCGCCAGGTCTTTCCGGAGACGATAAGCAGTTGGCGAAAGGCGTTCAACGATCCGGACCTTCCGTTCGGGATTCTCTCTCTCTGTACGGAGGGAACCGCCCAGACGATGGAGAATTAT
ASV414	0	0	0	0	0	0	0	0	0	0	0	0	0	0	0	0	0	0	0	0	0	0	0	0	0	0	0	0	0	0	0	0	60	0	0	r__NI;p__NI;c__NI;o__NI;f__NI;g__NI;e__NI	TTCAACTCGACTTTTGCTCGGTGGGCTTGCTCAGAAAACAGTTCTTGATACCCTAAGAGAAGAGGGTGAAGATGTTGAACTTGATGATATTGTTCGTGAAGGATTTAATAACGTACGATGCGTAGAGTCTGGTGGTCCTGAGCCAGGTGTAGGGTGTGCAGGACGAGGAATTATCACATCGATCAACTTGTTGGAGCAACTCGGAGCTTGGGATGAAAAATTCTCAATCGATTATACATTTTATGATGTACTTGGTGATGTGGTATGTGGTGGATTCGCCATGCCAATTCGTGAAGGTAAAGCCGAAGAGATTTACATTGTTGTATCC
ASV415	0	0	0	0	0	0	0	0	0	0	0	0	0	0	0	0	0	25	0	0	0	0	0	4	29	0	0	0	0	0	0	0	0	0	0	r__Bacteria;p__NI-Bacteria;c__NI-Bacteria;o__NI-Bacteria;f__NI-Bacteria;g__NI-Bacteria;e__NI-Bacteria	GTGCTTGCCGAATACGGGATGGACGTGCCCGATGACCTGGACGTGAACGTCGTCGAGAACACCGACAACACGGTGCACATCACGATGCCTGCACCGCCCAGCGGCGGCATGGACCTTTCGGATGATGAGTTGAGCAACGCTGCGGGGGGGAGCAAACGACATGTCTGTACAGCAGACACCCAACCCTGTGCTGACTGACTGATGACCGCAAACGCTGTCCCCTGG
ASV416	0	0	0	0	0	0	0	0	0	0	0	0	0	0	0	0	0	0	0	0	0	0	0	0	57	0	0	0	0	0	0	0	0	0	0	r__Bacteria;p__NI-Bacteria;c__NI-Bacteria;o__NI-Bacteria;f__NI-Bacteria;g__NI-Bacteria;e__NI-Bacteria	GCTTGCCGAATACGGGATGGACGTGCCCGATGGCATGGACGTGAACGTCGTCGAGAACACCGACACCACCGTGCACATCACGATGCCGGCACCGCCCAGCGGCGGCATGGACCTTTCGGATGATGAGTTGAGCAACGCTGCGGGGGGTTTGAAGCAACGGGATGTCGTTAACGTCGATGATGAACAAGTATGTGCTGACTGACTGATGACCGCAAACGCTGTCCCCT
ASV417	0	0	0	13	0	0	0	0	0	0	0	0	0	0	0	0	0	0	0	0	0	0	0	12	0	0	0	14	0	0	0	0	0	17	0	r__Bacteria;p__NI-Bacteria;c__NI-Bacteria;o__NI-Bacteria;f__NI-Bacteria;g__NI-Bacteria;e__NI-Bacteria	AGGGATTTTGCCGATTTCGGCCTATTGGTTAAAAAATGAGCTGATTTAACAAAAATTCAACGCGAATTTTAACAAAATATTAACGCTTACAATTTCCTGATGCGGTATTTTCTCCTTACGCATCTGTGCGGTATTTCACACCGCATACTAGGGATAACAGGGTAATCTTATCGGTGCCCTCCTCCTTGTCAATATTAATGTTAAAGTGCAATTCTTTTTCCTTATCACGTTGAGCCATTAGTATCAATTTGCTTACCTGTATTCCTTTA
ASV418	0	0	0	0	0	0	0	0	0	0	0	0	0	0	0	0	0	0	0	0	0	0	0	0	36	0	0	0	19	0	0	0	0	0	0	r__NI;p__NI;c__NI;o__NI;f__NI;g__NI;e__NI	AACCGCGAGGATCATCATTTACCAGCCGGAACGACGATGAGGAGAACTGTCAGAGGCGATACTTCGAGAGCAGCGTTTTCGCTGTTTGAAATCGTTATTGCCATGGCGATTCTGAGCATGATTGCAACCGCAGTGCTTTCGGTTCTATGGCAGGCCGGAGATACAGCAGCGGAGCTTCGTTACTTAGATCGGAGAGACGAGGAAGTGAATCGCTTTGTCATGCTGCTTCGTGAATCGATTGAAGGTTTGCCACCCGACGCCACCATCACTATGGACCCGGCAGAGTCTTCGGAGTCGGGTAATCACGAGATGCTCCTTGAAAATACCCCCACGGCTTTTGTTTTC
ASV419	0	0	0	0	0	0	0	0	0	0	0	0	0	0	54	0	0	0	0	0	0	0	0	0	0	0	0	0	0	0	0	0	0	0	0	r__Bacteria;p__NI-Bacteria;c__NI-Bacteria;o__NI-Bacteria;f__NI-Bacteria;g__NI-Bacteria;e__NI-Bacteria	CGAAAGCGGATGGTCGTGCCCTGCAAGGTAAGCGTTGTAGAGGGTGGCGAGCTCTTTGAACAGCACGCTCATTGACCAGCCGTCGGAGGCGATGTGGTGCATGGTGAGCAGCAGCACGTGCCGCTCAGGGGCAAGCTGAAGCAGCTTGGCGCGCAGGGGCAAATCGTGGGCTAGGTCAAACGGCTGGCCGTTGGCGGCGTTGATCTCCTCTTGTAGCTGATCTGGAGAAATGA
ASV420	0	0	0	0	0	0	0	0	0	0	0	0	0	0	0	0	0	0	0	0	0	0	0	0	0	0	0	0	0	0	0	0	54	0	0	r__NI;p__NI;c__NI;o__NI;f__NI;g__NI;e__NI	TTCCACCCGCCTCCTGCTTGGAGGTCTTGCCCAGAAGTCAGTACTCGACACCTTGAGGGAAGAGGGTGAAGACCTTGAGCTTGACGATATCAGAAAGGCGAGTTTCGGCGGCTCCTGGTCTGTTGAGTCCGGCGGCCCTGAGCCGGGTGTTGGCTGTGCGGGTCGAGGTATCATCACCTCCATCAACATGCTTGAGTCTCTTGGCGCCTATGAAGAGAGTGAAGGTCTGGATTACGCCTTCTACGATGTACTCGGCGATGTTGTTTGCGGTGGCTTTGCCATGCCGATTCGTGATGGTAAGGCGGATGAGATTTACATCGTCTGTTCC
ASV421	0	0	0	0	0	0	0	0	0	0	0	0	0	0	0	0	0	0	0	0	0	0	0	0	0	0	0	0	0	0	0	0	54	0	0	r__Bacteria;p__Cyanobacteria;c__Cyanophyceae;o__Synechococcales;f__Leptolyngbyaceae;g__Leptolyngbya;e__NI-Leptolyngbya	TTCCACCCGTCTAATGCTCCACAGCAAGGCTCAGACTACTATTTTGCACTTAGCCGCTGAGCGCGGTGCGGTAGAAGACCTGGAGCTTGACGAAGTGCTGCTCACTGGCTACAAGAACGTTAAGTGCGTTGAGTCCGGTGGTCCTGAGCCCGGTGTCGGCTGTGCTGGACGAGGCATCATCACCGCCATCAACTTCCTAGAAGAAGAAGGCGCTTACGAAGATCTAGATTTTGTTTCTTACGACGTACTGGGCGACGTTGTTTGCGGTGGTTTTGCCATGCCCATTCGGGAAGGTAAAGCCCAGGAAATCTACATCGTCTGTTCG
ASV422	0	0	0	0	0	0	0	0	0	0	0	0	0	0	0	0	0	0	0	0	0	0	0	0	0	0	0	0	0	0	0	0	0	0	54	r__Bacteria;p__Verrucomicrobia;c__NI-Verrucomicrobia;o__NI-Verrucomicrobia;f__NI-Verrucomicrobia;g__NI-Verrucomicrobia;e__NI-Verrucomicrobia	CTCCACGCGCCTCCTGCTCGGCGGTCTCGCCCAACGCTCGGTGCTCGACACGCTTCGCGAAGAAGGCGAAGACGTCGAACTCGAAGACATCCGCACCGGCGGATTCTGCAATAGCCTCTGCGTCGAGTCCGGCGGCCCCGAACCCGGAGTCGGTTGTGCTGGCCGCGGCATCATCACCTCGATCAACATGCTCGAGCAACTGGGTGCCTACGATGAGGAAAACGAACTCGACTATGTCTTCTACGACGTGCTCGGCGACGTGGTCTGCGGCGGGTTCGCTATGCCGATCCGCGAAGGCAAAGCCGAGGAGATCTACATCGTCTGTTCC
ASV423	0	53	0	0	0	0	0	0	0	0	0	0	0	0	0	0	0	0	0	0	0	0	0	0	0	0	0	0	0	0	0	0	0	0	0	r__Bacteria;p__Cyanobacteria;c__Oscillatoriophycideae;o__Oscillatoriales;f__Oscillatoriales incertae sedis;g__Dapis;e__Dapis pnigousa	CTCTACTCGTTTAATCTTAAACGCTAAAGCTCAAACTACTGTACTTCACGTTGCTGCTGAACGCGGTGCAGTTGAAGATGTAGAATTAGACGAAGTATTGAAGCCTGGTTTCGCTGGGATCCAGTGCGTTGAGTCTGGTGGTCCTGAGCCTGGAGTTGGTTGTGCAGGTCGTGGTATTATCACTGCTATCAACTTTCTAGAAGAAGAAGGTGCTTATACCGATCTAGATTTCGTAAGTTATGACGTACTAGGTGACGTTGTTTGCGGTGGATTTGCAATGCCTATCCGTGAAAACAAAGCTCAAGAAATCTACATCGTATGTTCC
ASV424	0	0	0	0	0	0	0	0	0	0	0	0	0	0	0	0	0	0	0	0	0	0	0	0	0	0	0	0	0	0	0	0	53	0	0	r__NI;p__NI;c__NI;o__NI;f__NI;g__NI;e__NI	CTCCACAAGACTGCTGCTCAACGGGCTTGCGCAGAAAACGGTCTTAGACACCCTGCGCGATGAAGGCGAGGACGTGGTGCTCGAAGATGTCAGAAAGGACGGCTTTGGCGGCACCTTATGTACTGAGTCCGGTGGTCCTGAACCCGGCGTCGGATGCGCCGGTCGCGGCATTATCACCTCCATCAACCTTTTAGAGCAGCTCGGTGCCTACACCGAGGATCAGAATCTGGATTACGTCTTTTACGATGTTTTAGGCGATGTGGTCTGCGGTGGTTTTGCCATGCCCATTCGCGAGGGAAAGGCACAGGAGATCTACATTGTCGTTTCC
ASV425	0	0	0	52	0	0	0	0	0	0	0	0	0	0	0	0	0	0	0	0	0	0	0	0	0	0	0	0	0	0	0	0	0	0	0	r__Bacteria;p__Cyanobacteria;c__Oscillatoriophycideae;o__Chroococcales;f__Aphanothecaceae;g__Crocosphaera;e__NI-Crocosphaera	TTCTACCCGTTTGATGCTACACACCAAAGCACAAACCACTATTCTGCACTTAGCAGCAGAACGGGGAACCGTCGAAGATATCGAACTCGATGAGGTATTACTCGAAGGATACCAAGGGATCAAATGTGTTGAGTCCGGTGGTCCTGAGCCTGGAGTTGGATGTGCTGGTCGTGGGATCATCACTGCTATCAACTTCCTCGAAGAAGAGGGTGCTTATGAAGACCTAGACTTCGTGTCCTATGACGTATTAGGAGACGTTGTTTGTGGTGGTTTTGCTATGCCTATCCGTGAAGGAAAAGCACAGGAAATCTACATCGTTACTTCC
ASV426	0	0	0	0	0	0	0	0	0	0	0	0	0	0	0	0	0	0	0	0	0	0	0	0	0	0	0	0	52	0	0	0	0	0	0	r__Bacteria;p__NI-Bacteria;c__NI-Bacteria;o__NI-Bacteria;f__NI-Bacteria;g__NI-Bacteria;e__NI-Bacteria	GTTGGTCCGAACCACGGCGTTGTGATGAATCTACCCCCAGTGGTGGGTGTCTACGCGGCATTGCGCCAGGCAGAGGGACTCCCCCTGGCATTTCCCGGAGGGGTGGATCGAGCCATGGAAGCGGTAGACGTTCGCTTGGTGGGGGATGCCTGCCTTTGGGCAGCCGCCAATGCGTGTGCAGCAGGCGAAACCTACAACCTTACCAACGGCGAAGTGTTCAGTT
ASV427	0	0	0	6	0	0	0	0	0	0	0	0	0	0	0	0	0	0	0	0	0	0	0	0	0	0	0	0	0	0	0	0	0	44	0	r__Bacteria;p__NI-Bacteria;c__NI-Bacteria;o__NI-Bacteria;f__NI-Bacteria;g__NI-Bacteria;e__NI-Bacteria	AGATATCGCAGAACTCGCCAAAACACTGGATGTTTCTGAGGCGATTTTTGGGCTAGAAGAAACCATCCCAGAATTCGAACAAGGATATATCGTGCGTGCCAATGCGCGACGCGACATTTCAGAACGTCAAACGGGTTTGAAAGAGGGACTATTGTCCCCAGATTTGACAGATGATTTCGAAATGATCCATTCGGTTTTTGAACCAGGATCAAAAACGGCAGAGCCCGTTTTACGCGCCACCCAAGAAGTCGCCTATATCATCCAAGGTAAATTGGATCTGGTGATTGGCGGGCGTCGATTTACCGTCGGCGCGGGAGATAGTTTCCGCATTCGT
ASV428	0	0	0	0	0	0	0	0	0	0	0	0	0	0	0	0	0	0	0	0	0	0	0	0	0	0	0	0	0	0	49	0	0	0	0	r__NI;p__NI;c__NI;o__NI;f__NI;g__NI;e__NI	CAGTACACGCTTGTTATTGGGTGGTCTCGCACAGCGATCCGTACTCGATACCTTGAGAGAAGAAGGCGAAGACGTGGAATTGGAAGACATCCAATCCGGTGGATTCAAAAACTCTAAGTGTGTAGAGTCCGGTGGCCCTGAGCCCGGCGTTGGTTGTGCAGGTCGCGGCATCATCACTTCCATCAATATGCTCGAACAGCTCGGCGCCTACGACGAAGATCAAGAGCTCGACTATGTATTCTACGACGTCCTCGGTGACGTTGTATGTGGTGGTTTTGCCATGCCCATCCGCGAAGGTAAAGCCGAAGAGATCTACATCGTTTGCTCC
ASV429	0	0	0	0	0	0	0	0	0	0	48	0	0	0	0	0	0	0	0	0	0	0	0	0	0	0	0	0	0	0	0	0	0	0	0	r__Bacteria;p__Cyanobacteria;c__Oscillatoriophycideae;o__Oscillatoriales;f__Oscillatoriales incertae sedis;g__Dapis;e__Dapis pnigousa	CTCTACTCGTTTAGTCTTAAACGCTAAAGCTCAAACTACTGTACTACACGTTGCTGTAGAGCGCGGTGCAGTTGAAGACGTAGAATTAGATGAAGTATTGAAGCCTGGTTTCGCTGGTATCCAGTGCGTTGAGTCTGGTGGTCCTGAGCCTGGTGTAGGTTGTGCTGGCCGTGGTATTATCACTGCTATCAACTTCTTAGAAGAAGAAGGTGCTTATACCGATCTAGATTTCGTAAGTTATGACGTACTAGGTGACGTTGTTTGCGGTGGATTTGCAATGCCTATCCGTGAAAACAAAGCTCAAGAAATCTACATTGTATGTTCC
ASV430	0	0	0	0	0	0	0	0	0	0	0	48	0	0	0	0	0	0	0	0	0	0	0	0	0	0	0	0	0	0	0	0	0	0	0	r__Bacteria;p__Proteobacteria;c__Gammaproteobacteria;o__Vibrionales;f__Vibrionaceae;g__Vibrio;e__NI-Vibrio	CTCAACGCGTTTGATCCTTCATGCGAAAGCGCAGAACACCATTATGGAAATGGCTGCTGAAGCTGGAACAGTCGAAGACTTAGAGCTAGAAGATGTACTTAAAGTCGGTTACGGCGATGTACGCTGTGTTGAATCTGGTGGTCCAGAGCCAGGTGTGGGTTGTGCCGGTCGTGGTGTAATCACAGCAATCAACTTCCTCGAAGAAGAAGGTGCCTACGAAGAAGATTTAGATTTCGTTTTCTACGACGTACTAGGTGACGTGGTATGTGGTGGTTTTGCGATGCCAATTCGCGAAAACAAAGCGCAAGAAATTTACATCGTTGTATCT
ASV431	0	0	0	0	0	0	0	0	0	0	0	0	48	0	0	0	0	0	0	0	0	0	0	0	0	0	0	0	0	0	0	0	0	0	0	r__Bacteria;p__Elusimicrobia;c__NI-Elusimicrobia;o__NI-Elusimicrobia;f__NI-Elusimicrobia;g__NI-Elusimicrobia;e__NI-Elusimicrobia	GCACTTGACGGCGCGATCAAGACGATCCGGAGTTTTACCTAAGAGGAGACAGCCTATGCCCGCAATGCGCAGCAATCCCGACACGATGTACAACAGCCTTGAATTCGGCTTTTCCCACGCCAGCGTCTCTGAAGGGGGCCGGATGCTGCACCTTGCGGGGCAAGTGGCCTGGGACAAAGATCGCAATCTTGTGGGCGGGGACGACCTTGCCGCGCAGGCGCGGCAATGCCTTGCGAACCTGCGTGACGTGCTTGCCGCCCATGGTGCGACGCCTGCCGATCTCGTGCGCATCCGGACCTATGTGGTGAACCACACCCCCGACAAGATTGGCCCGGTTGCG
ASV432	0	0	8	0	0	0	0	0	0	0	0	0	0	0	11	0	0	0	8	0	0	0	7	0	0	0	0	0	0	13	0	0	0	0	0	r__Bacteria;p__NI-Bacteria;c__NI-Bacteria;o__NI-Bacteria;f__NI-Bacteria;g__NI-Bacteria;e__NI-Bacteria	TGAAAGCGGTGAACCGATTTATGGTGTTACCAGCGGTTTTGGTGGTATGGCAAATGTTGCAATTAGCCGTGAACAGGCAAGCGAACTGCAGACCAATCTGGTTTGGTTTCTGAAAACCGGTGCAGGTAATAAACTGCCGCTGGCAGATGTTCGTGCAGCAATGCTGCTGCGTGCAAATAGCCACATGCGTGGTGCAAGCGGTATTCGTCTGGAACTGATTAAACGCATGGAAATCTTTCTGAATGCCGGTGTTACCCCGTATGTTT
ASV433	0	0	6	0	0	0	0	0	0	0	9	0	0	0	0	0	0	0	16	0	0	0	12	0	0	0	4	0	0	0	0	0	0	0	0	r__NI;p__NI;c__NI;o__NI;f__NI;g__NI;e__NI	CCGGGTCAGCTGTGGGCAGCAGATCAGATGATTAGCCTGCTGGCCAATAGCCAGCTGGTTCGTGATGAACTGGATGGTAAACATGATTATCGTGATCATGAACTGATCCAGGATCGTTATAGCCTGCGTTGTCTGCCGCAGTATCTGGGTCCGATTGTTGATGGTATTAGCCAGATTGCCAAACAAATCGAAATTGAGATTAACAGCGTTACCGATAACCCGCTGATTGATGTTGATA
ASV434	0	0	0	0	0	0	0	0	0	0	0	0	0	0	0	0	0	0	0	0	0	0	0	0	0	0	0	0	0	0	0	0	0	47	0	r__Bacteria;p__NI-Bacteria;c__NI-Bacteria;o__NI-Bacteria;f__NI-Bacteria;g__NI-Bacteria;e__NI-Bacteria	AGATATCGCAGAACTTGCCAGAACACTGGATGTGTCTGAAGCGATTTTTGGGCTAGAAGAAACCATCCCAGAAATCGAACAAGGATATATCGTGCGTGCAAATGCGCGACGGAATATTTCAGAACGCCAAACGGGTTTGAAAGAGGGACTATTATCCCCAGATTTGACAGATGATTTCGAAATGATCCATTCGGTTTTTGAACCAGGTTCAAAAACGGCAGAGCCTGTTTTACGCGCCACCCAAGAAGTCGCCTATATCATCCAAGGTAAATTGGATCTGGTGATTGGCGGGCGTCGATTCACCGTCGGTGCGGGGGATAGTTTCCGCATTCGT
ASV435	0	0	0	0	0	0	0	0	0	0	0	0	0	0	0	0	0	0	0	0	0	0	0	0	0	0	0	0	0	0	0	0	0	0	47	r__Bacteria;p__Proteobacteria;c__Gammaproteobacteria;o__Vibrionales;f__Vibrionaceae;g__Vibrio;e__NI-Vibrio	CTCCACTCGTCTGATCCTTCACTCTAAAGCGCAAAACACCATCATGGAAATGGCGGCTGAAGCGGGCACGGTAGAAGATATCGAACTCGAAGATGTACTCAAAGTCGGTTACGGCGATGTTCGTTGTGTTGAGTCGGGCGGTCCTGAGCCAGGTGTTGGTTGTGCGGGTCGCGGGGTTATTACGGCGATCAACTTCTTAGAAGAAGAGGGCGCGTATGAAGATGACCTCGACTTTGTGTTCTACGACGTATTGGGTGATGTTGTGTGTGGTGGTTTCGCGATGCCTATCCGCGAAAACAAAGCCGAAGAGATCTACATCGTCGTTTCT
ASV436	0	46	0	0	0	0	0	0	0	0	0	0	0	0	0	0	0	0	0	0	0	0	0	0	0	0	0	0	0	0	0	0	0	0	0	r__Bacteria;p__Cyanobacteria;c__NI-Cyanobacteria;o__NI-Cyanobacteria;f__NI-Cyanobacteria;g__NI-Cyanobacteria;e__NI-Cyanobacteria	CTCCACTCGTTTGATGCTTCACTCTAAAGCACAAACAACCGTACTTCACTTGGCAGCCGAGCGCGGTGCAGTAGAAGACTTAGAACTCGAAGAAGTTATGCTCACCGGATATCGTGGTGTGCGCTGTGTAGAATCCGGTGGTCCCGAACCTGGCGTAGGTTGTGCTGGTCGTGGTATTATCACCTCTATCAACTTCTTGGAAGAAAACGGTGCTTACCAAGACTTAGATTTCGTATCTTACGACGTATTAGGTGACGTTGTATGTGGCGGTTTCGCTATGCCTATCCGTGAAGGAAAAGCACAAGAAATCTACATCGTTACCTCT
ASV437	0	0	0	0	0	0	0	0	0	0	0	0	0	0	0	0	0	0	0	0	0	0	0	0	0	0	0	0	0	0	0	46	0	0	0	r__Bacteria;p__Proteobacteria;c__Gammaproteobacteria;o__NI-Gammaproteobacteria;f__NI-Gammaproteobacteria;g__NI-Gammaproteobacteria;e__NI-Gammaproteobacteria	CTCAACCCGTCTTATTCTTCATTCTAAAGCTCAAAACACCATCATGGAAATGGCGGCAGAAGCCGGAACCGTTGAAGACCTCGAGCTTGAAGATGTACTCAAAACTGGCTACGGCGACATCAAGTGCGTTGAGTCTGGTGGCCCAGAGCCTGGTGTAGGTTGTGCAGGCCGCGGTGTAATCACTGCCATTAACTTCCTCGAGGAAGAAGGCGCATACGAAGATGATCTCGATTTCGTTTTCTACGATGTGCTCGGTGATGTTGTGTGTGGCGGATTTGCGATGCCTATCCGTGAAAACAAAGCCCAAGAGATTTACATCGTTGTATCT
ASV438	0	0	0	0	0	0	0	0	0	0	0	0	0	0	0	0	0	0	0	0	0	0	0	0	0	0	0	0	0	0	0	0	46	0	0	r__Bacteria;p__Proteobacteria;c__Epsilonproteobacteria;o__Campylobacterales;f__Helicobacteraceae;g__NI-Helicobacteraceae;e__NI-Helicobacteraceae	TTCAACAAGACTTATTCTTCATGAGAAAGCTCAAAATACTATTCTTCAGCTTGCTGCTGAAATGGGTACTGTTGAGGATCTTGAATTAGAAGATGCATGTAAACCGGGTGCAGGTATGTTCGCACCTGATCAACCAGGTGGTTGGATTAACTGTACTGAGTCAGGTGGACCAGAGCCAGGTGTTGGTTGTGCAGGTCGTGGGGTTATTACAGCGATCAACTTCCTAGAAGAAGAGGGTGCATATGAGGAAGAAGGTCTTAACTTTGTTTCTTATGACGTACTTGGAGACGTTGTATGTGGTGGATTTGCGATGCCGATCCGTGAAGGTAAAGCTCAAGAGATCTACATTGTAATGTCT
ASV439	0	0	0	0	0	0	0	0	0	0	0	0	0	0	0	0	0	0	0	0	0	0	0	0	0	0	0	0	0	0	0	0	46	0	0	r__NI;p__NI;c__NI;o__NI;f__NI;g__NI;e__NI	TTCCACCAGGCTCTTGCTTGGCGGCCTGGCCCAGCGCTCGGTATTGGATACGCTGCGGGAAGAGGGGGAAGACGTAGAACTTGACGATATAAGGAAACCGAGCTTCGGCGGTTCCTGGTCGGTTGAATCAGGAGGGCCGGAACCGGGCGTAGGCTGCGCCGGACGTGGCATAATCACCTCAATCAATATGCTTGAAGCTCTCGGCGCGTACGATGATTCAGAGGAACTGGATTATGCTTTCTATGACGTGCTCGGCGATGTTGTCTGCGGCGGTTTTGCCATGCCGATCAGAGACGGTAAGGCCCAGGAGATATATATCGTCTGCTCG
ASV440	0	0	0	0	0	0	0	0	0	0	0	0	0	0	0	0	0	0	0	0	0	0	0	0	0	0	0	0	0	0	0	0	46	0	0	r__Bacteria;p__Proteobacteria;c__Alphaproteobacteria;o__Rhodobacterales;f__Rhodobacteraceae;g__NI-Rhodobacteraceae;e__NI-Rhodobacteraceae	CTCCACGCGCCTGATCCTGAACTCCAAAGCACAGGACACCGTGCTGCACCTGGCCGCAGAGATGGGCTCGGTTGAGGATCTGGAACTCGAAGATGTTCTGAAGATTGGTTACTCGGACATCAAATGCGTTGAATCCGGTGGTCCGGAGCCAGGTGTTGGTTGCGCGGGCCGTGGTGTTATCACCTCGATCAACTTCCTCGAAGAAAACGGTGCCTATGACGATGTCGATTACGTCTCCTATGACGTTCTTGGCGACGTTGTGTGCGGTGGCTTTGCGATGCCGATCCGCGAGAACAAGGCGCAGGAAATCTACATCGTTATGTCC
ASV441	0	0	0	0	0	0	0	0	0	0	0	0	0	0	0	0	0	0	0	6	6	17	0	17	0	0	0	0	0	0	0	0	0	0	0	r__Bacteria;p__NI-Bacteria;c__NI-Bacteria;o__NI-Bacteria;f__NI-Bacteria;g__NI-Bacteria;e__NI-Bacteria	CGCTGAATGCTGTGTTCCAGATGCCCAGCGATCATCTGAAAGCTGTAGGGAGGTTGCTTGAGCAGGGGCCCAGACGCCGCATACATGCGGCCTGCTGGTACAGCTGCTGCCAGAACGTATGAATGCGCGCTCTTGTGGCCTGGCGGATACCAGTCCAAAACGGCATCAAGTTGAAAGCAACCATGACTGGCATCTGCATGGGTAATCCAGTGCAGATAACTGGA
ASV442	0	0	0	0	0	0	0	0	0	0	0	0	0	0	0	0	0	0	0	0	0	0	0	0	0	40	0	0	6	0	0	0	0	0	0	r__Bacteria;p__Proteobacteria;c__Alphaproteobacteria;o__Rhizobiales;f__Rhizobiales incertae sedis;g__Methyloceanibacter;e__NI-Methyloceanibacter	CTCGACGCGCCTTATGCTTCACGCCAAGGCGCAAGACACGATCCTGAGCCTCGCAGCCCAAGAGGGCAGCGTCGAGGACCTCGAGATCGAGGACGTGATGAAGATCGGTTACAAGGACATCAAGTGCGTCGAATCCGGCGGTCCTGAGCCGGGTGTCGGCTGCGCCGGCCGTGGCGTCATCACCTCCATCAACTTCCTGGAAGAGAACGGCGCCTACGAGGACATCGACTATGTGTCCTACGACGTGCTGGGCGACGTGGTGTGCGGCGGTTTCGCCATGCCCATTCGCGAGAACAAGGCACAGGAAATCTACATCGTCATGTCC
ASV443	0	0	0	0	0	0	0	0	0	0	0	0	0	0	0	0	0	0	0	0	0	0	0	0	0	0	0	0	0	0	46	0	0	0	0	r__Bacteria;p__NI-Bacteria;c__NI-Bacteria;o__NI-Bacteria;f__NI-Bacteria;g__NI-Bacteria;e__NI-Bacteria	GACTTTTCACCGAGCTGCGCACGGACTGGATCAGAGATTTTCTGTGATCGACCAGCCGGTCGCGACAGCCATGCGGTCGGCCAGGGCATCGCCGGAGATGTGTTCCACCGGACAGAGCAGCTCAGGATCGAACCGGGTGAGTCGGGCGATCATGCGCGCATCGAGTTCATCGCACTTGCGCTCGTTTTCGTAAATGGCCCGAAGCTTGCGGGCGTTGGCGACGATGGTCTCGCATCCCTGTGC
ASV444	0	0	0	0	0	45	0	0	0	0	0	0	0	0	0	0	0	0	0	0	0	0	0	0	0	0	0	0	0	0	0	0	0	0	0	r__Bacteria;p__Proteobacteria;c__Gammaproteobacteria;o__Xanthomonadales;f__Xanthomonadaceae;g__Xanthomonas;e__NI-Xanthomonas	TTCGACCCGCCTGATCCTGCACGCCAAGGCGCAGGACACGATCCTGAGCCTGGCCGCTGCCGCTGGCAGCGTCGAGGACCTCGAGATCGAAGAGGTGATGAAGGTCGGCTATCGCGACATCCGTTGCGTCGAGTCCGGCGGACCGGAGCCGGGCGTCGGCTGCGCCGGCCGCGGCGTGATCACCTCGATCAACTTCCTGGAAGAGAACGGCGCCTATGAGGACATCGACTACGTGTCCTACGACGTGCTGGGCGACGTGGTGTGCGGCGGCTTCGCGATGCCGATCCGCGAGAACAAGGCGCAGGAAATCTACATCGTGATGTCC
ASV445	0	0	0	0	0	0	0	0	0	0	0	0	0	0	0	0	0	0	0	0	0	0	0	37	0	0	0	0	0	0	8	0	0	0	0	r__Bacteria;p__NI-Bacteria;c__NI-Bacteria;o__NI-Bacteria;f__NI-Bacteria;g__NI-Bacteria;e__NI-Bacteria	GTGCTTGCTGAATACGGCATGGACGTGCCCGATGGCATCGACGTGAACATCGTCGAGAACACCGACACCACCGTGCACATCACGATGCCGGCACCGCCCAGCGGCGACATGGACCTTTCGGATGATGAGTTGAGCAACGCTGCGGGGGGGAGCAAACGACATGTCTGTACAGCAGACACCCAACCCTGTGCTGACTGACTGATGACCGCAAACGCTGTCCCCTGG
ASV446	0	0	0	0	0	0	0	0	0	0	0	0	0	0	0	0	0	0	0	0	0	0	0	0	0	0	0	0	45	0	0	0	0	0	0	r__NI;p__NI;c__NI;o__NI;f__NI;g__NI;e__NI	ATGAGTCGAGGAAATCGATCTTGCTGAGATCGAGAACAGACGGAAGCTTGTTGGCCTTCAATACATCACCCACGTACTCAATGAACTGCTTCTCGGAGTACGCATCCAGCTGACCGGTGAAATGAAACACCAGACAGCCGTCTTTCTGTTCGAATCCGCCTCGGAGAGAGACGGTCAGTCGCTGCAGTTCGCTGATGGGATCAAGCCCCCCAGGCATCATCGGCACGAAGTGTAGTGATGCTGAGCGTTGACTACCACCTCATCAGCGTCGATCGGCCATCAGCGTCACAAAGCG
ASV447	0	0	0	0	0	0	0	0	0	0	0	0	0	0	0	0	0	0	0	0	0	0	0	44	0	0	0	0	0	0	0	0	0	0	0	r__Bacteria;p__NI-Bacteria;c__NI-Bacteria;o__NI-Bacteria;f__NI-Bacteria;g__NI-Bacteria;e__NI-Bacteria	AGATATCGCAGAACTCGCCAAAACACTGGATGTTTCTGAGGCGATATTTGGGCTAGAAGAAACCATCCCTGAAATCGAACAAGGATATATCGTGCGTGCGAATGCGCGACGCGATATTTCAGAACGTCAAACGGGTTTGAAAGAGGGGCTATTGTCCCCAGATTTGACTGATGATTTCGAAATGATCCATTCAGTGTTTGAACCTGGTTCAAAAACGGCAGAGCCTGTTTTACGCGCCACCCAAGAAGTCGCCTATATCATCCAAGGTAAATTGGATCTGGTGATTGGCGGGCGTCGATTCACTGTCGGTGCGGGGGATAGCTTCCGCATTCGT
ASV448	0	0	0	0	0	0	0	0	0	0	0	0	0	0	0	43	0	0	0	0	0	0	0	0	0	0	0	0	0	0	0	0	0	0	0	r__Bacteria;p__NI-Bacteria;c__NI-Bacteria;o__NI-Bacteria;f__NI-Bacteria;g__NI-Bacteria;e__NI-Bacteria	CTCTACACGTTTAATGCTTCATTGTAAAGCTCAAACAACAATTTTACATCTAGCAGCTGAAAGAGGATCTGTGGAAGATCTTGAACTAGATGAAGTATTACTAGAAGGATTTAATAGTGTTCGTTGTGTAGAATCTGGTGGTCCAGAACCAGGAGTGGGTTGTGCAGGTCGTGGTATTATCACTGCCATTAACTTTCTTGAAGAAGAAGGTGCTTATGATGATGTAGATTTAGTATCTTATGATGTATTAGGTGATGTTGTATGTGGTGGATTTGCTATGCCAATTCGTGAAGGTAAAGCACAAGAAATCTATATTGTAACTTCA
ASV449	0	0	0	0	0	0	0	0	0	0	0	0	0	0	0	0	0	0	0	0	0	0	0	0	0	0	0	0	43	0	0	0	0	0	0	r__Bacteria;p__Proteobacteria;c__Gammaproteobacteria;o__Enterobacterales;f__Enterobacteriaceae;g__Klebsiella;e__NI-Klebsiella	CTCCACCCGTCTGATCCTGCACGCCAAAGCACAGAACACCATTATGGAGATGGCCGCGGAAGTCGGCTCGGTCGAGGACCTCGAACTCGAAGACGTGCTGCAAATTGGCTACGGCGACGTGCGCTGCGCGGAATCCGGCGGCCCGGAGCCAGGCGTCGGCTGCGCGGGACGCGGCGTGATCACGGCGATCAACTTTCTTGAAGAAGAAGGCGCCTACGAGGACGATCTCGATTTCGTGTTCTATGACGTGCTCGGAGACGTGGTCTGCGGCGGCTTCGCCATGCCGATCCGCGAAAACAAAGCCCAGGAGATTTACATCGTCTGCTCC
ASV450	0	0	0	0	0	0	0	0	0	0	0	0	0	0	0	0	0	0	0	0	0	0	0	0	0	0	0	0	0	0	0	0	42	0	0	r__NI;p__NI;c__NI;o__NI;f__NI;g__NI;e__NI	TTCAACCCGCCTGCTGCTCGGAGGCCTCGCCCAGAAATCAGTTCTGGATACGCTGCGGGAAGAGGGTGAAGATGTTGAGCTTGACGATATCCGCAAGCCGAGTTTCGGAGGATCCTGGTCTGTGGAATCCGGAGGTCCGGAGCCGGGTGTCGGGTGTGCCGGCCGCGGTATTATTACGTCGATTAACATGCTCGAATCACTCGGTGCATACGAGGAGAGTGAAAATCTCGACTACGCGTTCTATGACGTTCTGGGCGATGTCGTCTGCGGCGGTTTTGCGATGCCTATCAGGGACGGAAAGGCCGAAGAGATCTACATCGTCTGTTCC
ASV451	0	4	0	0	0	0	0	0	0	0	7	0	0	0	8	0	0	0	9	0	0	0	6	0	0	0	0	0	0	7	0	0	0	0	0	r__Bacteria;p__NI-Bacteria;c__NI-Bacteria;o__NI-Bacteria;f__NI-Bacteria;g__NI-Bacteria;e__NI-Bacteria	GTCTGAAAGGTCTGCAGATTTGCGGTAATAGCATTATGCCGCTGCTGACCTTTTATGGTAATAGTATTGCAGATCGTTTTCCGACCCATGCCGAACAGTTTAACCAGAATATTAACAGCCAGGGTTATACCAGCGCAACCCTGGCACGTCGTAGCGTTGATATTTTTCAGAATTATGTTGCCATTGCCCTGATGTTTGGTGTTCAGGCAGTTGATCTGCGTACCTACAAAAAAACCGGTCATTATGATGCACGTGCCTCTCTGTCA
ASV452	0	0	0	0	0	0	0	0	0	0	0	0	0	0	6	0	0	0	12	0	0	0	0	0	0	0	6	0	0	10	7	0	0	0	0	r__NI;p__NI;c__NI;o__NI;f__NI;g__NI;e__NI	TCCGCTGAGCTATATTACCGGTAGCCTGATTGGCCTGGACCCGAGCTTTAAAGTTGATTTTAATGGCAAAGAAATGGACGCACCGACCGCACTGCGTCAGCTGAATCTGAGTCCGCTGACCCTGCTGCCGAAAGAAGGTCTGGCAATGATGAATGGCACCAGCGTTATGACCGGTATTGCAGCAAATTGTGTTTATGATACCCAGATTCTGACCGCAATTGCAATGGGTGTTCATGCACTGGATATTCAGGCACTGAATGGTA
ASV453	0	0	0	0	0	0	0	0	0	0	0	0	0	0	0	0	0	0	0	0	0	0	0	0	0	0	0	0	0	0	0	0	41	0	0	r__Bacteria;p__Firmicutes;c__NI-Firmicutes;o__NI-Firmicutes;f__NI-Firmicutes;g__NI-Firmicutes;e__NI-Firmicutes	TTCAACACGTTTGTTGCTAGGTGGTTTGGCTCAAAAAACAGTTTTGGATACACTTCGTGAAGAAGGAGAAGATGTAGAGTTGGATGATATCATCAAAGAGGGATACAGCAGAACTCGTTGTGTTGAGTCAGGTGGTCCTGAGCCAGGTGTTGGATGTGCTGGTCGTGGTATCATTACTTCTATTAATCTACTTGAGCAATTAGGAGCTTGGGATCCATCATTCAAAATTGACTACACTTTCTACGATGTACTTGGAGATGTTGTTTGTGGTGGATTTGCGATGCCAATCCGTGATGGAAAAGCAGAAGAGATTTATATTGTAGTATCA
ASV454	0	0	0	0	0	0	0	0	0	0	0	0	0	0	0	0	0	0	0	0	0	0	0	0	0	0	0	0	0	0	0	0	0	0	41	r__NI;p__NI;c__NI;o__NI;f__NI;g__NI;e__NI	ATGAATCGAGGAAATCGATCTTGCTGAGATCGAGAACAGAAGGAAGCTTGTTGGCCTTCAAAACATCACCCACGTACTCCATGAACTGCTTCTCGGAGTACGCATCCAGCTGACCGGTGAAATGAAACACCAGACAGCCGTCTTTCTGTTCGAATCCGCCCCGGAGAGAGACGGTCAGTCGCTGCAGTTCGCTGATGGGATCAAGCCCCCCAGGCATCATCGGCACGAAGTGTAGTGATGCTGAGCGTTGGCTACCACCTCATCAACGGCGATCGGCCATCAGCGTCACAAAGCG
ASV455	0	0	0	0	0	0	0	0	0	0	0	0	0	0	0	0	0	0	0	0	0	0	0	0	0	0	0	0	0	0	0	0	40	0	0	r__Bacteria;p__Proteobacteria;c__Gammaproteobacteria;o__Oceanospirillales;f__Oceanospirillaceae;g__Amphritea;e__NI- Amphritea	CTCTACGCGTCTAATTCTGCATTCTAAAGCGCAGAATACCATCATGGAAATGGCAGCTGAAGCTGGCACTGTTGAAGATTTGGAACTGGAAGATGTATTAAAAACCGGCTACGGCGACATCAAGTGTGTTGAGTCCGGTGGTCCAGAGCCTGGTGTTGGTTGTGCAGGTCGCGGTGTTATTACTGCGATTAACTTCCTGGAAGAGGAAGGTGCCTATGAAGAAGACCTGGACTTTGTTTTTTACGACGTACTGGGTGACGTTGTTTGTGGTGGCTTTGCAATGCCAATCCGTGAAAACAAGGCACAGGAAATCTACATCGTTGTTTCC
ASV456	0	0	0	0	0	0	0	0	0	0	0	0	0	0	0	0	0	0	0	0	0	0	0	0	0	0	0	0	0	0	0	0	38	0	0	r__Bacteria;p__Firmicutes;c__Clostridia;o__Clostridiales;f__Clostridiaceae;g__Clostridium;e__NI-Clostridium	TTCAACTCGTCTTCTTTTGGGAGGATTGGCTCAGAAAACAGTTTTGGACACTCTTCGTGAAGAAGGAGAAGATGTAGAATTAGATGATATCATCAAACCAGGTTACAGTGGTACTCGTTGTGTGGAGTCGGGAGGTCCAGAACCAGGAGTTGGGTGTGCAGGTCGTGGTATTATTACTTCTATTAACCTATTGGAGCAATTAGGTGCATGGGATCCAGAGTTTAAAATCGATTATACTTTCTACGATGTACTTGGTGACGTTGTGTGTGGAGGATTCGCAATGCCTATCCGTGATGGTAAAGCAGAGGAGATTTATATTGTAGTATCT
ASV457	0	0	0	0	0	0	0	0	0	0	0	0	0	0	0	0	0	0	0	0	0	0	0	0	0	0	0	0	0	0	0	37	0	0	0	r__Bacteria;p__Firmicutes;c__NI-Firmicutes;o__NI-Firmicutes;f__NI-Firmicutes;g__NI-Firmicutes;e__NI-Firmicutes	TTCCACCAAAAACTTGATGCATGGCAAGCAAATTGCCACCGTACTTGATCAAATAAAAGCTAAAGGCGATGACCTTACTTTAGAAGACATTGTATTTGAAGGATTTGGCGGTGTCCTCTGTGTTGAAGCCGGTGGACCAACCCCTGGTGTGGGTTGTGCTGGGCGCGGTATTATTGCTGCCTTTGAAAAGCTTGCAGAACTCGAAGCCTTTGAAACCTATCAGCCAGATATTGTGATTTATGATGTTCTAGGCGATGTCGTCTGTGGTGGCTTTGCCATGCCAATCCGTAATTCCTATGCCCGCGAGGTTTATATTGTTTCTTCT
ASV458	0	0	0	0	0	0	0	0	0	0	0	0	0	0	0	0	0	0	0	0	0	0	0	0	0	0	0	0	0	0	0	0	37	0	0	r__NI;p__NI;c__NI;o__NI;f__NI;g__NI;e__NI	TTCCACCCGCCTCCTGCTTGGAGGTCTTGCCCAGAAGTCAGTACTCGACACCCTGAGAGAAGAGGGTGAAGACCTTGAGCTTGACGATATCAGAAAGGCGAGTTTCGGCGGCTCCTGGTCTGTTGAGTCCGGCGGCCCTGAGCCGGGTGTTGGCTGTGCGGGTCGAGGTATCATCACCTCCATCAACATGCTCGAGTCTCTTGGCGCCTATGAAGAGAGTGAAGGTCTGGATTACGCCTTCTACGATGTACTCGGCGATGTTGTTTGCGGTGGCTTTGCCATGCCTATTCGTGATGGTAAGGCGGATGAGATTTACATCGTCTGTTCC
ASV459	0	0	0	0	0	0	0	0	0	0	0	0	0	0	0	0	0	0	0	0	0	0	0	0	37	0	0	0	0	0	0	0	0	0	0	r__Bacteria;p__NI-Bacteria;c__NI-Bacteria;o__NI-Bacteria;f__NI-Bacteria;g__NI-Bacteria;e__NI-Bacteria	GCCCAACTTGGGGGAATGACCTTGAACTTCAGCCAACCCGAGGCTCCAGCAGCTGTGCTGGCCATTTTGTTGTTTCATCCTCTGGAAACCGTTGAGTTTGAAGGGATGAATGGTTTGCCTGATTGGTTGGCTTCTTCATTGAAGCAGTTGAACTAGAGCGCGCTCAGCACGGCCTCCGTAGCTTCGAGACAGGCATCAATGTCAAATCGAAGACAGCTTTTGCCTTGGTTCATTTCTTCGTGGGTTGAAAAGCTGTGAAAGTTTCTCTTTGTTTGGCAAATGTTTTCAATCAAAATAACGTTGTT
ASV460	0	0	0	0	0	0	0	0	0	0	0	0	0	0	0	0	0	0	0	0	0	0	0	0	37	0	0	0	0	0	0	0	0	0	0	r__NI;p__NI;c__NI;o__NI;f__NI;g__NI;e__NI	ATGAATCGAGAAAATCGATGTTGCTGAGATCGAGAACAGACGGAAGCTTGTTGGCCTTCAAAACATCGCCCACGTAGTCCGTGAACTGCTTCTCGGAGTAGGCATCCAGCTGACCGGTGAAATGAAACACCAAACAGCCGTCTTTCTGTTCGAATCCGCCCCGGAGAGAGACGGTCAGTCGCTGCAGTTCGCTGATGGGATCAAGCCCCCCAGGCATCGTCGGCACGAAGTGTAGTGATGCTGAGCGTTGGCAACCACCTCATCAACGGCGATCGGCCATCAGCGTCACAAAGCG
ASV461	0	0	0	0	0	0	0	0	0	0	0	0	0	0	0	0	0	0	0	0	0	0	0	0	0	0	0	37	0	0	0	0	0	0	0	r__Bacteria;p__Proteobacteria;c__Gammaproteobacteria;o__NI-Gammaproteobacteria;f__NI-Gammaproteobacteria;g__NI-Gammaproteobacteria;e__NI-Gammaproteobacteria	TTCCACACGTCTTATTCTGCACTCAAAAGCGCAAAACACAATAATGGAGATGGCTGCACAGGCTGGCACGGTAGAGGATCTTGAGCTTGAAGAATTGCTTAAGGTTGGCTTTGGCGACATTAAGTGCGTGGAGTCAGGTGGTCCTGAGCCTGGAGTTGGCTGTGCCGGTCGTGGTGTTATTACCGCGATTAACTTTCTTGAAGAGGAAGGTGCATACTCAGACGACTTAGATTTCGTTTTTTATGATGTTCTAGGTGATGTGGTTTGTGGCGGATTTGCAATGCCTATTCGTGAGAATAAGGCTCAGGAAATCTACATTGTTTGCTCT
ASV462	0	0	0	0	0	0	36	0	0	0	0	0	0	0	0	0	0	0	0	0	0	0	0	0	0	0	0	0	0	0	0	0	0	0	0	r__Bacteria;p__Verrucomicrobia;c__Opitutae;o__Puniceicoccales;f__Puniceicoccaceae;g__Cerasicoccus;e__NI-Cerasicoccus	TTCAACACGCCTCCTGCTCGGCGGCCTCGCTCAACGCTCAGTCCTCGACACCCTTCGCGAAGAAGGCGAAGACGTCGAACTCGAAGACATCCGTAGCGATGGCTTTTGCAACAGCCTCTGCGTTGAGTCCGGTGGTCCGGAACCCGGCGTCGGCTGTGCTGGTCGCGGCATTATCACTTCGATCAACATGCTCGAGCAACTCGGCGCTTACGACGAGGACAACGAACTCGACTACGTCTTCTACGATGTGCTCGGTGACGTTGTTTGCGGCGGATTCGCCATGCCGATCCGTGAAGGCAAGGCAGAGGAAATCTACATCGTCTGCTCC
ASV463	0	0	0	0	0	0	0	0	0	0	0	0	0	0	0	0	0	0	0	0	0	0	0	0	0	0	0	0	0	0	0	36	0	0	0	r__Bacteria;p__NI-Bacteria;c__NI-Bacteria;o__NI-Bacteria;f__NI-Bacteria;g__NI-Bacteria;e__NI-Bacteria	TTCAACGCGCTTAATTCTTCACTCTAAAGCACAAAACACCATTATGGAGATGGCCGCTGAAGCAGGCTCTGTAGAAGATATCGAGCTTGAAGACGTTTTAAAAACAGGTTTCGGTGATGTTCGTTGTGTTGAATCAGGCGGCCCAGAGCCAGGCGTGGGTTGTGCTGGTCGTGGGGTTATCACGGCTATCAACTTCCTTGAAGAAGAAGGCGCTTATGAAGAAGACCTAGACTTCGTTTTTTATGATGTTCTTGGTGATGTGGTGTGTGGTGGTTTTGCAATGCCGATTCGTGAGAATAAGGCGCAAGAAATCTACATCGTGTGTTCT
ASV464	0	0	0	0	0	0	0	0	0	0	0	0	0	0	0	0	0	0	0	0	0	0	0	0	0	0	0	0	0	0	0	0	0	36	0	r__Bacteria;p__NI-Bacteria;c__NI-Bacteria;o__NI-Bacteria;f__NI-Bacteria;g__NI-Bacteria;e__NI-Bacteria	AGATATCGCAGAACTCGCCAAAACACTGGATGTTTCTGAGGCGATATTTGGGCTAGAAGAAACCATCCCTGAAATCGAACAAGGATATATCGTGCGTGCGAATGCGCGACGCGGTATTTCAGAACGTCAAACGGGTCTGAAAGAGGGGCTATTGTCCCCAGATTTGACTGATGATTTCGAAATGATCCATTCAGTGTTTGAACCTGGTTCAAAAACGGCAGAGCCTGTTTTACGCGCCACCCAAGAAGTCGCCTATATCATCCAAGGTAAATTGGATCTGGTGATTGGCGGGCGTCGATTCACTGTCGGTGCGGGGGATAGCTTCCGCATTCGT
ASV465	0	0	0	0	35	0	0	0	0	0	0	0	0	0	0	0	0	0	0	0	0	0	0	0	0	0	0	0	0	0	0	0	0	0	0	r__Bacteria;p__NI-Bacteria;c__NI-Bacteria;o__NI-Bacteria;f__NI-Bacteria;g__NI-Bacteria;e__NI-Bacteria	GAAGCTCTCCAGAGGGTCCCGATTTACTAGCACTATATTGGTACTCCCAAAAACGAATCACTGCAACACCGATTTCGGTGCCCGGTCGCATTTTGCCGTCTGAAATCATATGAAACAGGAACAAGTCGCGACTTCAGCAGTCGAGGCGCAGGATAACTGTGCCTTGCAGGAGCCCATTGCCTTTGCGGGAATGGGCAGCATCGAGCAGCAACCTTCTTTCAGACCGATCACGA
ASV466	0	0	0	0	28	7	0	0	0	0	0	0	0	0	0	0	0	0	0	0	0	0	0	0	0	0	0	0	0	0	0	0	0	0	0	r__Bacteria;p__Elusimicrobia;c__NI-Elusimicrobia;o__NI-Elusimicrobia;f__NI-Elusimicrobia;g__NI-Elusimicrobia;e__NI-Elusimicrobia	GCAAGAGCTTGCGCACGAAGCCGAGATACTCCTGCATGGTCAAGAGCGGCACCAGGCTGAGTTTGACGTCCGGGGCGGCTTCCTTGAGGAGCAAGGTCTGCTGGTTCAGATTGGCCGTCGAGAATCCGACGAGGAACTCCAGCACCTGCGGGAGAACCAGGAAGTAGCTGAACAGGGCGCCGCCGATGAAGCAAATGGCCGAAGCGGTGGCAAACCCGATTCCATAGCGGCGCTCGTGCTTGTACAGCCCG
ASV467	0	0	0	0	0	0	0	0	0	0	0	0	0	0	0	0	0	0	0	0	0	0	0	0	0	0	0	0	0	0	0	0	35	0	0	r__NI;p__NI;c__NI;o__NI;f__NI;g__NI;e__NI	TTCAACACGACTTCTCCTAGGGGGACTGGCTCAAAAGACAGTGCTTGATACCTTGAGAGAAGAGGGTGAAGATGTTGAATTAGATGATATCGTTCGCGAAGGTTTTAGTAAGGTGAGATGTGTAGAGTCTGGAGGTCCTGAACCAGGAGTTGGATGTGCTGGACGAGGAATTATTACTTCGATCAATTTGCTCGAGCAATTAGGGGCTTGGGACGAAAAATTCTCGATTGATTATACATTCTATGACGTTCTTGGTGATGTTGTTTGTGGAGGTTTTGCCATGCCAATTCGCGAAGGAAAAGCAGAAGAGATCTACATCGTTGTATCG
ASV468	0	0	0	0	0	0	0	0	0	0	0	0	0	0	0	0	0	0	0	0	0	0	0	0	0	0	0	0	0	0	0	0	35	0	0	r__Bacteria;p__Proteobacteria;c__Alphaproteobacteria;o__Rhodobacterales;f__Rhodobacteraceae;g__Confluentimicrobium;e__NI-Confluentimicrobium	CTCCACGCGCCTGATCCTGAACTCCAAAGCACAGGACACTGTGCTGCACCTGGCCGCTGAGATGGGCTCGGTTGAGGATCTGGAACTCGAAGATGTTCTGAAGATTGGTTACTCGGACATCAAATGCGTTGAATCCGGTGGTCCGGAGCCTGGTGTTGGCTGCGCGGGCCGTGGTGTTATCACCTCGATCAACTTCCTCGAAGAAAACGGTGCCTATGACGATGTCGATTACGTCTCCTATGACGTTCTTGGCGACGTTGTGTGCGGTGGCTTTGCAATGCCGATCCGCGAGAACAAGGCGCAGGAAATCTACATCGTTATGTCC
ASV469	0	0	0	0	0	0	0	0	0	0	0	0	0	0	0	0	0	0	0	0	0	0	35	0	0	0	0	0	0	0	0	0	0	0	0	r__Bacteria;p__Elusimicrobia;c__NI-Elusimicrobia;o__NI-Elusimicrobia;f__NI-Elusimicrobia;g__NI-Elusimicrobia;e__NI-Elusimicrobia	CTCCTCGATGGTCCTCGTGCGCGAGGACGTCTACCGCACGGTCATCCAGAAGTCCTTCGAGATCGACCCCGACGATCTCGAGCCCGAAGATCTCATCATGAAGGGCATCGAGGGCATCGAGTGCATCGAGTCCGGCGGCCCCGAGGCCGGCGTGGGCTGCGGCGGGCGCGCCGTGTCCAAGAGCTTCGAGATCTTCGACGAGCTGGAGATCATCGACGAGGAGCTGTACGACGTGTCGGTGTTCGACGTCCTCGGCGACGTCGTCTGCGGTGGCTTCGCAGCCCCCATGCGCAAGGCCCACGGCTCTAAGGTCGCCGTCATCCTCTCG
ASV470	0	0	0	0	0	0	0	0	0	0	0	0	0	0	0	0	0	0	0	0	0	0	7	0	0	0	0	0	28	0	0	0	0	0	0	r__Bacteria;p__NI-Bacteria;c__NI-Bacteria;o__NI-Bacteria;f__NI-Bacteria;g__NI-Bacteria;e__NI-Bacteria	ACAACTGCGGGGCCTGTTTGACCGGACCGCAGAAAGCTTGGTGCCGGAGGCCGCCAAGGCTCCGTGCTTCGTTCACAAACAGCCCATGAACATCATCGATTTGCCCATGATTTTGCAATTGTGGCCCAAAGCCCTCATCATCAGGACGATTCGAGATCCTCGTGATGTGGTGCTGTCATGCTTTTCTCAACATTTTTCGGCAAACGGCATCAACCGTCACTTCTTGGACATTGAATCCAC
ASV471	0	0	0	0	0	0	0	0	0	0	0	0	0	0	0	0	0	0	0	0	0	0	0	0	0	0	0	0	0	0	0	0	0	35	0	r__NI;p__NI;c__NI;o__NI;f__NI;g__NI;e__NI	TGGACACACAACTATGATTGCGGTGTGCATGCATCTGGCGTGGGTACTCAGTCTCATTCATGAGCTATCGGAGGTCTATGCAGCAGCACCGTCGACACGCCAGGCGGTGCGCGGAGCGATGCGCTCATCGTTCTTCCTGCTCATTGAGATACCATCTTTTGTTCTGCCAGTGGTGCAGAAGATCATCGCATCACGTCTGGACGTGACTATCGTACTGATCGTGTCGTGCGCTACGATACTAGTGGGTGCAGCACGAACATTTCAGGAAGCT
ASV472	0	0	0	0	0	0	0	6	0	0	0	0	0	0	0	0	0	0	0	0	0	0	28	0	0	0	0	0	0	0	0	0	0	0	0	r__Bacteria;p__Elusimicrobia;c__NI-Elusimicrobia;o__NI-Elusimicrobia;f__NI-Elusimicrobia;g__NI-Elusimicrobia;e__NI-Elusimicrobia	AAGCTTCTGGGTCGTCTGCGCGAGGCCATGGCAGGAGATGATGCAGGGCAGGCCCGCCTTGATAAGATCACTCAGCTGATTGCCGACAGCATGGGCACCGAAGTGTGCTCCATCTATCTGTTTCGCGACGAAGAAACACTGGAACTCTGCGCCACTGAAGGTCTGAACCGCGAATCCGTTCACCAGACCCGTATGCGTGTGGGCGAGGGGCTGGTGGGGCGCGTGGCGCGCACCGGCAAGGTCATCAACACCCCCGACGCCCCCAGCGCGCGTGGCTTTCGCTATATGCCAGAGACCGGAGAGGAGCGCTTCTCCTCCTTCCTTGGTATCCCGGTCCAGCGTCTG
ASV473	0	0	0	0	0	0	0	0	0	0	0	0	0	0	0	0	0	0	0	0	0	0	0	0	0	0	0	0	0	0	0	0	34	0	0	r__Bacteria;p__Cyanobacteria;c__Cyanophyceae;o__Oscillatoriales;f__Oscillatoriaceae;g__Okeania;e__NI-Okeania	CTCTACTCGTTTAATCTTAAACGCTAAAGCTCAAACTACTGTACTTCACGTTGCTGCAGAGCGCGGTGCAGTTGAAGATGTAGAACTAGACGAAGTATTGAAAGATGGTTTCGCAGGCATCAAGTGCGTTGAGTCTGGTGGTCCTGAGCCTGGTGTAGGTTGTGCAGGTCGTGGTATTATCACTGCTATCAACTTCCTAGAAGAAGAAGGTGCTTATACCGATCTAGATTTCGTAAGTTATGACGTACTAGGTGACGTTGTTTGCGGTGGATTTGCAATGCCTATCCGTGAAAACAAAGCTCAAGAAATCTACATCGTATGTTCC
ASV474	0	0	0	0	0	0	0	0	0	0	0	0	0	0	0	0	0	0	0	0	0	0	0	0	0	0	0	0	0	0	34	0	0	0	0	r__Bacteria;p__Proteobacteria;c__Gammaproteobacteria;o__Alteromonadales;f__Alteromonadaceae;g__Marinobacter;e__NI-Marinobacter	TTCCACCCGTCTGATCCTGCACTCGAAAGCCCAGACCACAGTCATGCACCTGGCGGCGGAAGCCGGCTCTGTTGAAGATCTGGAACTGGAAGATGTCATGGCCGTGGGTTACGGCGATGTGAAATGTGTCGAATCCGGTGGTCCTGAGCCCGGTGTCGGCTGCGCCGGTCGCGGTGTTATCACCGCCATCAACTTCCTGGAAGAGGAAGGCGCCTACGACGAGGACCTGGATTTCGTGTTCTACGACGTACTGGGTGACGTTGTCTGTGGCGGCTTCGCCATGCCGATCCGTGAGAATAAGGCCCAGGAAATCTACATCGTGGTGTCC
ASV475	0	33	0	0	0	0	0	0	0	0	0	0	0	0	0	0	0	0	0	0	0	0	0	0	0	0	0	0	0	0	0	0	0	0	0	r__Bacteria;p__Proteobacteria;c__NI-Proteobacteria;o__NI-Proteobacteria;f__NI-Proteobacteria;g__NI-Proteobacteria;e__NI-Proteobacteria	TTCCACCCGTCTGATCCTGCACTCCAAAGCGCAGAACACGATCATGCATCTGGCCGCGGAAGCGGGCACGGTTGAAGATCTCGAACTCGAAGACGTTCTGAAAATCGGCTACGGCGACATCAAATGCGTCGAGTCCGGTGGTCCGGAGCCCGGGGTTGGCTGCGCCGGCCGCGGCGTCATCACCGCCATCAACTTCCTTGAGGAAGAAGGCGCGTATGATGAAGACCTCGACTTCGTCTTCTACGACGTGCTGGGCGACGTTGTGTGCGGCGGCTTCGCGATGCCGATCCGCGAAAACAAAGCGCAAGAAATCTACATCGTTTGCTCC
ASV476	0	0	0	9	0	0	0	0	0	0	0	0	0	0	0	0	0	0	0	0	0	0	0	7	0	0	0	8	0	0	0	0	0	8	0	r__Bacteria;p__NI-Bacteria;c__NI-Bacteria;o__NI-Bacteria;f__NI-Bacteria;g__NI-Bacteria;e__NI-Bacteria	TCCCAGGGAAACGCCCATGCAATTAGTCTATTTCTGCTGCAAGTAAGCATGCATTTGTAGGCTTGATGCTTTTTTTCTGCTTCTCCAGCCCTGGCCTGGGTCAATCCTTGGGGCCCAGACTGAGCACGTGATGGCAGAGGAAAGGAAGCCCTGCTTCCTCCAGAGGGCGTCGCAGGACAGCTTTTCCTAGACAGGGGCTAGTATGTGCAGCTCCTGCACCGGGATA
ASV477	0	0	0	0	0	0	0	0	0	0	0	0	0	0	0	0	0	0	0	0	0	0	0	0	0	0	0	0	0	0	0	0	0	32	0	r__Bacteria;p__NI-Bacteria;c__NI-Bacteria;o__NI-Bacteria;f__NI-Bacteria;g__NI-Bacteria;e__NI-Bacteria	AGATATCGCAGAACTCGCCAAAACACTGGATGTTTCTGAGGCGATTTTTGGGCTAGAAGAAACCATCCCTGAAATCGAACAAGGATATATCGTGCGTGCAAATGCGCGACGCGATATTTCAGAACGTCAAACAGGTTTGAAAGAGGGGTTATTATCCCCAGATTTGACCGATGATTTCGAAATGATCCATTCGGTGTTTGAACCTGGTTCAAAAACGGCAGAGCCTGTTTTACGCGCCACCCAAGAAGTCGCCTATATCATCCAAGGTAAATTGGATCTGGTGATTGGCGGACGTCGATTTACTGTCGGTGCGGGGGACAGTTTCCGCATTCGT
ASV478	0	0	0	0	0	31	0	0	0	0	0	0	0	0	0	0	0	0	0	0	0	0	0	0	0	0	0	0	0	0	0	0	0	0	0	r__Bacteria;p__Proteobacteria;c__Alphaproteobacteria;o__Rhodobacterales;f__Rhodobacteraceae;g__Confluentimicrobium;e__NI-Confluentimicrobium	CTCCACCCGTCTGATCCTGAACTCCAAGGCGCAGGACACTGTGTTGCACCTGGCGGCGGAAATGGGCTCGGTTGAGGATCTCGAACTCGAAGACGTGCTGAAAGTCGGCTACCAGGACATTCAGTGTGTTGAGTCCGGTGGTCCTGAGCCGGGTGTTGGCTGCGCCGGTCGCGGTGTGATCACCTCGATCAACTTCCTCGAAGAAAACGGGGCTTATGACGATGTGGACTATGTGTCCTACGACGTTCTGGGCGACGTTGTCTGCGGCGGCTTTGCGATGCCGATCCGTGAGAACAAAGCTCAGGAAATCTACATCGTGATGTCC
ASV479	0	0	0	0	0	0	31	0	0	0	0	0	0	0	0	0	0	0	0	0	0	0	0	0	0	0	0	0	0	0	0	0	0	0	0	r__Bacteria;p__Proteobacteria;c__Gammaproteobacteria;o__NI-Gammaproteobacteria;f__NI-Gammaproteobacteria;g__NI-Gammaproteobacteria;e__NI-Gammaproteobacteria	TTCCACCCGTCTGATCCTGCACTCTAAAGCACAGGAAACTATCATGCACCTGGCTGCCGAGGCTGGCTCTGTCGAAGATCTGGAGCTCGAAGATGTACTGAAAACCGGCTACGCAGAAATCAAATGCGTTGAGTCCGGTGGTCCGGAGCCGGGTGTCGGCTGCGCAGGCCGCGGTGTTATCACTGCGATCAACTTCCTCGAGGAAGAAGGCGCATACGAAGAAGATCTCGACTTCGTATTCTACGACGTACTGGGCGACGTCGTCTGCGGTGGCTTTGCGATGCCGATCCGCGAAAACAAGGCGCAGGAAATCTACATCGTCTGCTCT
ASV480	0	0	0	0	0	0	0	0	31	0	0	0	0	0	0	0	0	0	0	0	0	0	0	0	0	0	0	0	0	0	0	0	0	0	0	r__Bacteria;p__Cyanobacteria;c__NI-Cyanobacteria;o__NI-Cyanobacteria;f__NI-Cyanobacteria;g__NI-Cyanobacteria;e__NI-Cyanobacteria	TTCCACCCGCTTAATCCTCAACACTAAAGCACAAACAACAATTCTGCACTTAGCAGCAGAACGGGGTGCTGTTGAAGATATCGAACTAGAAGAAGTGCTAATCAATGGATTCAAAGACATCCAGTGTGTTGAGTCTGGTGGTCCTGAGCCTGGAGTTGGATGTGCAGGTCGTGGTATTATCACAGCCATCAACTTCTTAGAAGAAGAAGGCGCATACGAAGATCTAGACTTTGTATCCTACGACGTATTAGGTGACGTTGTTTGCGGCGGTTTTGCAATGCCTATCCGTGAAGGAAAGGCTCAAGAAATCTACATCGTAACATCC
ASV481	0	0	0	0	0	0	0	0	0	0	0	0	0	0	0	0	0	0	0	0	0	0	0	0	31	0	0	0	0	0	0	0	0	0	0	r__Bacteria;p__NI-Bacteria;c__NI-Bacteria;o__NI-Bacteria;f__NI-Bacteria;g__NI-Bacteria;e__NI-Bacteria	CGCTGAATGCTGTGTTCCAGATGCCCAGCGATCATCTGAAAGCTGTAGGGAGGTTGCTTGAGCAGGGGCCCAGACTCCGCATACATGCGGCCAGCTGGTACAGCTGCTGCCAGAACGTATGAGTGCGCGCTCTTGTGGCCTGGCGGATACCAGTCCAAAACGGCATCAAGTTGAAAGCAACCATGACTGGCCTCTGCATGGGTAACCCAGTGGAGATAACTCGA
ASV482	0	0	0	0	0	0	0	0	0	0	0	0	0	0	0	0	0	0	0	0	0	0	0	0	31	0	0	0	0	0	0	0	0	0	0	r__Bacteria;p__NI-Bacteria;c__NI-Bacteria;o__NI-Bacteria;f__NI-Bacteria;g__NI-Bacteria;e__NI-Bacteria	GCGGTGCTTGCCGAATACGGCATGGACGTGCCCGATGGCATGGACGTGAACGTCGTCGAGAACACCGACAACACGGTGCACATCACGATGCCTGCACCGCCCAGCGGCGGCATGGACCTTTCGGATGACGAGTTGAGCAACGCTGCGGGGGGTACTTACCACTCCCAACTCGACAATGACGACCCCTGTGCTGACTGACTGATGACCGCAAAAGCTGTCCCCTGGAGA
ASV483	0	0	14	0	0	0	3	0	0	0	0	0	0	0	0	0	0	0	0	0	0	0	0	0	0	0	4	0	0	0	9	0	0	0	0	r__Bacteria;p__NI-Bacteria;c__NI-Bacteria;o__NI-Bacteria;f__NI-Bacteria;g__NI-Bacteria;e__NI-Bacteria	AATACAGAGGGTGCAAGCGTTAATCGGAATTACTGGGCGTAAAGCGCGCGTAGGTGGTTCGTTAAGTTGAATGTGAAATCCCCGGGCTCAACCTGGGAACTGCATCCAAAACTGGCGAGCTAGAGTATGGTAGAGGGTGGTGGAATTTCCTGTGTAGCGGTGAAATGCGTAGATATAGGAAGGAACACCAGTGGCGAAGGCGACCACCTGGACTGATACTGACACTGAGGTGCGAAAGCGTGGGGAGCAAACAGGATTAGATACCCTGGTAGTCCACGCCGTAAACGATGTCAACTAGCCGTTGGGAGCCTTGAGCTCTTAGTGGCGCAGCTAACGCATTAAGTTGACCGCCTGGGGAGTACGGCCGCAAGGTTAAAA
ASV484	0	0	0	0	0	0	0	0	0	0	0	0	0	0	0	0	0	0	0	0	0	0	0	0	30	0	0	0	0	0	0	0	0	0	0	r__NI;p__NI;c__NI;o__NI;f__NI;g__NI;e__NI	ATGAATCGAGGAAATCGATCTTGCTGAGATCGAAAACGGACGGAAGCTTGTTGGCCTTCAAAACATCTCTTACATACTCCATGAACTGTTTCTCGGAGTACGCATCCAGCTGACCGGTGAAATGAAACACCAGACAGCCGTTTTTCTGTTCGAATCCGCCCCGGAGAGAGACGGTCAGTCGCTGCAGTTCGCTGATGGGATCAAGCCCCCCAGGCATCATCGGCACGAAGTGTAGTGATGCCGAGCGTTGGCTACCACCTGATCAACGGCGATCGGCCATCAGCGTCACAAAGCG
ASV485	0	29	0	0	0	0	0	0	0	0	0	0	0	0	0	0	0	0	0	0	0	0	0	0	0	0	0	0	0	0	0	0	0	0	0	r__Bacteria;p__NI-Bacteria;c__NI-Bacteria;o__NI-Bacteria;f__NI-Bacteria;g__NI-Bacteria;e__NI-Bacteria	CTCCACTCGTCTTATTCTCCACTCCAAAGCTCAGAACACGATCATGGAAATGGCCGCAGAGGCCGGCACCGTGGAAGACCTTGAGCTCGAAGACGTCCTCAAAGTCGGCTTCGGCGACATCAAATGTGTCGAATCCGGCGGCCCTGAGCCAGGTGTCGGTTGTGCCGGCCGCGGCGTGATCACCGCCATCAACTTCCTTGAAGAAGAAGGCGCCTACGAAGAAGACCTCGACTTCGTTTTCTACGACGTCCTCGGCGACGTCGTCTGCGGTGGCTTTGCGATGCCGATCCGCGAAAACAAGGCGCAGGAAATCTATATCGTCTGCTCT
ASV486	0	8	0	0	0	0	0	0	0	0	0	0	0	0	0	0	0	0	21	0	0	0	0	0	0	0	0	0	0	0	0	0	0	0	0	r__Bacteria;p__NI-Bacteria;c__NI-Bacteria;o__NI-Bacteria;f__NI-Bacteria;g__NI-Bacteria;e__NI-Bacteria	GCTTGCCGAATACGGGATGGACGTGCCGGATGGCATGGCCGTGAACGTCGTCGAGAACACCGACAACACGGTGCACATCACGATGCCGGCACCGCCCAGCGGGCACGGGGACCTTTCGGATGAGGAGTTGAGCAACGCTGCGGGGGGTACCCAACTCGGGCAAGGCGCGACATCCTTCGCTCCATGTCCTGACTAGGAGTTGAGCAAACGTGCTGACTACTGATGACCGCAAACGCTGTCCCCT
ASV487	0	0	0	0	0	0	0	0	0	0	0	0	0	0	29	0	0	0	0	0	0	0	0	0	0	0	0	0	0	0	0	0	0	0	0	r__Bacteria;p__NI-Bacteria;c__NI-Bacteria;o__NI-Bacteria;f__NI-Bacteria;g__NI-Bacteria;e__NI-Bacteria	TCCCCCGCTTGTTCCGCAAGAATTAATTCTGACATAAGATCCCCCGCCGGGGCCTTACGTTTTTGGGCGATCAGATCATTCAAATAGGCGCTGAAATCGCGGCTGGCCTGTTCGGCAGTATCTTCAACGGTTTGATCCCGTCCTGTTTGATACATGGCCACCATCGCATTGGACCACCGCAAAAGATCAGCCGTGCGATCCTGGGGTACGCCCAACATCTGTGCGATCACCAAAACGGGCAGGGGGCG
ASV488	0	0	0	0	0	0	0	0	0	0	0	0	0	0	0	0	0	0	0	0	0	0	0	0	0	0	0	0	0	0	0	0	29	0	0	r__NI;p__NI;c__NI;o__NI;f__NI;g__NI;e__NI	TTCCACCCGTCTGCTTCTTGGTGGTCTTGCCCAGAAATCGGTACTTGATACCCTACGTGAGGAGGGCGAGGACGTAGAACTTGAGGATATCCGTAAACCGGGTTTTGGCGAGAGTTGGTGTGTTGAGTCCGGTGGTCCTGAGCCAGGTGTAGGCTGTGCGGGTCGCGGTATCATTACCTCTATTAACATGCTCGAAAACCTTGGTGCATACGAGGAAGACGAGAACCTTGATTATGTTTTCTACGATGTACTGGGCGACGTTGTTTGCGGTGGTTTTGCAATGCCTATTCGTGACGGTAAAGCAGAAGAGATCTACATCGTTTGTTCC
ASV489	0	0	0	0	0	0	0	0	0	0	0	0	0	0	0	0	0	0	0	0	0	0	0	0	0	0	0	0	0	0	0	0	0	29	0	r__Bacteria;p__NI-Bacteria;c__NI-Bacteria;o__NI-Bacteria;f__NI-Bacteria;g__NI-Bacteria;e__NI-Bacteria	AGATATCGCAGAACTCGCCAAAACTCTGGATGTGTCTGAGGCGATTTTTGGGCTAGAAGAAACCATCCCTGAAATCGAACAAGGATATATCGTGCGTGCAAAGGCGCGACGCGATATTTCAGAGCGTCAAACAGGTTTGAAAGAGGGACTATTGTCCCCAGATTTGACCGATGATTTCGAAATGATCCATTCGGTTTTTGAGCCTGGTTCAAAAACGGCGGAGCCTGTTTTACGCGCCACCCAAGAAGTCGCCTATATCATCCAAGGTAAATTGGATCTGGTAATTGGCGGGCGTCGATTTACCGTCGGTGCGGGGGATAGTTTCCGCATTCGT
ASV490	0	0	0	0	0	0	0	0	0	0	0	0	0	28	0	0	0	0	0	0	0	0	0	0	0	0	0	0	0	0	0	0	0	0	0	r__NI;p__NI;c__NI;o__NI;f__NI;g__NI;e__NI	TTCCACTCGTCTGTTGCTTGGCGGTTTGGCTCAACGCTCGGTGCTCGACACCCTTCGCGAGGAAGGGGAGGACGTGGAACTGGAAGATATCCGCAGCGGCGGCTACTGCGATAGCCTTTGCGTCGAATCGGGCGGGCCCGAGCCAGGCGTTGGTTGCGCTGGTCGCGGCATCATCACGTCAATCAACATGCTCGAGCAGCTTGGCGCCTATGAGGAAGACCAGGAACTCGACTATGTGTTCTACGATGTTCTGGGCGACGTTGTCTGCGGTGGATTCGCGATGCCGATCCGTGAAGGCAAGGCCGAGGAAATCTACATTGTGTGTTCC
ASV491	0	0	0	0	0	0	0	0	0	0	0	0	0	0	0	0	0	0	0	0	0	0	0	0	0	0	0	0	28	0	0	0	0	0	0	r__NI;p__NI;c__NI;o__NI;f__NI;g__NI;e__NI	ACCGGTCGAAGATACCAGGTGGCTGCAACTGTTTAGTAAAAACACAGCACTCTGCTAACGCGCAAGCGGACGTATAGGGTGTGACGCCTGCCCGGTGCCGGAAGGTTAAGTGATGGTGTTAGGATTCGTCCGAAGCTCTTGATCGAAGCCCCGGTAAACGGCGGCCGTAACTATAACGGTCCTAAGGTAGCGAAATTCCTTGTCGGGTAAGTTCCGACCTGCACGAAT
ASV492	0	0	0	0	0	0	0	0	9	0	0	0	0	0	0	0	0	0	0	0	11	0	0	0	0	0	0	0	0	0	0	7	0	0	0	r__Bacteria;p__NI-Bacteria;c__NI-Bacteria;o__NI-Bacteria;f__NI-Bacteria;g__NI-Bacteria;e__NI-Bacteria	AATACAGAGGGTGCAAGCGTTAATCGGAATTACTGGGCGTAAAGCGCGCGTAGGTGGTTCGTTAAGTTGGATGTGAAAGCCCCGGGCTCAACCTGGGAACTGCATCCAAAACTGGCGAGCTAGAGTACGGTAGAGGGTGGTGGAATTTCCTGTGTAGCGGTGAAATGCGTAGATATAGGAAGGAACACCAGTGGCGAAGGCGACCACCTGGACTGATACTGACACTGAGGTGCGAAAGCGTGGGGAGCAAACAGGATTAGATACCCTGGTAGTCCACGCCGTAAACGATGTCAACTAGCCGTTGGGAGCCTTGAGCTCTTAGTGGCGCAGCTAACGCATTAAGTTGACCGCCTGGGGAGTACGGCCGCAAGGTTAAAA
ASV493	0	0	0	0	0	0	0	0	0	0	0	10	0	0	0	9	0	0	0	8	0	0	0	0	0	0	0	0	0	0	0	0	0	0	0	r__Bacteria;p__NI-Bacteria;c__NI-Bacteria;o__NI-Bacteria;f__NI-Bacteria;g__NI-Bacteria;e__NI-Bacteria	AATACAGAGGGTGCAAGCGTTAATCGGAATTACTGGGCGTAAAGCGCGCGTAGGTGGTTCGTTAAGTTGGATGTGAAATCCCCGGGCTCAACCTGGGAACTGCATCCAAAACTGGCGAGCTAGAGTATGGTAGAGGGTGGTGGAATTTCCTGTGTAGCGGTGAAATGCGTAGATATAGGAAGGAACACCAGTGGCGAAGGCGACCACCTGGACTGATACTGACACTGAGGTGCGAAAGCGTGGGGAGCAAACAGGATTAGATACCCTGGTAGTCCACGCCGTAAACGATGTCAACTAGCCGTTGGGAGCCTTGAGCTCTTAGTGGCGCAGCTAACGCATTAAGTTGACCGCCTGGGGAGTACGGCCGCAAGGTTAAAA
ASV494	0	0	0	0	0	0	0	0	0	0	0	0	0	0	0	0	0	0	0	0	0	0	0	0	0	0	0	0	0	0	0	0	27	0	0	r__NI;p__NI;c__NI;o__NI;f__NI;g__NI;e__NI	CTCTACCAGGCTTCTTTTAAACGGACTTGCACAGAAAACGGTTCTTGACACGCTTCGTGACGAAGGAGAGGACGTGCTGCTTGAAGATGTCAGAAAACAAGGATACGGCGGAACATTGTGCACTGAATCCGGTGGTCCGGAACCAGGCGTCGGCTGTGCCGGCCGCGGTATCATTACATCCATCAATCTCTTGGAGCAGCTGGGTGCCTATGCCGATGATGAAAGTCTTGATTATGTTTTCTATGATGTCCTTGGAGACGTTGTCTGCGGCGGTTTTGCCATGCCGATCCGGGAAGGGAAAGCCCAGGAAATCTATATTGTTGTTTCC
ASV495	0	0	0	0	0	0	0	0	0	0	0	0	0	0	0	0	0	0	0	0	0	0	0	0	0	0	0	0	0	0	0	0	27	0	0	r__Bacteria;p__NI-Bacteria;c__NI-Bacteria;o__NI-Bacteria;f__NI-Bacteria;g__NI-Bacteria;e__NI-Bacteria	CTCCACACGTTTGATGCTGCACTCAAAAGCGCAAAACACCATTATGGAAGCAGCGGCAGAGCAAGGTTCGGTTGAAGATATCGAACTAGAAGATGTTCTGAAAGTCGGTTACGGCGATGTGAAGTGTGTTGAGTCTGGTGGTCCCGAGCCAGGTGTCGGCTGTGCAGGTCGTGGGGTGATCACCGCGATTAACTTCCTTGAAGAAGAGGGCGCTTACGAAGAAGATCTGGATTTTGTCTTCTACGACGTGCTTGGGGATGTGGTCTGTGGTGGTTTCGCTATGCCGATCCGTGAGAACAAAGCGCAAGAGATCTACATCGTTGTCTCT
ASV496	0	0	0	0	0	0	0	0	0	0	0	0	0	0	0	0	0	0	0	0	0	0	0	0	27	0	0	0	0	0	0	0	0	0	0	r__Bacteria;p__NI-Bacteria;c__NI-Bacteria;o__NI-Bacteria;f__NI-Bacteria;g__NI-Bacteria;e__NI-Bacteria	CGCTGAATGCTGTGTTCCAGATGCCCAGCGATCATCTGAAAGCTGTAGGGAGGTTGCTTGAGCAGGGGCCCAGACGCCGCATACATGCGGCCTGCTGGTACAGCTGCTGCCAGAACGTATGAATGCGCGCTCTTGTGGCCTGGTGGATACCAGTCCAAAACGGCATCAAGTTGAAAGCAACCATGACTGGCATCTGCATGGGTAATCCAGTGCAGATAACTCGA
ASV497	0	0	0	0	12	0	0	0	0	0	0	0	0	0	0	0	0	0	0	0	0	0	14	0	0	0	0	0	0	0	0	0	0	0	0	r__Bacteria;p__NI-Bacteria;c__NI-Bacteria;o__NI-Bacteria;f__NI-Bacteria;g__NI-Bacteria;e__NI-Bacteria	CCGGGTTTGCGCTCCAGATAGTCGGTGAGATTAAGCGCCTTGGCCGCAGACTCGATCCGGCGGTTCTGTTCCGCTTCGTCGATGCCTGCCATTTTCATCGGAAAGGCGATGTTTTTGCGCACCGACATATGCGGATAGAGCGCATAGGATTGAAACACCATGGCAAGGCCGCGTTTGGCGGGCGGCGTCATGGTGGCATCCTGACCGTCGATGCGGATCTGGCCGGAAGTCACATCCTCCAACCCCGCGATCAGCCGCAGGAGCGTGGATTTACCGCAGCCCGAGGGGCCGACGAAAACTGTGAATTCGCCGTCTTCGATGGTCAGGTCCAGC
ASV498	0	0	0	0	0	0	0	5	0	0	0	0	0	0	0	12	0	0	0	9	0	0	0	0	0	0	0	0	0	0	0	0	0	0	0	r__Bacteria;p__NI-Bacteria;c__NI-Bacteria;o__NI-Bacteria;f__NI-Bacteria;g__NI-Bacteria;e__NI-Bacteria	AATACGTAGGGTGCAAGCGTTAATCGGAATTACTGGGCGTAAAGCGTGCGCAGGCGGTTGTGTAAGACAGGTGTGAAATCCCCGGGCTTAACCTGGGAATTGCATTTGTGACTGCACGACTAGAGTGTGTCAGAGGGGGGTGGAATTCCACGTGTAGCAGTGAAATGCGTAGATATGTGGAGGAACACCAATGGCGAAGGCAGCCCCCTGGGATAACACTGACGCTCATGCACGAAAGCGTGGGGAGCAAACAGGATTAGATACCCTGGTAGTCCACGCCCTAAACGATGTCAACTAGTTGTTGGGGATTTACTTCCTTGGTAACGTAGCTAACGCGTGAAGTTGACCGCCTGGGGAGTACGGCCGCAAGGTTAAAA
ASV499	0	0	0	0	0	0	0	0	0	10	4	0	7	0	5	0	0	0	0	0	0	0	0	0	0	0	0	0	0	0	0	0	0	0	0	r__Bacteria;p__NI-Bacteria;c__NI-Bacteria;o__NI-Bacteria;f__NI-Bacteria;g__NI-Bacteria;e__NI-Bacteria	GCCCAGAACCTCTCCCGATACTGACATGATCGCGGCTTGGTCTTCGGCTGAAATTTCTGCCCACTTGTCCGCATTCACGAAAACGGAGAATGATGTGGCATAGATCGCTTTACTGAATTTGGTCGTCGATTTGGTATAAGGCATCAACTGGAAAGCCTGAACCGCTTGGGGGTCAAGCCCCAGATGCCCATCAACAACACCGCGAGAGATGATCTCGTTTGACTTCACCGCAGGCGAAGAGACAACGCCTGAACCCAATTCCTTGGTGATCGCCGCGAGAGGACCCGGCAGCGCCCAAATTTTGCGGCCCGCGAGTTCTTCAATAGAGTTTATTGGCGTATCGGTTTGGCTGTAGAGTTCACCG
ASV500	0	0	0	0	0	0	0	0	0	0	0	0	0	0	0	0	0	2	0	0	0	0	0	0	24	0	0	0	0	0	0	0	0	0	0	r__Bacteria;p__NI-Bacteria;c__NI-Bacteria;o__NI-Bacteria;f__NI-Bacteria;g__NI-Bacteria;e__NI-Bacteria	CCAGAAGCTGGGGTTTGTTTTCAGCACCGGAAGGCAACACGATCACCTTTCGAGCCACTGCCGTAAGTGCTGTCACAAGAACCAGTTCGATTTGCACCACGTGGCGCCTCAGGTAACTGGTGATGTTTTGCAGCACCTCCAGAGCGATCAACACGGTGAGTAGATCGCCAAGGATCTTGATCAGATCGTCACCCAACCACGTTGCCGCTGTTCCGGCCAGCAACTTCGAGCCCAAGGAAATGATC
ASV501	0	0	0	0	0	0	0	0	0	0	0	0	0	0	0	0	0	0	0	0	0	0	0	0	26	0	0	0	0	0	0	0	0	0	0	r__Bacteria;p__NI-Bacteria;c__NI-Bacteria;o__NI-Bacteria;f__NI-Bacteria;g__NI-Bacteria;e__NI-Bacteria	TTGACATCGATACACAGCACACACTGCCTGATTTCATTCACACCCGCGGTGGTGTCGCGCTACGGCCGGGCGACGGCATTATCCACTCCTGGCTGAACCGGATGCTTCTGCCCGATACTGTAGGCACCGGCGGCGATTCCCACACGCGCTTTCCAATTGGGATCTCTTTTCCTGCCGGGTCGGGTCTCGTGGCGTTTGCCGCAGCGACCGGAGTCATGCCACTGGATATGCCCGAATCTGTGCTGATACGCTTTAAG
ASV502	0	7	0	0	18	0	0	0	0	0	0	0	0	0	0	0	0	0	0	0	0	0	0	0	0	0	0	0	0	0	0	0	0	0	0	r__NI;p__NI;c__NI;o__NI;f__NI;g__NI;e__NI	ATTGTAGAAATTTACGGGCCGGAAAGCTCTGGTAAGACCACGCTGACCCTGCATTGCGTGGCCGAAGAACAGAAAAAAGGCGGCGTTTGCGCCTTCGTGGATGCCGAACACGCACTTGATCCGGTCTATGCCCGCAAACTGGGCGTCGACCTGGATGAATTGCTGATTTCCCAGCCCGATACCGGTGAACAGTCCCTGGAAATCGTCGACACGCTGGTGCGTTCCGGTGCGGTCAGCATGATCATCGTGGATTCGGTCGCAGCACTCACGCCAAAATCCGAGCTCGAA
ASV503	0	0	0	0	0	0	0	0	0	0	0	0	0	0	0	0	0	0	0	0	0	16	9	0	0	0	0	0	0	0	0	0	0	0	0	r__Bacteria;p__NI-Bacteria;c__NI-Bacteria;o__NI-Bacteria;f__NI-Bacteria;g__NI-Bacteria;e__NI-Bacteria	GCGTAATGTGATTTCAAAAGGTCTGCCGGCATCACCCGGTGCGGCTTATGGTAAGGTTGTGTTTAGCGCGGATGACGCCGAAGTGAAGGCGCATGCGGATGAGCCTGTGATTCTATGTCGTCAGGAAACATCACCTGAAGATATTCACGGTATGCATGCCTCGAATGGTATTTTGACATCACGTGGTGGTATGACATCACATGCGGCCGTTGTCGCACGCGGTATGGGTAAGCCATGTGTCGCGGGGGCAGGGGATCTGTATATCGATCAAAAGGAAAAAGTGATCCGTAAGGGTGACTTGGAAATTAAAGAAGGTGAGATGATCACCATTGATGGCGGTACA
ASV504	0	0	0	0	0	0	0	0	0	0	0	0	0	0	0	0	0	0	0	0	0	0	0	0	0	0	0	0	23	0	0	0	0	2	0	r__Bacteria;p__NI-Bacteria;c__NI-Bacteria;o__NI-Bacteria;f__NI-Bacteria;g__NI-Bacteria;e__NI-Bacteria	CGCTGGATGCTGTGCTCCAGATGTCCAGCGATCATCTGAAAGCTGTAAGGAGGTTGCTTGAGCAGGGGACCAGATGTTGCATACATCCGGCCGGCTGGGACAGCTGCTGCCAGAACGTATGAGTGGGCGTTCTTATGGTCTGACGGATACCAGTCCAAAACGGCATCAAGTTGAAAGCAACCATGACTGGCCTCTGCATGGGTAATCCAGTGCAGATAACTCGA
ASV505	0	0	0	0	0	0	0	0	0	0	0	0	0	0	0	0	0	0	0	0	0	0	0	0	0	0	0	0	0	0	25	0	0	0	0	r__Bacteria;p__Proteobacteria;c__Gammaproteobacteria;o__NI-Gammaproteobacteria;f__NI-Gammaproteobacteria;g__NI-Gammaproteobacteria;e__NI-Gammaproteobacteria	CTCCACCCGTCTGATTCTGCATTCCAAGGCCCAGAACACCATCATGGAAATGGCCGCCGAGGCCGGCACCGTGGAAGACCTGGAATTGGAAGATGTATTGAAAGTCGGCTACGGCGACATCAAGTGCGTCGAGTCCGGCGGTCCCGAGCCGGGCGTCGGTTGCGCCGGCCGTGGCGTCATCACCGCCATCAACTTCCTGGAAGAAGAAGGCGCCTACGACGAAGACCTGGACTTCGTTTTCTACGACGTACTGGGTGATGTGGTCTGCGGCGGTTTCGCCATGCCGATCCGGGAAAACAAGGCTCAGGAAATCTACATCGTGGTATCC
ASV506	0	0	0	0	0	0	0	0	0	0	0	0	0	0	0	0	0	0	0	0	0	0	0	0	0	0	0	0	0	0	0	0	0	0	23	r__Bacteria;p__NI-Bacteria;c__NI-Bacteria;o__NI-Bacteria;f__NI-Bacteria;g__NI-Bacteria;e__NI-Bacteria	TTTCTACCGAAAAGTATAAGCTCAACTTCGGCAATCCGACCCTTCTCAATGGGTGGGACCTGAACACTGAGAAAGATAACTTTGGGGTTATACTTCAGAAGGATGGATGCTATTACTTGGCGCTTCTTGATAAGGCTCATAAAAAAGTTTTCGACAACGCCCCTAACACTGGTAAGAACGTCTACCAAAAGATGGTCTACAAACTGTTGCCCGGCCCCAACAAAATGCTTCCTAAAGTGTTTTTCGCAAAATCGAATCTCGACTATTATAATCCATCTGCCGAGCTCCT
ASV507	0	0	0	0	0	0	0	0	0	0	0	0	0	0	0	0	0	0	0	0	0	0	0	0	23	0	0	0	0	0	0	0	0	0	0	r__Bacteria;p__NI-Bacteria;c__NI-Bacteria;o__NI-Bacteria;f__NI-Bacteria;g__NI-Bacteria;e__NI-Bacteria	ATGGGAATTCGCGTGTCGCGCTGGAACGACGACGACGTATAGCTTCGGTGACGATGAATCATTATTGATCAGGTATTGATCAGGTATTGATCAGGTACGCATGGACCGAAGATACCGGAGGCCGTACGACTCATCCGGCTGGCACTAAGATCCCAAATCCGTTTTGCTTACACGATATGCATGGTAACGTGTGGGAGTGGTGTTCGGACTGGTATGCCCCCTATCCGAGCGGCGGT
ASV508	5	17	0	0	0	0	0	0	0	0	0	0	0	0	0	0	0	0	0	0	0	0	0	0	0	0	0	0	0	0	0	0	0	0	0	r__Bacteria;p__Proteobacteria;c__Alphaproteobacteria;o__Rhizobiales;f__Aurantimonadaceae;g__Martelella;e__NI-Martelella	CTCCACTCGTCTTATTCTCCATTCGAAAGCTCAGAACACGATCATGGAAATGGCCGCAGAGGCCGGAACCGTGGAAGACCTTGAGCTCGAAGACGTCCTCAAAGTCGGCTACGGCGACATCAAATGCGTCGAATCTGGTGGCCCTGAGCCAGGTGTCGGTTGTGCCGGCCGCGGCGTGATCACCGCCATCAACTTCCTTGAAGAAGAAGGCGCCTATGAAGAAGACCTCGACTTCGTTTTCTACGACGTCCTCGGCGACGTTGTCTGCGGCGGCTTTGCGATGCCGATCCGCGAAAACAAGGCGCAGGAAATCTACATCGTCTGCTCT
ASV509	0	3	0	0	0	0	0	0	0	0	0	19	0	0	0	0	0	0	0	0	0	0	0	0	0	0	0	0	0	0	0	0	0	0	0	r__Bacteria;p__Proteobacteria;c__Alphaproteobacteria;o__Rhodobacterales;f__NI-Rhodobacterales;g__NI-Rhodobacterales;e__NI-Rhodobacterales	CTCCACCCGTCTGATCCTGAACTCCAAGGCGCAGGACACTGTTTTGCACCTGGCGGCGGAAATGGGCTCGGTTGAGGATCTCGAACTCGAAGACGTGCTGAAAGTCGGCTACCAGGACATTCAGTGTGTTGAGTCCGGTGGTCCTGAGCCGGGTGTTGGCTGCGCCGGTCGCGGTGTGATCACCTCGATCAACTTCCTCGAAGAAAACGGGGCTTATGACGATGTGGACTATGTGTCCTACGACGTTCTGGGCGACGTTGTCTGCGGCGGCTTTGCGATGCCGATCCGTGAGAACAAAGCACAGGAAATCTACATCGTGATGTCC
ASV510	0	0	0	0	0	0	0	0	0	0	0	0	0	0	0	0	0	0	0	0	0	22	0	0	0	0	0	0	0	0	0	0	0	0	0	r__Bacteria;p__NI-Bacteria;c__NI-Bacteria;o__NI-Bacteria;f__NI-Bacteria;g__NI-Bacteria;e__NI-Bacteria	GAGAAGAGTGTTGGCAGAGCTCGTGTGGCTCCTGAGATTGATAAAATCCATGTAGAGGAAAGTTGGGGTCTCACCGCGCAATCCCTGGTCGGTAGCTTACGTATACAGTGTGTAGCACATCGACGTATTTGCTCGTATCCCTGTTGTAGGTAGTCTGAATGTTGGGGTTCAAGAGAATCTCAAGATCTGACTGTCCTTTGACCGCGCATGAGCTTGATCTTGACGACAAGCATTCCGAGAT
ASV511	0	0	0	0	0	0	0	0	0	0	0	0	0	0	0	0	0	0	22	0	0	0	0	0	0	0	0	0	0	0	0	0	0	0	0	r__Bacteria;p__NI-Bacteria;c__NI-Bacteria;o__NI-Bacteria;f__NI-Bacteria;g__NI-Bacteria;e__NI-Bacteria	AGGGATTTTGCCGATTTCGGCCTATTGGTTAAAAAATGAGCTGATTTAACAAAAATTTAACGCGAATTTTAACAAAATATTAACGCTTACAATTTCCTGATGCGGTATTTTCTCCTTACGCATCTGTGCGGTATTTCACACCGCATACTAGGGATAACAGGGTAATCTTTTGCTTGTTCACCATATTTTTCTTTCGACTGCGAATTAACACTGTTCTTTGATGTTAGAACAATTTAGGTTCAAAGTAC
ASV512	0	0	0	0	0	0	0	0	0	0	0	0	0	0	0	0	0	0	0	0	0	0	0	0	0	0	0	0	22	0	0	0	0	0	0	r__Bacteria;p__NI-Bacteria;c__NI-Bacteria;o__NI-Bacteria;f__NI-Bacteria;g__NI-Bacteria;e__NI-Bacteria	CGCTGGATGGTGTGCTCCAGATGCCCAGCGATCAGCTGAAAGCTGTAAGGAGGTTGCTTGAGTAGGGCCCCAGACGTTGCATACATGCGACCGGCGGGGACACCTGCTGCCAGGACGTATGAGCGGGACTTCTTTTGGTCTGGCGGATACCAGTCCAAAACCGCATCAAGCTGAAAGCAACCATGGCTTACCTCTGCATGGGTAATCCATTGCAGATAACTCGA
ASV513	0	0	0	0	0	0	0	0	0	0	0	0	0	0	0	0	0	0	0	0	0	0	0	0	0	0	0	0	22	0	0	0	0	0	0	r__NI;p__NI;c__NI;o__NI;f__NI;g__NI;e__NI	ATGAGTCGAGGAAATCGATCTTGCTGAGATCGAGAACAGACGGAAGCTTGTTGGCCTTCAATACATCACCCACGTACTCCATGAACTGCTTCTCGGAGTACGCATCCAGCTGACCGGTGAAATGAAACACCAGACAGCCCTCTTTCTGTTCAAATCCGCCCCGGAGAGAGACGGTCAGTCGCTGCAGTTCGCTGATGGGATCAAGCCCCCCAGGCATCATCGGCACGAAGTGTAGTGATGCTGAGCGTTGGCTACCACCTCATCAGCGTCGATCGGCCATCAGCGTCACAAAGCG
ASV514	0	0	0	0	0	0	0	0	0	0	0	0	0	0	0	0	0	0	0	0	0	0	0	0	0	0	0	0	0	0	22	0	0	0	0	r__Bacteria;p__NI-Bacteria;c__NI-Bacteria;o__NI-Bacteria;f__NI-Bacteria;g__NI-Bacteria;e__NI-Bacteria	ACTGGCGCGACTATGGCTTAGCGCCCGGGCTCAGCAGTCGGGCGGCGGTTAAATGGGCACGTGTGTCCCATGATGGCACGTGCCTCCTGTTCCGACCACTACTAGCGAAAAAAGTTATCTTGATCTGCGGGGCCGACCTCAATGCATCCGTGGGGACTGCTCCGAGTAGAGCGAGAGTTACTATGGAGGATCGTCAGCTCTGGGAAAGGTACCGCCAGCCGGTG
ASV515	0	0	0	0	0	0	0	0	0	0	0	0	0	0	0	0	0	0	0	0	0	0	0	0	0	0	0	0	21	0	0	0	0	0	0	r__Bacteria;p__NI-Bacteria;c__NI-Bacteria;o__NI-Bacteria;f__NI-Bacteria;g__NI-Bacteria;e__NI-Bacteria	GTCCTCGATGAGCGTCGACAGACAGTTGAGCTCCGGGCAGAGCGCCATCATGTGCTCCAGCCACTCGCCCTTGAACTGGAGGACGACGTCACGCCCCTTGATCACCGGTTGCGCGTCATCGAGCTCGCTAAACCAGGCGTGCGGAATATTCGGTCCCACCAGCACTAAATTACCGGGTTCGAAGCGGCCAATATAATCCCCTACAAAATAATGCCCTGCCGAATAACGGATGAGATGTAACTCGTACTCGGGATGGTAATTCCAGCGGGCAATAGGGGC
ASV516	0	0	0	0	0	0	0	0	0	0	0	0	0	0	0	0	0	0	0	0	0	0	0	0	0	0	0	0	0	0	21	0	0	0	0	r__Bacteria;p__Cyanobacteria;c__NI-Cyanobacteria;o__NI-Cyanobacteria;f__NI-Cyanobacteria;g__NI-Cyanobacteria;e__NI-Cyanobacteria	TTCCACCCGCTTAATGCTCCACAGCAAAGCCCAAACCACCATTCTGCACCTGGCTGCTGAGCGGGGCGCAGTTGAAGACCTTGAGCTAGATGAAGTCCTGCTTACCGGCTACAAGAACGTCAAGTGCGTTGAGTCCGGTGGTCCTGAGCCTGGTGTGGGCTGTGCCGGTCGGGGCATCATCACCGCCATTAACTTCCTCGAAGAAGAAGGCGCTTACGAAGATCTCGATTTCGTTTCCTACGACGTATTAGGCGACGTGGTTTGCGGCGGTTTTGCCATGCCCATTCGGGAAGGCAAAGCCCAGGAAATCTACATCGTCGTCTCC
ASV517	0	0	0	0	0	0	0	0	0	0	0	0	20	0	0	0	0	0	0	0	0	0	0	0	0	0	0	0	0	0	0	0	0	0	0	r__NI;p__NI;c__NI;o__NI;f__NI;g__NI;e__NI	TGTTCGAAGGCGAACACCACGATATCATAGGCACCACCGACTAGGTTCCCCACCGAATAGGTACCCGTCTCGGAGGCAACCACCAGGGTTTGGTTTTGGCGCACGTAAAGTTCCGCATTGGCCATCGGCACCCCTTTTTGGTCGGTGATGGTTCCACTGAGGGTAAATTGCCCCCATGTCGTCAGGCTGCAAAGCAGCAGCAACAAGGTACTATATGCCTTTGATTTCATCTTTAAAAGGAATGATCCATTTTTTATGGCGGAAGGACTCTTTCTCCTCCACCAGGTTTACCGTCGGGTCGATATAATCCGTGCTTCTTCGCCCGTTCAGGGTGACATAGCTCTCGACGTAGATTTCAATATTACGATGCCCCTGACT
ASV518	0	0	0	0	0	0	0	0	0	0	0	0	0	0	0	0	0	0	0	0	0	0	20	0	0	0	0	0	0	0	0	0	0	0	0	r__Bacteria;p__NI-Bacteria;c__NI-Bacteria;o__NI-Bacteria;f__NI-Bacteria;g__NI-Bacteria;e__NI-Bacteria	CCATCATGCCTTTGAGAAGAAGGGGCACCAACCCAAGGACCGGGCGATAGACGATGGCGAAAGATTTTTGTCCGCAGGGTGGCGACCATCGCCGCATGTGTTATATGACTAACACGCCTTACGACGAAGAAGGGACACCGAACCAAGGACCGGCACAAAGAGCAACCGAGAAAACAGCAATGAGGCTACAACCCATTTATCACATCGCTTTTTCTATCCCTCTTCAGAAG
ASV519	0	0	0	0	0	0	0	0	0	0	0	0	0	0	0	0	0	0	0	0	0	0	0	0	0	0	0	0	20	0	0	0	0	0	0	r__Bacteria;p__NI-Bacteria;c__NI-Bacteria;o__NI-Bacteria;f__NI-Bacteria;g__NI-Bacteria;e__NI-Bacteria	AGGTGCGACTCGCTACGGGATTGTGACCGCTTATCGGCAGGATGCATTAAAGTGCGCCGCGCATCTGGCAGAGCACGGCGCAACCAAAGGTTCTGAGGTTGCGGCTGCGACCGGTGTTTCTGTCGCTACACGTTTGATGCGTGAAAACCACTATGGCTGGTTCGATAAGGTTGAGACAGGTGTTTATGGCCTGTCCTCTGCGGGTGAAGAGGGGCTGAAGCACTGGGCCTATAGCTGGGAAGATGCAGATGAAATCTAGCTGCGCGGATGGGCTTGTTCACTCAGCTAGCGCTTCGATCTCGGCGATCATTGCGCGGCCAATATCGGAAATCACAGCGTTGCGTTTTGCAAAGGATGCGTTTGTTTC
ASV520	0	0	0	0	0	0	0	0	0	0	0	0	0	0	0	0	0	0	0	0	0	0	0	0	0	0	0	0	0	0	0	0	0	0	20	r__NI;p__NI;c__NI;o__NI;f__NI;g__NI;e__NI	CTCCACCAGGCTTCTGCTTGGCGGGCTGGCTCAGCGCTCGGTATTGGATACGCTGCGGGAAGAAGGTGAAGACGTCGAGCTCGACGATATCCGGAAACCAAGCTTCGGCGGCTCCTGGTCGGTTGAATCGGGAGGGCCGGAACCGGGGGTGGGCTGTGCCGGCCGCGGCATCATCACTTCCATCAATATGCTCGAAGCGCTGGGCGCGTACGACGATTCGGAGGAACTGGATTATGCCTTCTACGATGTGCTTGGCGACGTTGTTTGCGGCGGTTTTGCCATGCCGATCAGGGACGGTAAAGCCCAGGAGATATACATCGTCTGCTCA
ASV521	19	0	0	0	0	0	0	0	0	0	0	0	0	0	0	0	0	0	0	0	0	0	0	0	0	0	0	0	0	0	0	0	0	0	0	r__Bacteria;p__NI-Bacteria;c__NI-Bacteria;o__NI-Bacteria;f__NI-Bacteria;g__NI-Bacteria;e__NI-Bacteria	TTTCTACCGAAAAGTATAAGCTCAACTTCGGCAATCCGACCCTTCTCAATGGGTGGGACCTGAACAAAGAGAAAGATGGTTTTGGGGTTATACTTCAGAAGGATGGATGCTATTACTTGGCGCTTCTTGATAAGGCTCATAAAAAAGTTTTCGACAACGCCCCTAACACTGGTAAGAACGTCTACCAAAAGATGGTCTACAAACTGTTGCCCGGCCCCAACAAAATGCTTCCTAAAGTGTTTTTCGCAAAATCGAATCTCGACTATTATAATCCATCTGCCGAGCTCCT
ASV522	0	19	0	0	0	0	0	0	0	0	0	0	0	0	0	0	0	0	0	0	0	0	0	0	0	0	0	0	0	0	0	0	0	0	0	r__Bacteria;p__Cyanobacteria;c__NI-Cyanobacteria;o__NI-Cyanobacteria;f__NI-Cyanobacteria;g__NI-Cyanobacteria;e__NI-Cyanobacteria	TTCCACCCGTCTGATGCTCCACAGCAAAGCTCAAACTTCCGTGTTACAACTAGCCGCTGAACTCGGTGCCGTTGAAGATGTTGAACTTGATCAGGTACTGCAAGAAGGCTATCGCGGCGTTAAGTGTGTTGAGTCCGGTGGCCCTGAACCCGGCGTCGGCTGCGCCGGTCGCGGCATCATCACCGCCATCAACTTCCTGGAAGAAGAGGGAGCTTACGAAGACCTTGACTTTGTTTCCTACGACGTATTAGGTGACGTTGTCTGCGGTGGTTTCGCCATGCCCATTCGGGAAGGTAAAGCCCAGGAAATCTACATTGTGGTTTCC
ASV523	0	0	0	0	0	0	0	0	0	0	0	0	0	0	0	0	0	0	0	0	0	0	0	0	0	0	0	0	0	0	0	0	19	0	0	r__NI;p__NI;c__NI;o__NI;f__NI;g__NI;e__NI	TTCAACTCGTTTGCTTCTTGGAGGTTTGGCTCAAAAAACAGTGTTGGATACACTTCGTGAAGAGGGTGAAGATGTAGAGTTGGATGATATCATCAAAGAGGGATACAGCAGAACACGTTGTGTTGAGTCGGGAGGTCCAGAGCCAGGTGTTGGATGTGCTGGTCGTGGTATCATTACTTCTATTAACCTACTAGAGCAATTGGGAGCTTGGGATCCATCGTTCGAAATTGACTACACATTCTACGATGTACTTGGAGATGTTGTTTGTGGAGGGTTTGCAATGCCAATCCGCGATGGAAAAGCAGAAGAGATTTATATTGTAGTATCG
ASV524	0	0	0	0	0	0	0	0	0	0	0	0	0	0	0	0	0	0	0	0	0	0	0	0	0	0	0	0	0	0	0	0	19	0	0	r__NI;p__NI;c__NI;o__NI;f__NI;g__NI;e__NI	TTCCACCAGGCTCTTGCTTGGCGGCCTGGCCCAGCGCTCGGTATTGGATACGCTGCGGGAAGAAGGGGAAGACGTAGAACTCGACGATATAAGGAAACCGAGCTTCGGCGGTTCTTGGTCGGTTGAATCGGGAGGGCCGGAACCGGGTGTAGGCTGTGCCGGACGTGGCATTATCACCTCAATCAATATGCTTGAAGCTCTGGGCGCTTACGATGATTCAGAGGAACTGGATTATGCCTTCTATGACGTGCTCGGCGATGTTGTCTGCGGCGGTTTTGCCATGCCGATCAGAGACGGTAAAGCCCAGGAGATATATATCGTCTGCTCG
ASV525	0	0	0	0	0	0	0	0	0	19	0	0	0	0	0	0	0	0	0	0	0	0	0	0	0	0	0	0	0	0	0	0	0	0	0	r__Bacteria;p__NI-Bacteria;c__NI-Bacteria;o__NI-Bacteria;f__NI-Bacteria;g__NI-Bacteria;e__NI-Bacteria	CATCTGGAAATCTTTTCCGGTGAAAGATGACGGAACCCTGGGCGAAGGGAAGTTGTTCTACGATGCCACGGAGAATTTCAAGAAAGGTCTACCCGGTCTGCCGGATGGGTTGAAGGTCGATAAGGACGGAAACATCTGGGCAACTGGTCCCGGTGGCGTTTATGTATTCAATCCCGAGGGCAAACTGCTGGGACGAATTTCTACCGGAGAGAAAACTGCCAACTGTGGCT
ASV526	0	0	0	0	0	0	0	0	0	0	0	0	19	0	0	0	0	0	0	0	0	0	0	0	0	0	0	0	0	0	0	0	0	0	0	r__Bacteria;p__NI-Bacteria;c__NI-Bacteria;o__NI-Bacteria;f__NI-Bacteria;g__NI-Bacteria;e__NI-Bacteria	TAATCGTGTGTTTGGTCTGTCTATGGCAATCAGCAAAGGCAAACAAACCGTATTTTTGGCGGATACTTCAACCAACCCTGATCCTACACCGGATGCCATTGCCAATATTGCTAAGCAAACGGCGAGTCTGGCAAAAGCAATGGGTTATGAACCACGTGTGGCAATGCTTTCCTTCTCCAATTTTGGCAATCCTCCTCACAAGGAAACCACGAATATCCGTGAAGCGATTGAATTGCTCGATAACGAAAAAGTCGATTTTGAATATGAT
ASV527	0	0	0	0	0	0	0	0	0	0	0	0	0	0	0	0	0	0	0	19	0	0	0	0	0	0	0	0	0	0	0	0	0	0	0	r__Bacteria;p__NI-Bacteria;c__NI-Bacteria;o__NI-Bacteria;f__NI-Bacteria;g__NI-Bacteria;e__NI-Bacteria	GTGCTTGCCGAATACGGCATGGACGTACCCGATGGCATGGACGTGAACGTGGTCGAGAACACCGACACCACCGTGCACATCACGATGCCGGCACCGCCCAGCGGCGACATGGACCTTTCGGATGATGAGTTGAGCAACGCTGCGGGGGGGAGCAAACGACATGTCTGTACAGCAGACACCCAACCCTGTGCTGACTGACTGATGACCGCAAACGCTGTCCCCTGG
ASV528	0	0	0	0	18	0	0	0	0	0	0	0	0	0	0	0	0	0	0	0	0	0	0	0	0	0	0	0	0	0	0	0	0	0	0	r__Bacteria;p__Proteobacteria;c__Alphaproteobacteria;o__Rhodobacterales;f__NI-Rhodobacterales;g__NI-Rhodobacterales;e__NI-Rhodobacterales	CACGACATCCTTGCTGTTCGGCGGCAAAGCATGCCCGACGATCATCGAAACCTCGACCCGCAAGAAGCTGGCAGGCGAAGAGGTCCAGATTGGCGATGTGTGTTTCAAACGTGGCGGTGTGTTCGCGATGGAGCTTGGCGGGCCAGAGGTCGGTCGCGGCTGTGGCGGACGTGGGATCATCCATGGGTTCGAGCTTCTCGAAAAGCTCGGCTTCCATGATTGGGACTTCGACTATGTCCTGCTCGACTTCCTTGGCGACGTGGTCTGCGGCGGCTTTGCTATGCCGATCCGTGAGAACAAGGCTCAGGAAATCTATATCGTCTGCTCA
ASV529	0	0	2	0	0	0	0	5	6	0	0	0	0	0	0	5	0	0	0	0	0	0	0	0	0	0	0	0	0	0	0	0	0	0	0	r__Bacteria;p__NI-Bacteria;c__NI-Bacteria;o__NI-Bacteria;f__NI-Bacteria;g__NI-Bacteria;e__NI-Bacteria	AATACGAAGGGGGCTAGCGTTGCTCGGAATTACTGGGCGTAAAGGGTGCGTAGGCGGGTCTTTAAGTCAGAGGTGAAATCCTGGAGCTCAACTCCAGAACTGCCTTTGATACTGAGGATCTTGAGTTCGGGAGAGGTGAGTGGAACTGCGAGTGTAGAGGTGAAATTCGTAGATATTCGCAAGAACACCAGTGGCGAAGGCGGCTCACTGGCCCGATACTGACGCTGAGGCACGAAAGCGTGGGGAGCAAACAGGATTAGATACCCTGGTAGTCCACGCCGTAAACGATGAATGCCAGCCGTTAGTGGGTTTACTCACTAGTGGCGCAGCTAACGCTTTAAGCATTCCGCCTGGGGAGTACGGTCGCAAGATTAAAA
ASV530	0	0	0	0	0	0	0	0	0	0	0	0	0	18	0	0	0	0	0	0	0	0	0	0	0	0	0	0	0	0	0	0	0	0	0	r__Bacteria;p__Proteobacteria;c__Betaproteobacteria;o__Rhodocyclales;f__NI-Rhodocyclales;g__NI-Rhodocyclales;e__NI-Rhodocyclales	CTCGACCCGCCTGATTCTCCACTCCAAAGCGCAAACCACGGTGATGCATTTGGCCGCCGAAGCCGGCACGGTCGAAGACCTGGAGCTCGAAGACGTGCTGTCGGTCGGCTACGGCGACGTCAAATGCGTCGAGTCCGGCGGCCCGGAACCCGGCGTCGGCTGCGCCGGCCGCGGCGTGATTACCGCGATCAATTTTCTCGAAGAAGAGGGCGCCTACGACGACGACATGGACTTCGTTTTCTACGACGTGCTCGGCGACGTGGTCTGCGGCGGTTTCGCGATGCCGATCCGCGAGAACAAAGCGCAGGAAATCTATATCGTCGTGTCC
ASV531	0	0	0	0	0	0	0	0	0	0	0	0	0	0	0	0	0	0	0	0	0	0	0	0	0	0	0	0	0	0	0	0	18	0	0	r__NI;p__NI;c__NI;o__NI;f__NI;g__NI;e__NI	CTCCACCCGCTTACTCCTTGGCGGGCTTGCTCAGAAATCAGTTCTTGATACGCTTCGGGAAGAAGGCGAAGACGTGGAACTCGATGATATCAGAAAAGCAAGTTTTGGTGGATCCTGGTCAGTGGAATCAGGTGGTCCGGAGCCAGGAGTAGGTTGTGCTGGCCGTGGTATCATTACCTCGATCAATATGCTGGAAGCTCTTGGTGCCTATGAGGAAAGTGAAGCACTTGATTATGCTTTTTATGATGTTCTTGGTGACGTTGTTTGCGGTGGTTTTGCCATGCCCATCAGGGATGGTAAGGCAGAAGAAATTTACATCGTTTGTTCC
ASV532	0	0	0	0	0	0	0	0	0	0	0	0	0	0	0	0	0	0	0	0	0	0	0	0	0	0	0	0	18	0	0	0	0	0	0	r__Bacteria;p__NI-Bacteria;c__NI-Bacteria;o__NI-Bacteria;f__NI-Bacteria;g__NI-Bacteria;e__NI-Bacteria	CTGTACCAAGCAGAACATCCCAGAGCGTCAAGAAGAGACCGAAATTGACGTCGCCGTCCGTTTCGGATGCGAGGTGGTGGTGCCGATGGACTGGAGCGACGGCCCAGATATATGCCAACGGCCCGACCCGCATGTCGACGTTCGAGTGCTGTAACTGGAGCTGTATCAGCACCGCAAAGGAAGCCACGGCGGCGACATCGAGAGGGATTCCCAGAAGAAGCCAGGGCAACGCACCGGCGGTAACCTCGATGAACTGGTGGACTGGATGCTTCAGTAGCCCGTTGAAGCCGTACATGCGGCGTACCGAATGATGCACGGCGTGAAAACGCCAGAGAAACGAAACCCTGTGACT
ASV533	0	0	0	0	0	0	0	0	0	0	0	0	0	0	0	0	0	0	0	0	0	0	0	0	0	0	0	0	0	0	18	0	0	0	0	r__Bacteria;p__Elusimicrobia;c__NI-Elusimicrobia;o__NI-Elusimicrobia;f__NI-Elusimicrobia;g__NI-Elusimicrobia;e__NI-Elusimicrobia	ACGCAAAGTGCTTACCACCGGACTTCCGGCATCACCGGGTGCGGCAGTCGGCAACCTCGCCTTCACGGCCGAAGATGCGACCGAACGGACGGCGGCGGGGGAAAGCGTCTTGTTGGTCCGCAAAGAAACCAGTCCGGAAGATGTCGAAGGAATGCACGCCGCCTGCGGTATTCTTACGAGCACCGGCGGAATGACGAGCCATGCGGCCGTCGTGGCGCGAGGCTGGGGCAAGCCGTGCGTTTGTGGGGCGGGCGAAATCCAGATCGACGAGAAGAAACAACAAATCATCGTGGCGGGCCAGAAGTTCGGTGCGAAGGACACCGTTTCGATCGACGGATCGACC
ASV534	0	0	0	0	0	0	0	0	0	0	0	0	0	0	0	0	0	0	0	0	0	13	0	0	0	0	0	0	0	0	0	0	4	0	0	r__Bacteria;p__NI-Bacteria;c__NI-Bacteria;o__NI-Bacteria;f__NI-Bacteria;g__NI-Bacteria;e__NI-Bacteria	AATACGAAGGGTGCAAGCGTTAATCGGAATTACTGGGCGTAAAGCGCGCGTAGGTGGTTCGTTAAGTTGGATGTGAAAGCCCCGGGCTCAACCTGGGAACTGCATCCAAAACTGGCGAGCTAGAGTATGGCAGAGGGTGGTGGAATTTCCTGTGTAGCGGTGAAATGCGTAGATATAGGAAGGAACACCAGTGGCGAAGGCGACCACCTGGGCTAATACTGACACTGAGGTGCGAAAGCGTGGGGAGCAAACAGGATTAGATACCCTGGTAGTCCACGCCGTAAACGATGTCGACTAGCCGTTGGGGTCCTTGAGATCTTAGTGGCGCAGCTAACGCATTAAGTCGACCGCCTGGGGAGTACGGCCGCAAGGTTAAAA
ASV535	0	0	0	0	0	0	0	0	0	0	0	8	0	0	0	0	0	0	0	9	0	0	0	0	0	0	0	0	0	0	0	0	0	0	0	r__Bacteria;p__NI-Bacteria;c__NI-Bacteria;o__NI-Bacteria;f__NI-Bacteria;g__NI-Bacteria;e__NI-Bacteria	AATACGTAGGGTGCAAGCGTTAATCGGAATTACTGGGCGTAAAGCGTGCGCAGGCGGTTATATAAGACAGATGTGAAATCCCCGGGCTCAACCTGGGAACTGCATTTGTGACTGTATAGCTAGAGTACGGTAGAGGGGGATGGAATTCCGCGTGTAGCAGTGAAATGCGTAGATATGCGGAGGAACACCGATGGCGAAGGCAATCCCCTGGACCTGTACTGACGCTCATGCACGAAAGCGTGGGGAGCAAACAGGATTAGATACCCTGGTAGTCCACGCCCTAAACGATGTCAACTGGTTGTTGGGTCTTCACTGACTCAGTAACGAAGCTAACGCGTGAAGTTGACCGCCTGGGGAGTACGGCCGCAAGGTTGAAA
ASV536	0	0	0	0	0	0	0	0	0	0	0	0	17	0	0	0	0	0	0	0	0	0	0	0	0	0	0	0	0	0	0	0	0	0	0	r__NI;p__NI;c__NI;o__NI;f__NI;g__NI;e__NI	TAAAGATATTTTGACGAAAGGTCTTCCTGCCTCTCCCGGTGCGGCGTCTGGTAAGGTTGTCTTCACATCTGAAGAAGCGGAAACGCAGGCGAATGCGGGTGAGACTGTTATTCTCTGTCGTCAGGAAACAAGTCCTGAAGATATTACCGGGATGCATGCATCAGCTGGGATTTTGACATCACGCGGTGGGATGACATCTCACGCGGCCGTGGTGGCGCGCGGTATGGGGACATGCTGTGTGGCGGGTGCCGGTGAGCTTCACATTGATTCGAAATCCAAGATTATCCGTGTTGGTGAGCGCGAGATCAAAGAGGGCGATATTTTGACGCTTGATGGATCTACG
ASV537	0	0	0	0	0	0	0	0	0	0	0	0	17	0	0	0	0	0	0	0	0	0	0	0	0	0	0	0	0	0	0	0	0	0	0	r__NI;p__NI;c__NI;o__NI;f__NI;g__NI;e__NI	GCGTAGTCCTGCGTCAGGCAGTTCAGGCGGAGAGTTCGGAGAATGACAGCGGAATCCCAAATCGTCTCTACCGGCAAAGGCAAGCGCGAATGAACGTCGTCGTTCACGTGAGACTTACCGAAGCTGCGCACTAGGTAGTCGATCGGCAAGCCCGCGCCGACGCCAGCCAGCAAGACCGTTTCTCTGGTCGTAGGCATTGCGTAAGTGGAGGCAACATTGATGTGAGACGGCGAC
ASV538	0	0	0	0	0	0	0	0	0	0	0	0	0	0	0	0	0	0	0	0	0	0	17	0	0	0	0	0	0	0	0	0	0	0	0	r__Bacteria;p__Proteobacteria;c__Alphaproteobacteria;o__Hyphomicrobiales;f__Hyphomicrobiaceae;g__Filomicrobium;e__NI-Filomicrobium	CTCCACCCGCCTCATTCTGCACTCCAAAGCGCAGAACACCATCATGGAAATGGCAGCTGAGGCTGGCACCGTTGAAGACCTCGAGCTCGAAGACGTGCTCAAGGTTGGTTACGGCGACATCAAATGCGTCGAATCCGGCGGTCCAGAGCCAGGCGTCGGTTGCGCCGGTCGCGGCGTCATCACTGCCATCAACTTCCTTGAAGAAGAAGGCGCATACGAAGAAGACCTCGACTTCGTTTTCTACGACGTCCTCGGTGACGTTGTTTGCGGTGGCTTCGCTATGCCGATCCGCGAAAACAAAGCTCAGGAAATCTACATCGTTTGCTCC
ASV539	0	0	0	0	0	0	0	0	0	0	0	0	0	0	0	0	0	0	0	0	0	0	0	0	0	0	0	0	17	0	0	0	0	0	0	r__NI;p__NI;c__NI;o__NI;f__NI;g__NI;e__NI	CAACCGGGCTACTACCCCTGGTGGAGTGAAGATTACGCCGCCTTGCCCGATATGATTGCAAACGGGGAGCTGTACTGGATCACGGTGCTATTCAATGAAAGCCATGAGGGACCCTCGGACCAAGACGAATGTGTCATGTGGCACGAGGCCTATCCAAACCCCCACATTCCCGTGCTGGCCGACACAAACCTGGAAATGAAGTCCTGGCTCGATATCCAGAGTTACCCAACGCTCAATCTCATCGATGAAGATATGGTGCTCCAAATCCACAGCAGTTCTGGACCCTTCGATGTCATGCGCCACCTT
ASV540	0	0	0	0	0	0	0	0	0	0	0	0	0	0	0	0	0	0	0	0	0	0	0	0	0	0	0	0	17	0	0	0	0	0	0	r__Bacteria;p__Elusimicrobia;c__NI-Elusimicrobia;o__NI-Elusimicrobia;f__NI-Elusimicrobia;g__NI-Elusimicrobia;e__NI-Elusimicrobia	CGTTGTGGCGTCGTCGTTGTTACCGGATCTGGCTGTGCTGGATGCCGAGCTGACCCTGGGGTTGCCGGCTCATGTGACGGCCGCAACCGGCGTGGATGCCATGGTGCATGCCATCGAGGCGTATACCAGTGCGCACAAGAAGAACCCGTATTCCGACATGCTGGCCCGTGAAGCGTTGCGCCTGTTGGGGGGTAATCTGGCCACGGCGGTGAAGGAGGGCAATAATCTGGCTGCCCGGGAAGCTTGCCTGCTG
ASV541	0	0	0	0	0	0	0	0	16	0	0	0	0	0	0	0	0	0	0	0	0	0	0	0	0	0	0	0	0	0	0	0	0	0	0	r__Bacteria;p__Cyanobacteria;c__Cyanophyceae;o__Synechococcales;f__Leptolyngbyaceae;g__Leptolyngbya;e__NI-Leptolyngbya	TTCCACTCGTCTGATGCTCCACAGCAAAGCCCAAACCTCCGTACTACAACTGGCAGCCGAACTCGGTGCCGTTGAAGATGTTGAACTTGACCAGGTACTGCAAGAAGGCTATCGCGGCGTTAAGTGCGTCGAGTCCGGTGGGCCTGAGCCCGGCGTTGGCTGTGCGGGGCGAGGCATTATCACCGCCATCAACTTCCTAGAAGAAGAAGGCGCTTACGAAGATCTTGATTTCGTCTCCTACGACGTACTGGGTGACGTAGTTTGCGGCGGTTTCGCCATGCCCATTCGGGAAGGCAAGGCCCAAGAAATCTACATCGTGGTTTCC
ASV542	16	0	0	0	0	0	0	0	0	0	0	0	0	0	0	0	0	0	0	0	0	0	0	0	0	0	0	0	0	0	0	0	0	0	0	r__Bacteria;p__Proteobacteria;c__Gammaproteobacteria;o__Vibrionales;f__Vibrionaceae;g__Vibrio;e__NI-Vibrio	CTCAACTCGTCTCATCCTGCACTCAAAAGCACAAAACACCATCATGGAAATGGCAGCGGAAGCCGGTACGGTTGAAGACATCGAATTAGAAGATGTATTGAAAGTCGGTTATGGCGATGTTCGTTGTGTGGAATCAGGCGGCCCTGAGCCAGGCGTAGGTTGTGCTGGGCGCGGTGTTATCACAGCAATCAACTTCCTCGAAGAAGAGGGCGCGTATGAAGATGACTTAGATTTCGTTTTCTACGACGTATTGGGTGACGTTGTGTGTGGTGGTTTCGCGATGCCAATTCGTGAAAACAAAGCGCAAGAAATCTACATCGTATGTTCT
ASV543	0	0	0	0	0	0	0	0	0	0	0	0	0	0	0	0	0	0	0	16	0	0	0	0	0	0	0	0	0	0	0	0	0	0	0	r__NI;p__NI;c__NI;o__NI;f__NI;g__NI;e__NI	AGGGATTTTGCCGATTTCGGCCTATTGGTTAAAAAATGAGCTGATTTAACAAAAATTTAACGCGAATTTTAACAAAATATTAACGCTTACAATTTCCTGATGCGGTATTTTCTCCTTACGCATCTGTGCGGTATTTCACACCGCATACTAGGGATAACAGGGTAATCTGGGTCTTGTTCACCATATTTTTCTTCTCGACTGCGAATTAACACTGTTCTTTGATGTTAGAACAATTTAGGTTCAAAGTAC
ASV544	0	0	0	0	0	0	0	0	0	0	0	0	0	0	0	0	0	16	0	0	0	0	0	0	0	0	0	0	0	0	0	0	0	0	0	r__Bacteria;p__Elusimicrobia;c__NI-Elusimicrobia;o__NI-Elusimicrobia;f__NI-Elusimicrobia;g__NI-Elusimicrobia;e__NI-Elusimicrobia	CCCATTCCTCGAGGCGCGATTGGTCCTGGGGCGGCGTGGCTGCTTGGCTTGACGCTCGCGCTCGCCTCGGCTGGTTTGTTGTCGGTCAGTGGTTGGTTGCCACTCGCCTTGTCCATGGGAACGATTGTGTTGTACGCGGCGGTCTATACCCCGATGAAGCCGCTCACCAGCCTGAACACCTTGGTTGGCGCGGTGGTCGGGGCCGTCCCCCCCATGATTGGATGGGCGTCGGTTCGG
ASV545	0	0	0	0	2	0	0	0	0	0	0	0	0	0	0	0	0	0	0	0	0	8	0	5	0	0	0	0	0	0	0	0	0	0	0	r__Bacteria;p__NI-Bacteria;c__NI-Bacteria;o__NI-Bacteria;f__NI-Bacteria;g__NI-Bacteria;e__NI-Bacteria	GCTTGCCGAATACGGGATGGACGTGCCCGATGGCATGGCCGTGAACGTCGTCGAGAACACCGACAACACGGTGCACATCACGATGCCGGCACCGCCCAGCGGCGGCATGGACCTTTCGGATGACGAGTTGAGCAACGCTGCGGGGGGTGCCGAACAATCTTTCTGCGGGGGGTGTTGGACCGCACACGGCCTTTCTTGTGCTGACTGACTGATGACCGCAAAAGCTGTCCCCT
ASV546	15	0	0	0	0	0	0	0	0	0	0	0	0	0	0	0	0	0	0	0	0	0	0	0	0	0	0	0	0	0	0	0	0	0	0	r__Bacteria;p__Cyanobacteria;c__NI-Cyanobacteria;o__NI-Cyanobacteria;f__NI-Cyanobacteria;g__NI-Cyanobacteria;e__NI-Cyanobacteria	TTCCACTCGCTTGATGCTTCACAGTAAGGCTCAAACTACTATTCTTCACTTAGCCGCTGAGCGGGGCGCAGTGGAAGACTTGGAACTAGATGAAGTGCTGCTCACCGGATACAAAGGCGTCAAGTGCGTTGAGTCCGGTGGTCCGGAGCCTGGAGTTGGTTGTGCAGGTCGAGGCATCATCACGGCCATCAACTTCCTAGAAGAAGAAGGCGCTTACGAAGATCTCGATTTCGTCTCCTATGACGTATTGGGTGACGTTGTCTGCGGTGGATTTGCCATGCCGATTCGGGAAGGGAAAGCCCAGGAAATCTACATTGTTTGTTCG
ASV547	0	0	7	0	0	0	0	0	0	0	0	0	0	0	0	4	0	0	0	0	0	0	0	0	0	4	0	0	0	0	0	0	0	0	0	r__Bacteria;p__Proteobacteria;c__Alphaproteobacteria;o__Rhodobacterales;f__NI-Rhodobacterales;g__NI-Rhodobacterales;e__NI-Rhodobacterales	CACCACCAGCCTGCTGTTCGGCGGCAAGGCCTGTCCAACGATCATCGAAACCTCTGCGAAGAAGAAGATCGCAGGCGAAGAGGTGAAGATCGGCGATGTGTGCTTCAAGCGCGGTGGCGTCTTCGCGATGGAGCTTGGCGGGCCCGAAGTTGGTCGTGGCTGCGGTGGTCGCGGGATCATTCATGGGTTTGAACTGCTCGAAAAGCTCGGCTTCCACGATTGGGATTTTGATTACGTCCTGCTCGACTTCTTGGGCGACGTGGTTTGTGGCGGATTTGGTCTGCCGATTG
ASV548	0	0	0	0	0	0	0	0	0	0	0	0	0	0	0	0	0	8	0	0	0	0	0	7	0	0	0	0	0	0	0	0	0	0	0	r__Bacteria;p__NI-Bacteria;c__NI-Bacteria;o__NI-Bacteria;f__NI-Bacteria;g__NI-Bacteria;e__NI-Bacteria	GCTTGCCGAATACGGCATGGACGTGCCCGATGGCATGGACGTGAACGTCGTCGAGAACACCGACACCACTGTGCACATCACGATGCCGGCACCGCCCAGCGGCGGCATGGACCTTTCGGATGAGGAGTTGAGCAACGCTGCGGGGGGGGGTTGTGATATCAATACTCCCTGTGCTTTCACATCAGTGCACATTAACTGAATGATGACCGCAAACGCTGTCCCCT
ASV549	0	0	0	0	0	0	0	0	0	0	0	0	0	0	0	0	0	0	15	0	0	0	0	0	0	0	0	0	0	0	0	0	0	0	0	r__Bacteria;p__Proteobacteria;c__Alphaproteobacteria;o__Rhizobiales;f__Bradyrhizobiaceae;g__NI-Bradyrhizobiaceae;e__NI-Bradyrhizobiaceae	CTCCACCCGCCTGATCCTCAACACCAAGATGCAGGACACCGTGCTCAGCCTCGCCGCGGAAGCCGGTTCGGTGGAAGACCTCGAACTCGAAGACGTGATGAAGATCGGCTACAAGGGCATCAAGTGCACCGAAGCCGGTGGTCCGGAACCGGGCGTCGGCTGCGCCGGCCGCGGCGTCATCACCGCGATCAACTTCCTCGAAGAGAACGGCGCCTATGAAGATGTCGACTACGTCTCCTACGACGTGCTCGGCGACGTGGTGTGCGGCGGCTTCGCGATGCCGATCCGCGAGAACAAGGCGCAGGAAATCTACATCGTCATGTCG
ASV550	0	0	0	0	0	0	0	0	0	0	0	0	0	0	0	0	0	0	0	0	0	0	0	0	0	0	0	0	15	0	0	0	0	0	0	r__NI;p__NI;c__NI;o__NI;f__NI;g__NI;e__NI	CTGATAATGCCTCAATATGGCGACGTGTCAGTTCGCGTTTTCGATTAAGCACTTTTGAGACATAAGATTTGCTGCCGATTTCGGGAAGATCGGCAGTACCTAAGTCGTTCTGCTCCATTAGAAATTTCAGCATATCCACGCCATCCAGCGCCGATAGGGATTCGTTAAAAGTTGAGAGCTCAGGAGCCGTGTCTTCCCACTCCTCGATAACATCGGTCAGCCGCTCAATGAGAAAGTCATTATCCTCATTTTCCTCGTCTAGCAGCGTTTCTACTAAGGCCAGAGCGTCTTCATACTC
ASV551	0	0	0	0	0	0	0	0	0	0	0	0	0	0	0	0	0	0	0	0	0	0	0	0	0	0	0	0	15	0	0	0	0	0	0	r__Bacteria;p__Elusimicrobia;c__NI-Elusimicrobia;o__NI-Elusimicrobia;f__NI-Elusimicrobia;g__NI-Elusimicrobia;e__NI-Elusimicrobia	GGGAGGGACGGTGCTGCTTTAAGCGAGGCCCTTCAGAGTGCCAACCAGGACTTGATCGCCGCGCTGTCCTCCTCCTGATCGGAATCGTGCCATGACGCCTCTGACGCCCGATGAACTTGTTCAGGCTCCTTTATTCGCACCGTTGGAGCAGGACCAGCTGCGGCAGCTTCTCGATCGTCATCGAGAGACCCAGCACGCCGTTGATCAGATTCTCGTGATGGAGCAGGACTGGGGCGAGTCCGTGTTTTTGATGCTGTCCGGCCTGGCCAAGGTCCGCACCTACACCGCTGATGGTGAAGAAGTGGTGATGTCTCTTTTGGGTGCGGGAGATGTTTTC
ASV552	0	0	0	0	0	0	0	0	0	0	0	0	0	0	0	0	0	0	0	0	0	0	0	0	0	0	0	0	15	0	0	0	0	0	0	r__Bacteria;p__NI-Bacteria;c__NI-Bacteria;o__NI-Bacteria;f__NI-Bacteria;g__NI-Bacteria;e__NI-Bacteria	AAAGACAAGTACATTCTGCAAGCTGTACATGAAACACTCGATCTGGGCCAGGCGACCACAGCGTGGAAGGAGGACGAGAAGAAAGTCAGCAAATTTGTGTTTATCGGCAGGAATCTCAAGGCCGACGAGCTCAGGAACAGTTTCCAGGCGTGCAAGTGGAAACCGCTGCCTGCAGGGTGGTTCGCGACGCTGGATGAGCGGCTCGGCAAGACCTATTACTATCACGCGGAGACACGAAAGACACAGTGGGAGAGGCCGAGTGAGGGTGGA
ASV553	0	0	0	0	0	0	0	0	14	0	0	0	0	0	0	0	0	0	0	0	0	0	0	0	0	0	0	0	0	0	0	0	0	0	0	r__Bacteria;p__Proteobacteria;c__Alphaproteobacteria;o__Rhodobacterales;f__Rhodobacteraceae;g__NI-Rhodobacteraceae;e__NI-Rhodobacteraceae	CTCCACCCGTCTGATCCTGAACTCCAAGGCGCAGGACACTGTTTTGCACCTGGCGGCGGAAATGGGCTCGGTTGAGGATCTCGAACTCGAAGACGTGCTGAAAGTCGGCTACCAGGACATTCAGTGTGTTGAGTCCGGTGGTCCTGAGCCGGGTGTTGGCTGCGCCGGTCGCGGTGTGATCACCTCGATCAACTTCCTCGAAGAAAACGGGGCTTATGACGATGTGGACTATGTGTCCTACGACGTTCTGGGCGACGTTGTCTGCGGCGGCTTTGCGATGCCGATCCGTGAAAACAAAGCACAGGAAATCTACATCGTGATGTCC
ASV554	0	0	0	0	0	0	0	0	0	0	0	0	0	0	0	0	0	0	0	0	0	0	0	0	0	0	0	0	0	0	0	0	14	0	0	r__Bacteria;p__Cyanobacteria;c__Cyanophyceae;o__Pleurocapsales;f__NI-Pleurocapsales;g__NI-Pleurocapsales;e__NI-Pleurocapsales	TTCTACCCGCTTGATGCTACATACTAAAGCCCAGACTACTATCCTTTCCCTTGCAGCAGAAAGAGGTTCAGTCGAAGACCTAGAACTAGAAGAAGTATTACTTACTGGCTATAATAACGTTCGCTGCGTTGAGTCTGGTGGTCCTGAGCCTGGTGTAGGTTGTGCAGGTCGCGGTATTATCACAGCTATCAACTTCCTGGAAGAAGAAGGTGCTTACGAGGACCTAGATTTAGTATCCTACGACGTATTGGGTGACGTTGTTTGCGGTGGTTTCGCTATGCCGATTCGTGAAGGTAAAGTCCAAGAAATCTACATTGTTACCTCT
ASV555	0	0	0	0	0	0	0	0	0	0	0	0	0	0	0	0	0	0	0	0	0	0	14	0	0	0	0	0	0	0	0	0	0	0	0	r__Bacteria;p__NI-Bacteria;c__NI-Bacteria;o__NI-Bacteria;f__NI-Bacteria;g__NI-Bacteria;e__NI-Bacteria	CGTCAAGAAATCGACCGAGCGTATCGGCTCCACCCTCGACCAGCACAGAACGAACCTCACGGGCCATCAGGTCCTCCATCAGGAACGGCAGGACAAACTGGCCTTCCGCGTCGAGGTGCACGACAGATTCCGGCAGTACTTGAGGTCCACCCACCACGAGTGTGGAGTGCCCATCGGCATAGACCTGACGGTCTGCAGTCGTGCGTCCTTCAGGGTCTAGGACAATGCGGAGTGGATTCGGCCCCTCGGCTTCCCGGACATTCAGGGTGGGGTCATCGTTGCCAACGGTGCCCGCCCCCACGAGGATGGCCCCTTCCTCGGCCCGCCACTGGTGGGTGAGCCGGCGCAATGCA
ASV556	0	0	0	0	0	0	0	0	0	0	0	0	0	0	0	0	0	0	0	0	0	0	0	0	0	0	0	0	14	0	0	0	0	0	0	r__Bacteria;p__NI-Bacteria;c__NI-Bacteria;o__NI-Bacteria;f__NI-Bacteria;g__NI-Bacteria;e__NI-Bacteria	ATCAGACGCAGCTTGATCTGGTTGGAGATCCAGAAATTGCAACACGGATGAGTGCCTATGAAATGGCTTTTCGGATGCAATCACGCGCTCCAGAGTTGATGGACTTTACCCAGGAAAGCCGAGAAACGCTCGACCTCTACGGGGCGGACGCGAGCAACGGTCAGAAAACATTTGCGAACAACTGTCTTTTGGCGCGGCGTCTCGCCGAACGCGGGGTGCGGTTCATTCAGGTGTACCATTCTGGGTGGGATCATCACAGCAATGTCGAAGGGGGGGTCAAGGGGCAATGTCGACAAACGGACCAGGCTTGCGCTGCCTTGATTCAGGATCTCAAAAGGAGCGGCTTGCTCGAGGATACGCTGGTTGTTT
ASV557	0	0	0	0	0	0	0	0	0	0	0	0	0	0	0	0	0	0	0	0	0	0	0	0	0	0	0	0	14	0	0	0	0	0	0	r__NI;p__NI;c__NI;o__NI;f__NI;g__NI;e__NI	ACAGGTTCGGCTCTAGTATACGGAGGTTGAAATGACCATTTGGGAAAGTAGAAACATTCCCCGATCAAGCCGCCGAAGTGGTGGGCGCGAAGCCAGGCGAACAGTCCGCATAGCGCCTTTGGCTGATGAATTGCGTCCAGTTAGAGCTGGCATGACTGGTGGCACATTTCGCCCTCTTGATAGCGCTGGGGTGGATGCCATTGAGGATGCCGTCTTTCAGATTCTTGAAGAGATTGGTCTCAGTCAGGCACCAGAAAGTGGTGTTGCCTATATGACAGATGTCGGGGCAATTG
ASV558	0	0	0	0	0	0	0	0	0	0	0	0	0	0	0	0	0	0	0	0	0	0	0	0	0	0	0	0	14	0	0	0	0	0	0	r__Bacteria;p__Proteobacteria;c__Alphaproteobacteria;o__Rhodospirillales;f__Rhodospirillaceae;g__NI-Rhodospirillaceae;e__NI-Rhodospirillaceae	CTCCACCCGCCTGATCCTCAACACCAAGCTGCAGGACACCGTGCTGCACCTGGCCGCCGAGGCCGGTTCCGTCGAGGACCTGGAACTCGAAGACGTGATGAAGATCGGCTACAAGGGCATCAAGTGCACCGAGTCCGGCGGTCCGGAGCCGGGCGTGGGCTGCGCCGGCCGTGGCGTCATCACCGCCATCAACTTCCTGGAAGAGAACGGCGCCTACGACGACGTCGACTACGTCTCCTACGACGTGCTGGGTGACGTGGTGTGCGGCGGCTTCGCCATGCCGATCCGCGAGAACAAGGCGCAGGAAATCTACATCGTCATGTCC
ASV559	0	0	0	0	0	0	0	0	0	0	0	0	0	0	0	0	0	0	0	0	0	0	0	0	0	0	0	0	0	0	0	0	0	14	0	r__Bacteria;p__NI-Bacteria;c__NI-Bacteria;o__NI-Bacteria;f__NI-Bacteria;g__NI-Bacteria;e__NI-Bacteria	AGATATCGCAGAACTCGCCAAAACTCTGGATGTGTCTGAGGCGATTTTTGGGCTAGAAGAAACGATCCCTGAAATCGAACAGGGGTATATCGTACGTGCAAATGCGCGACGCGATATTTCAGAACGTCAAACAGGTTTGAAAGAGGGGTTATTGTCCCCAGATTTGACCGATGATTTCGAAATGATCCATTCGGTGTTTGAACCAGGTTCAAAAACGGCAGAGCCTGTTTTACGGGCCACCCAAGAAGTCGCCTATATCATCCAAGGTAAATTGGATCTGGTGATTGGCGGGCGTCGCTTTACCGTCGGCGCGGGGGACAGTTTCCGCATTCGT
ASV560	0	0	0	0	0	0	0	0	0	0	0	0	0	0	0	0	0	0	0	0	0	0	0	0	0	0	0	0	0	0	0	0	0	0	14	r__Bacteria;p__NI-Bacteria;c__NI-Bacteria;o__NI-Bacteria;f__NI-Bacteria;g__NI-Bacteria;e__NI-Bacteria	TTCCACGCGTCTTATTCTTCACTCCAAAGCCCAGACGACCATCATGCATCTGGCAGCCGAAGCTGGCTCGGTGGAAGATCTCGAACTCGAAGATGTTTTGAAGGTTGGTTACGCGGACGTGAAATGCGTTGAATCCGGTGGCCCTGAGCCCGGTGTTGGCTGCGCGGGTCGCGGCGTTATCACGGCGATCAACTTCCTCGAGGAAGAAGGCGCTTATGAAGAAGATCTGGATTTCGTTTTTTATGATGTTCTGGGCGACGTTGTGTGCGGTGGCTTTGCGATGCCAATTCGCGAGAACAAGGCACAGGAAATCTACATTGTTTGCTCT
ASV561	0	0	0	0	3	0	0	0	0	0	0	0	0	0	0	0	0	0	0	0	0	0	0	0	3	0	0	0	0	0	0	0	0	0	7	r__Bacteria;p__NI-Bacteria;c__NI-Bacteria;o__NI-Bacteria;f__NI-Bacteria;g__NI-Bacteria;e__NI-Bacteria	AATACGGAGGGTGCAAGCGTTATCCGGATTCACTGGGTTTAAAGGGTGCGTAGGCGGGCAGGTAAGTCAGTGGTGAAATCCTAGAGCTTAACTCTAGAACTGCCATTGATACTATCTGTCTTGAATATTGTGGAGGTAAGCGGAATATGTCATGTAGCGGTGAAATGCTTAGATATGACATAGAACACCTATTGCGAAGGCAGCTTACTACGCATATATTGACGCTGAGGCACGAAAGCGTGGGGATCAAACAGGATTAGATACCCTGGTAGTCCACGCCCTAAACGATGATTACTCGACATTTGTGATACACTATAAGTGTCTGAGCGAAAGCATTAAGTAATCCACCTGGGAAGTACGACCGCAAGGTTGAAA
ASV562	0	0	0	0	0	0	13	0	0	0	0	0	0	0	0	0	0	0	0	0	0	0	0	0	0	0	0	0	0	0	0	0	0	0	0	r__Bacteria;p__Cyanobacteria;c__Cyanophyceae;o__NI-Cyanophyceae;f__NI-Cyanophyceae;g__NI-Cyanophyceae;e__NI-Cyanophyceae	TTCCACCCGTCTGATGCTCCACAGCAAGGCTCAGACTACTATTTTGCACTTAGCCGCTGAGCGCGGTGCGGTAGAAGACCTGGAGCTTGACGAAGTGCTGCTCACTGGCTACAAAAACGTTAAGTGCGTTGAGTCCGGTGGTCCTGAGCCTGGTGTGGGCTGTGCTGGACGAGGCATCATCACCGCCATCAACTTCCTAGAAGAAGAAGGTGCCTACGAAGATCTAGATTTTGTTTCTTACGACGTATTAGGTGACGTTGTTTGCGGTGGTTTTGCCATGCCCATTCGGGAAGGTAAAGCCCAGGAAATCTACATCGTCTGTTCG
ASV563	0	0	0	0	0	0	0	0	0	0	0	0	0	0	0	0	0	0	0	0	0	0	0	0	0	0	0	0	0	0	0	0	13	0	0	r__NI;p__NI;c__NI;o__NI;f__NI;g__NI;e__NI	TTCCACTCGTCTGCTTCTTGGTGGTCTTGCTCAGAAATCTGTACTCGATACTCTCCGTGAAGAAGGCGAAGACGTAGAACTTGAGGATATTCGTAAACCGGGTTTTGGCGAGAGCTGGTGTGTTGAGTCCGGTGGTCCAGAACCAGGTGTAGGTTGTGCGGGTCGCGGTATCATTACCTCTATTAACATGCTCGAAAACCTTGGTGCATACGAGGAAGACGAGAATCTTGACTATGTTTTCTACGATGTACTGGGCGACGTTGTTTGTGGTGGTTTTGCCATGCCTATTCGTGACGGTAAGGCAGAAGAAATCTATATCGTTTGTTCC
ASV564	0	0	0	0	0	0	0	0	0	0	0	0	0	0	0	0	0	0	0	0	0	0	0	0	0	0	0	0	13	0	0	0	0	0	0	r__NI;p__NI;c__NI;o__NI;f__NI;g__NI;e__NI	CGTGCGGCGAGGGGCGTGCCGCCCAGGACCTTCGTGACTAAGCAGCCATGAAGTTCGTGTGGTCAACGATGCTGCTGGCAGCCGCTGCAACAGTTTCAGCCAGGCAACCATCATCAGTCTGTGCGTTCGGACGCTGTCTGCCGGCATCCCCATCTCTTACTGTCGAGGACTGCGAGCATCCGTGCGTCCCACTCGCTCACAACGAGTATCTTGCTGATGCAGCACATTGGGTCAGCCGTGGCGACTTCTGGATCGCTGCTCCGCCCGAAGGCGGGCACACTTGGCTTCTGCAGGGTCTAGGTGATGAAAGCGACCTCTCAAAAGCACTGAAGCTGCGCGTGTCAGCTGGTGCCGTCGGCAAGAT
ASV565	0	0	0	0	0	0	0	0	0	0	0	0	0	0	0	0	0	0	0	0	0	0	0	0	0	0	0	0	13	0	0	0	0	0	0	r__Bacteria;p__Elusimicrobia;c__NI-Elusimicrobia;o__NI-Elusimicrobia;f__NI-Elusimicrobia;g__NI-Elusimicrobia;e__NI-Elusimicrobia	GCTGGTGTCCTCTGCCATGGCGGATGACCCTGAACTGGATGCAATGGCGGGCGGAAGTGCGGGTGCACTGGGCCGTGGTGGTATGGCGACCAAGTTGCGCGCTGCACGGTTGGCTGCTCGTTCCGGGGCGGCTACGGTGATTGTTGGCGGGCGGCTGGAGCGCGTGATTGATCGGCTGTATGCGGGCGAGTCGCTGGGCACGCTATTGCTGTCCGAAAAGGGCATGCTGGTGGCGCGCAAGCAGTGGTTGGCGGGGCACCTGCAAACCCGTGGTCGCCTGTTGCTGGATGCGGGGGCTGTCAGGGCGCTGCGCTCGGGCAAGACCAGTTTGCTGCCGGTGGGTGTTGTGGGGGTTGAGGGCGGTTTTCGGCGC
ASV566	0	0	0	0	0	0	0	0	0	0	0	0	0	0	0	0	0	0	0	0	0	0	0	0	0	0	0	0	0	0	0	0	0	0	13	r__NI;p__NI;c__NI;o__NI;f__NI;g__NI;e__NI	TTCGACCCGTCTTTTACTTGGCGGTCTTGCGCAAAAAACAGTGCTGGATACATTAAGGGAAGAAGGCGAGGATGTTGAACTCGATGATGTTATTAAGGCGGGATTTGGCCACACGCGCTGTGTTGAGTCCGGCGGACCAGAGCCGGGTGTTGGCTGTGCCGGCCGGGGGATCATCACATCCATTAACCTTCTTGAGCAGTTAGGGGCTTATGAAGAGACCTGGGAATTGGATTATGCATTTTATGATGTTTTGGGTGACGTTGTTTGCGGCGGGTTTGCCATGCCGATCAGAGAAGGAAAGGCTCAGGAAATCTACATTGTTGTGTCC
ASV567	0	0	0	0	0	0	0	0	0	0	0	0	0	0	0	0	0	0	0	0	0	0	0	0	13	0	0	0	0	0	0	0	0	0	0	r__Bacteria;p__NI-Bacteria;c__NI-Bacteria;o__NI-Bacteria;f__NI-Bacteria;g__NI-Bacteria;e__NI-Bacteria	GAGTGCCATCAACGGGCGGTGACCGGGAGACGGGCAGCCAATGCGGCAAAGGCGGCGGCCGTCGCGGACTCCGGTGCACTCAAGGTCACCGGACGTCCTCCATCTCCGCCTTGGACCACCGCCAATTCCATCGGGAGCTGGGCCAACAGGGGGACGCCGCTCTCCTCAGCAAGGCATTGGCCACCACCGGAGCCGAAGAGCTCATAGCGCTTCTCGGGTGCATCC
ASV568	0	0	0	0	0	0	0	0	0	0	0	0	0	0	0	0	0	0	0	0	0	0	0	0	13	0	0	0	0	0	0	0	0	0	0	r__Bacteria;p__NI-Bacteria;c__NI-Bacteria;o__NI-Bacteria;f__NI-Bacteria;g__NI-Bacteria;e__NI-Bacteria	CCAAAGGCGGTGCTTGCCGAATACGGGATGGACGTGCCCGATGGCATGGACGTGAACGTCGTCGAGAACACCGACAACACGGTGCACATCACGATGCCGGCACCGCCCAGCGGCGGCATGGACCTTTCGGATGACGAGTTGAGCAACGCTGCGGGGGGTGAAAGTTTTTGGCCTTTTTGCGACCCCCGTGCTGACTGACTGATGACCGCAAAAGCTGTCCCCTGGAGAAATGAT
ASV569	0	0	0	0	0	0	0	0	0	0	0	0	0	0	0	0	0	0	0	0	0	0	0	0	13	0	0	0	0	0	0	0	0	0	0	r__Bacteria;p__Firmicutes;c__Clostridia;o__NI-Clostridia;f__NI-Clostridia;g__NI-Clostridia;e__NI-Clostridia	AGCAAGGGACACCACGACGAAGTCATTTAGGGCTGATCCAAGAGAACACCCCAAAAGAGAACCGCAAAATTATTCGACGAAAAATTAATTAAGCCCCTCTAATTATTAAACAGTCGCCGTGATTTTAATGATCACTATTGCTCAAGGAGTTTGGATGATCTAACATGAATTGGCCTAGGTATCTTGCGAATGACATCGTGCCTACCAGTCAGGTAGCTAGTGATAAATGGTTCACTTTCCAGGCTCTCAAGCCTGGCAATGCTGAAGAGAAATTCACGGTTTGTTCGCAAAAAAAGTGACGACAGGAATTACTACTCAGATGTTGTCCAAATGCCTG
ASV570	0	0	0	0	0	0	0	0	0	0	0	0	0	0	0	0	0	0	0	0	0	0	0	0	0	0	13	0	0	0	0	0	0	0	0	r__Bacteria;p__NI-Bacteria;c__NI-Bacteria;o__NI-Bacteria;f__NI-Bacteria;g__NI-Bacteria;e__NI-Bacteria	GTTTCGCGAAATTCTTTTCGAGATTTGGGGGGGTCGGCGCAAGTCGAAATTTTCGGGGAGATTTGGGTGATTTCGTCGAAATTCGAAGTTGCGCGGAGGCGTGGAAAATTATCGACTTTCATTTTTGCCCGGCCGGGCGGCTGGACGCTGCATGGTTGAACGAGGCATTAGATCATAATCACTCAATTGGCACAGCTGCCTCGCGAACGTTGACACTACTCATGCTTTCGAGGTAGCATTGTCGAGAATGAGTTTTGAGATTGCGATAGTTTCC
ASV571	0	0	0	0	0	0	0	0	12	0	0	0	0	0	0	0	0	0	0	0	0	0	0	0	0	0	0	0	0	0	0	0	0	0	0	r__NI;p__NI;c__NI;o__NI;f__NI;g__NI;e__NI	CATCCGCTTTGTATATTCCTGTATAATCGACGATCAGGGCATTTGTGATCACAGTATCAACCGCCCCTTGAGCGCGGGTTGTTTGCGCTTGCCCCATGCCATCACGGATGACCTTTCCACCGCCGAACTTGACCTCTTCACCATAGGTCGTAAGATCGCGTTCGACCTCTATCACCAAATCTGTATCGGCAAGACGCAAACGATCACCCGTTGTCGGGCCAAACATCGCGGCATAATCAGCATGAGATATTTTTGCGGGCATTGTGCAGAGCTTTCAAAAGACAGGGTTTTCTGAT
ASV572	12	0	0	0	0	0	0	0	0	0	0	0	0	0	0	0	0	0	0	0	0	0	0	0	0	0	0	0	0	0	0	0	0	0	0	r__Bacteria;p__NI-Bacteria;c__NI-Bacteria;o__NI-Bacteria;f__NI-Bacteria;g__NI-Bacteria;e__NI-Bacteria	CTCTACACGTCTTATCCTCCATTCCAAAGCACAGAACACAATCATGGAAATGGCCGCAGAAGCCGGCACTGTGGAAGACCTTGAACTGGAAGACGTGCTCAAAGTGGGCTATGGCGATATCAAGTGTGTCGAATCCGGTGGCCCGGAGCCGGGCGTCGGCTGCGCCGGTCGCGGCGTGATCACGGCCATCAATTTCCTCGAAGAAGAAGGCGCATATACAGACGACCTCGACTTCGTTTTCTACGACGTTTTGGGCGACGTGGTCTGCGGCGGTTTTGCTATGCCAATCCGCGAGAACAAGGCTCAGGAAATCTATATCGTCTGCTCA
ASV573	0	0	0	0	0	0	0	0	0	0	0	0	0	0	0	0	0	5	0	0	0	7	0	0	0	0	0	0	0	0	0	0	0	0	0	r__Bacteria;p__NI-Bacteria;c__NI-Bacteria;o__NI-Bacteria;f__NI-Bacteria;g__NI-Bacteria;e__NI-Bacteria	AATACGAAGGGGGCTAGCGTTGTTCGGAATTACTGGGCGTAAAGCGCACGTAGGCGGACATTTAAGTCAGGGGTGAAATCCCAGAGCTCAACTCTGGAACTGCCTTTGATACTGGGTGTCTAGAGTATGGAAGAGGTGAGTGGAATTCCGAGTGTAGAGGTGAAATTCGTAGATATTCGGAGGAACACCAGTGGCGAAGGCGGCTCACTGGTCCATTACTGACGCTGAGGTGCGAAAGCGTGGGGAGCAAACAGGATTAGATACCCTGGTAGTCCACGCCGTAAACGATGAATGTTAGCCGTCGGGCAGTTTACTGTTCGGTGGCGCAGCTAACGCATTAAACATTCCGCCTGGGGAGTACGGTCGCAAGATTAAAA
ASV574	0	0	0	0	0	0	0	0	0	0	0	0	0	0	0	0	0	12	0	0	0	0	0	0	0	0	0	0	0	0	0	0	0	0	0	r__NI;p__NI;c__NI;o__NI;f__NI;g__NI;e__NI	TCGTTATAGCCTGCGTTGTCTGCCGCAGTATCTGGGTCCGATTGTTGATGGTATTAGCCAGATTGCCAAACAAATCGAAATTGAGATTAACAGCGTTACCGATAACCCGCTGATTGATGTTGATAATCAGGCAAGCTATCATCCCGGTAATTTTCTGGGTCAGTATGTTGGTATGGGTATGGATCATCTGCGCTATTATATCGGTCTGCTGGCAAAACATCTGGATGTTCAGATTGCACTGCTGGCATCACCGGAATTTAGCAATGGT
ASV575	0	0	0	0	0	0	0	0	0	0	0	0	0	0	0	0	0	0	0	0	0	0	0	0	0	0	0	0	12	0	0	0	0	0	0	r__Bacteria;p__NI-Bacteria;c__NI-Bacteria;o__NI-Bacteria;f__NI-Bacteria;g__NI-Bacteria;e__NI-Bacteria	GTAGGCGACGATACACTTAAAGGCCTAGGGGGTAACGACCATCTACTGGGCGGCGCTGGCAACGACACGCTAGTAGGCGGCGACGGCAACGACTTGCTAGAAGACTTGATTGGCACCAATCACTTCGACGGTGGTGCAGGTGATGACACGCTAGTAGGCAGCCGAGGTGATACCTTTATTGGCGGTGAAGGTAGCGACACGTTCCTGATTGAGCTTTTCAACTGGCGT
ASV576	0	0	0	0	0	0	0	0	0	0	0	0	0	0	0	0	0	0	0	0	0	0	0	0	0	0	0	0	12	0	0	0	0	0	0	r__Bacteria;p__NI-Bacteria;c__NI-Bacteria;o__NI-Bacteria;f__NI-Bacteria;g__NI-Bacteria;e__NI-Bacteria	AGACCACAAGTCCCGGGTACAAGCCGGGCTCGGCAGCGGCACGGGCGGGCACTGACTAGCCGTTTGAGGCGGAGATGGTGATGGCACGGCGAGGTTGATGATGGAGGTGGTGATGATGGAGTTGGTGATGATAGAGATGGAGATGATGATGAAGAGTGGGATCGGGAATGGTGATGGTGAGGCGCGAATGGATGATGAGGATGATGATGATGAAGATGGTACTGATGGAACTGAGATGATAATGATGATGATGAGGATGGAGATGATGATGGAAATGATGATGATGGTGATGAAGATGGGGATGATGTGGTGAGG
ASV577	0	0	0	0	0	0	0	0	0	0	0	0	0	0	0	0	0	0	0	0	0	0	0	0	0	0	0	0	0	0	0	0	0	0	12	r__Bacteria;p__NI-Bacteria;c__NI-Bacteria;o__NI-Bacteria;f__NI-Bacteria;g__NI-Bacteria;e__NI-Bacteria	AATACAGAGGGTGCAAGCGTTAATCGGAATTACTGGGCGTAAAGCGCGCGTAGGTGGTTTGTTAAGTTGGATGTGAAAGCCCCGGGCTCAACCTGGGAACTGCATCCAAAACTGGCAAGCTAGAGTACGGTAGAGGGTGGTGGAATTTCCTGTGTAGCGGTGAAATGCGTAGATATAGGAAGGAACACCAGTGGCGAAGGCGACCACCTGGACTGATACTGACACTGAGGTGCGAAAGCGTGGGGAGCAAACAGGATTAGATACCCTGGTAGTCCACGCCGTAAACGATGTCAACTAGCCGTTGGAATCCTTGAGATTTTAGTGGCGCAGCTAACGCATTAAGTTGACCGCCTGGGGAGTACGGCCGCAAGGTTAAAA
ASV578	0	0	0	0	0	0	0	0	0	0	0	0	0	0	0	0	0	0	0	0	0	0	0	0	0	0	0	0	0	0	0	0	0	0	12	r__Bacteria;p__Proteobacteria;c__Gammaproteobacteria;o__Alteromonadales;f__Alteromonadaceae;g__NI-Alteromonadaceae;e__NI-Alteromonadaceae	CTCAACTCGTCTTATTCTTCACTCTAAAGCTCAGAATACCATTATGGAAATGGCTGCTGAAGCTGGAACGGTTGAAGATTTAGAATTAGAAGATGTTTTAAAAACTGGTTATGGTGATATCAAGTGTGTTGAGTCTGGTGGTCCAGAGCCAGGTGTTGGTTGTGCCGGTCGTGGTGTAATAACAGCGATTAACTTTCTTGAAGAAGAAGGTGCCTATGAAGAAGATTTAGATTTTGTTTTTTATGATGTATTGGGTGATGTTGTGTGTGGTGGATTCGCTATGCCTATTCGCGAAAACAAAGCACAGGAAATCTACATTGTTGTATCT
ASV579	0	0	0	0	0	0	0	0	0	0	0	0	0	0	0	0	0	0	0	0	0	0	0	0	12	0	0	0	0	0	0	0	0	0	0	r__Bacteria;p__Elusimicrobia;c__NI-Elusimicrobia;o__NI-Elusimicrobia;f__NI-Elusimicrobia;g__NI-Elusimicrobia;e__NI-Elusimicrobia	ACTGCTGCAATTGCCCGTGTTGCCGATGCGCCAGCGTCGGTCGCGCTGGGTATCGGGCCACTACATCGACGAGTTTGCCGAGGCGCATGCCAAGGCGATGGTGGTGCGCGACTGGCTGCGCGCAGGCTTTCCCTCGGCAGGCGTGGGCTGTGCGGTCTCGCGCGAGCGGCTTGCCCTGCTCGACCTTCAGGCTGGTGGCAGCGGACCGTTCGACGCTAGTAGCCTGACCGAGGATTACGAGTTGGGGCTCAAGATCGCGGAAGCCGGCGGCGCGACCAAGTTTGTTCGGGTGC
ASV580	0	0	0	0	0	0	0	0	0	0	0	0	0	0	0	0	4	0	0	0	0	0	0	0	0	0	0	0	0	0	5	2	0	0	0	r__Bacteria;p__NI-Bacteria;c__NI-Bacteria;o__NI-Bacteria;f__NI-Bacteria;g__NI-Bacteria;e__NI-Bacteria	AATACGTAGGGTGCAAGCGTTAATCGGAATTACTGGGCGTAAAGCGTGCGCAGGCGGTTTTGTAAGACAGGCGTGAAATCCCCGGGCTCAACCTGGGAATTGCGCTTGTGACTGCAAGGCTGGAGTGCGGCAGAGGGGGATGGAATTCCGCGTGTAGCAGTGAAATGCGTAGATATGCGGAGGAACACCGATGGCGAAGGCAATCCCCTGGGCCTGCACTGACGCTCATGCACGAAAGCGTGGGGAGCAAACAGGATTAGATACCCTGGTAGTCCACGCCCTAAACGATGTCAACTGGTTGTTGGGTCTCTTCTGACTCAGTAACGAAGCTAACGCGTGAAGTTGACCGCCTGGGGAGTACGGCCGCAAGGTTGAAA
ASV581	0	0	0	0	0	0	0	0	0	0	0	0	0	0	0	0	0	0	0	0	0	0	0	0	0	0	0	0	0	0	0	0	11	0	0	r__Bacteria;p__Proteobacteria;c__Alphaproteobacteria;o__NI-Alphaproteobacteria;f__NI-Alphaproteobacteria;g__NI-Alphaproteobacteria;e__NI-Alphaproteobacteria	CTCGACCCGCCTGATCCTGAACTCCAAGGCCCAGGACACCGTTCTGCACCTGGCCGCCGACATGGGTTCGGTGGAAGATCTTGAGCTCGAAGACGTGCTCAAAGTTGGCTTTAAGGACATCCAGTGCGTTGAGTCCGGCGGCCCCGAGCCCGGCGTTGGTTGTGCCGGCCGCGGCGTGATCACCTCGATCAACTTCCTGGAAGAAAACGGCGCATATGACGATGTCGACTACGTCTCCTACGACGTTCTCGGCGACGTGGTTTGCGGCGGCTTCGCGATGCCGATCCGCGAAAACAAAGCCCAGGAAATCTACATCGTCATGTCC
ASV582	0	0	0	0	0	0	0	0	0	0	0	0	0	0	0	0	0	0	0	0	0	0	0	0	0	0	0	0	0	0	0	0	11	0	0	r__Bacteria;p__NI-Bacteria;c__NI-Bacteria;o__NI-Bacteria;f__NI-Bacteria;g__NI-Bacteria;e__NI-Bacteria	CTCCACCAAGAACCTGATGGGCGGTAAACAAATTGCCACCGTTCTCGATCAAATCAAGGCCAAGGGTGATGATCTGACCCTTGAAGACATCGTTTTTGAAGGATTTGGCGGTGTACTTTGTGTGGAAGCCGGCGGCCCTACCCCTGGTGTAGGTTGTGCCGGACGTGGCATTATTGCAGCCTTTGAAAAACTGGCAGAACTTGAAGCCTTTGAAACCTACCAGCCAGATATTGTTATCTATGATGTCTTAGGTGATGTGGTTTGCGGTGGCTTTGCCATGCCAATCCGTAACTCCTATGCCCGTGAGGTTTATATCGTATCCTCT
ASV583	0	0	0	0	0	0	0	0	0	0	0	0	0	0	0	0	0	0	0	0	0	0	0	0	0	0	0	0	0	0	0	0	11	0	0	r__Bacteria;p__NI-Bacteria;c__NI-Bacteria;o__NI-Bacteria;f__NI-Bacteria;g__NI-Bacteria;e__NI-Bacteria	CTCCACCCGCCTGATCCTGCACTCCAAGGCGCAGGAGACCATCATGCACCTGGCAGCCGAGGCAGGCTCCGTCGAGGACCTGGAGTTGGAAGACGTGCTTCGCGTCGGCTACGCGGACATCAAGTGTGTCGAATCCGGCGGACCTGAGCCGGGTGTTGGCTGCGCGGGTCGTGGCGTCATCACGGCCATCAACTTTCTGGAGGAAGAGGGCGCCTACGACGAAGACCTGAACTTCGTTTTCTACGACGTGCTGGGTGATGTGGTGTGCGGCGGCTTCGCCATGCCCATCCGCGAGAACAAGGCGCAGGAGATCTACATCGTCTGCTCC
ASV584	0	0	0	0	0	0	0	0	0	0	0	0	0	0	0	0	0	0	0	0	0	0	0	0	0	0	0	0	0	0	0	0	11	0	0	r__Bacteria;p__NI-Bacteria;c__NI-Bacteria;o__NI-Bacteria;f__NI-Bacteria;g__NI-Bacteria;e__NI-Bacteria	TTCTACAAGACTACTGCTAGGTGGTCTAGCCCAGAAAACTGTACTTGATACTCTTCGTGAAGAGGGTGAAGATGTGGAACTTGACGATATCGTTAAGCCAGGATTCTCTGGAGTACGATGTGTTGAGTCAGGAGGTCCTGAGCCAGGTGTAGGTTGTGCAGGTCGTGGTATTATCACTTCTATCAACCTTCTAGAGCAGCTAGGAGCATGGGATAAGGAGTTTGCAATCGATTATACATTCTATGATGTACTTGGTGATGTTGTATGTGGAGGATTCGCGATGCCTATCCGTGAGGGTAAAGCCGAGGAGATCTACATTGTAGTATCT
ASV585	0	0	0	0	0	0	0	0	0	0	0	0	7	0	0	0	4	0	0	0	0	0	0	0	0	0	0	0	0	0	0	0	0	0	0	r__Bacteria;p__NI-Bacteria;c__NI-Bacteria;o__NI-Bacteria;f__NI-Bacteria;g__NI-Bacteria;e__NI-Bacteria	AATACAGAGGGTGCAAGCGTTAATCGGAATTACTGGGCGTAAAGCGCGCGTAGGTGGTTTGTTAAGTTGGATGTGAAATCCCCGGGCTCAACCTGGGAACTGCATTCAAAACTGACAAGCTAGAGTATGGTAGAGGGTGGTGGAATTTCCTGTGTAGCGGTGAAATGCGTAGATATAGGAAGGAACACCAGTGGCGAAGGCGACCACCTGGACTGATACTGACACTGAGGTGCGAAAGCGTGGGGAGCAAACAGGATTAGATACCCTGGTAGTCCACGCCGTAAACGATGTCAACTAGCCGTTGGAATCCTTGAGATTTTAGTGGCGCAGCTAACGCATTAAGTTGACCGCCTGGGGAGTACGGCCGCAAGGTTAAAA
ASV586	0	0	0	0	0	0	0	0	0	0	0	0	0	0	0	0	0	0	0	0	11	0	0	0	0	0	0	0	0	0	0	0	0	0	0	r__Bacteria;p__Proteobacteria;c__Alphaproteobacteria;o__NI-Alphaproteobacteria;f__NI-Alphaproteobacteria;g__NI-Alphaproteobacteria;e__NI-Alphaproteobacteria	CTCCACCCGACTGATCCTCAACTCGAAAGCCCAGGACACCGTTCTGCACCTGGCCGCCGAAGAAGGTTCGGTCGAAGATCTCGAACTCGAAGACGTTCTGAAGATCGGCTACAAGGACATCAAATGCGTTGAATCCGGTGGTCCGGAGCCAGGTGTCGGCTGTGCCGGTCGCGGCGTGATCACCGCCATCAACTTCCTCGAAGAAAACGGCGCCTATGACGATGTCGATTACGTCTCCTACGACGTGCTCGGCGACGTTGTGTGCGGCGGTTTCGCGATGCCCATTCGCGAAAACAAAGCCCAGGAAATCTACATCGTGATGTCC
ASV587	0	0	0	0	0	0	0	0	0	0	0	0	0	0	0	0	0	0	0	0	0	11	0	0	0	0	0	0	0	0	0	0	0	0	0	r__NI;p__NI;c__NI;o__NI;f__NI;g__NI;e__NI	ACAGGTGCGGCTCTAGTATACGGAGGTCAAAATGACCAATCGGCAAAGTAGAAACATTCCCCGATCAAGCCGCCGTAGTGGTGGGCGCGAAGCCAGGCGAACAGTCCGCACAGCTCCTTTGGCTGATGAATTGCGTCCAGTTAGAGCTGGCATGACTGGCGGCAAATTTCGCCCTCTTGATAGCGCTGGGGTGGATGCCATTGAGGATGCCGTCTTTCAAATTCTTGAAGAGATTGGTCTCAGCCAGGCACCAGAAAGTGGTGTTGCCTATATGACAAATCTTGGGGCGATTG
ASV588	0	0	0	0	0	0	0	0	0	0	0	0	0	0	0	0	0	0	0	0	0	0	11	0	0	0	0	0	0	0	0	0	0	0	0	r__Bacteria;p__NI-Bacteria;c__NI-Bacteria;o__NI-Bacteria;f__NI-Bacteria;g__NI-Bacteria;e__NI-Bacteria	GATGGAGGAGCCTCTCGTGGTCAGGAGCGTCGACGCCACTGCGGTGACACCCGAGGACGTGCTCGAGGTGAGTGTCGGGGGCTGCGCGGGGTTCGATGACCCGGGAGAGCCGAAGAGAGCGGTATGCGCCGCATCTCCGCGGAGGGGGTCCCCCTCGGGGGAGCTCACCCGACCGCCATCGCCGCCATCACCGCTAGGCCGATGGCTACGCCTTTGTGGCACCCGAGAACCTGGCGGCGTTGAGC
ASV589	0	0	0	0	0	0	0	0	0	0	0	0	0	0	0	0	0	0	0	0	0	0	11	0	0	0	0	0	0	0	0	0	0	0	0	r__Bacteria;p__Elusimicrobia;c__NI-Elusimicrobia;o__NI-Elusimicrobia;f__NI-Elusimicrobia;g__NI-Elusimicrobia;e__NI-Elusimicrobia	CACCGGTGTGAAGCAGGTACAGCAGGCGGCGATCCGGGCCGGTGATCAGTTGAATGAACGTCGGCGCAACCGCGGCATGCGGCCCCGTCCTGTGCGGGCTCTGACGCTGGGCTTCCCCAACGTGGGCAAGTCCGCGCTGATCAATCGCCTGGTGAAGCAGAAAGTGGTGGCCAGTGCCCGGCGGGCTGGCGTGACCCGCACGTTGCGTTGGGTGCGGCTGGGGCAGGACCTCGATCTGCTGGATGCTCCCGGGGTGTTGCCGCCCAGGCTGGATGATCAGCAGGCGGCGCTCCACCTGGCTCTTTGCGACGACATCGGCCAGGCCGCCTACGAT
ASV590	0	0	0	0	0	0	0	0	0	0	0	0	0	0	0	0	0	0	0	0	0	0	0	11	0	0	0	0	0	0	0	0	0	0	0	r__Bacteria;p__NI-Bacteria;c__NI-Bacteria;o__NI-Bacteria;f__NI-Bacteria;g__NI-Bacteria;e__NI-Bacteria	ACATCCTGTTGACGCCAACTCACTGACGGATATTTCAGAGCTCATCTCCCTCTATTATGAAACGGAACCAGACCTAACCGATCCCGCCCAGCAGGTCGTTTTTGGCACCTCCGGACATCGTGGTACCTCTCTCAACGGAAGTTTTACTGAAGATCACATAATGGCTATTACCCAAGCCATCTGTGAGTACCGAAAAGCACAAGGCACCTATGGCCCACTCTTTATCGGGCGTGACACCCACGCCCTCTCAACTCCGGCCCTCAAAAGTGCTATGCAGGTCTTTGCTGCTAATGGGGTCACGCTCATGTTGGACCGTGACCATGGCTACACCCCAACCCCCGTCATCTCTCACGCCATTCTTTCCTATAACCAAG
ASV591	0	0	0	0	0	0	0	0	0	0	0	0	0	0	0	0	0	11	0	0	0	0	0	0	0	0	0	0	0	0	0	0	0	0	0	r__Bacteria;p__NI-Bacteria;c__NI-Bacteria;o__NI-Bacteria;f__NI-Bacteria;g__NI-Bacteria;e__NI-Bacteria	GCTTGCCGAATACGGGATGGACGTGCCCGATGGCATGGACGTGAACGTCGTCGAGAACACCGACAACACGGTGCACATCACGATGCCTGCACCGCCCAGCGGCGGCATGGACCTTTCGGATGACGAGTTGAGCAACGCTGCGGGGGGTGCCGAACAATCTTTCTGCGGGGGGTGTTGGACCGCACACGGCCTTTCTTGTGCTGACTGACTGATGACCGCAAAAGCTGTCCCCT
ASV592	0	0	0	0	0	0	0	0	0	0	0	0	0	0	0	0	0	0	0	0	0	0	0	0	0	0	0	0	11	0	0	0	0	0	0	r__Bacteria;p__Elusimicrobia;c__NI-Elusimicrobia;o__NI-Elusimicrobia;f__NI-Elusimicrobia;g__NI-Elusimicrobia;e__NI-Elusimicrobia	CGAGCGAATGCACGTCGCCATGCTGCTGCATATGCACGTTGAAAGGTATCGGCCCGCCTGCCCCGTCGACGATCAACGTCGCGTCGATATCGGCGATGATCCGCGGCTCCACGATGGGCGGATAGCTGCTGCCCGGCGGTGTCTCAAGGCAATAGGCAAAACCATCCCATATGCGCGCCATGGTGACGGGGTCGGCATAGATCGGAATGCGGCTTTTCTGGATGGC
ASV593	0	0	0	0	0	0	0	0	0	0	0	0	0	0	0	0	0	0	0	0	0	0	0	0	0	0	0	0	0	0	0	0	0	11	0	r__Bacteria;p__NI-Bacteria;c__NI-Bacteria;o__NI-Bacteria;f__NI-Bacteria;g__NI-Bacteria;e__NI-Bacteria	AGACGGACTGACGTGCAAGACACAAGACGGACTTACGTGTATCACTGGGACGCCCATCAGGTCGATCAACTTGGCGCATTCCTCCGAGTGCACGGAGGTCATACGGACAGTGCGCCGACTGAACTTGTTTTGCTCTTCGGCAGTGCCTGTATTGTGTGTGTTTGACGAGAAATGGAATGGTACAGCTCATTCAGAGGCCTGTGCGTGTAATTGCAAGACATTGAAAGACTCAGGTGTGTGTGTATGTGTGTGTGTGTGCGTGTGTGTGGCTCTGTCGCTAGAGGCCATTGCGCGGCCCCAGAGACGTGAT
ASV594	0	0	0	0	0	0	0	0	0	0	0	0	0	0	0	0	0	0	0	0	0	0	0	0	11	0	0	0	0	0	0	0	0	0	0	r__Bacteria;p__NI-Bacteria;c__NI-Bacteria;o__NI-Bacteria;f__NI-Bacteria;g__NI-Bacteria;e__NI-Bacteria	CTTACGAAATGTGACATTGGATCGGGCCATAGTGCGCAATGTCTCTCTCGAATCTGCTGATCTGAGAGGTGTCTCCTTCGATCAGACTGATCTGAGTGGCTCTGTCCTCGCTGGAGCTCGCATTGACGATGGTGCATTGGACAGGGCCATTTTGTGCAACACAGTCTTACCGAACGGCAACTTGGCTAATCCGTCATCAACGGGATGCGAGGGCGCACCATCATTTGGCCCTCACGACGCAACCATCGTGATGACCCCCGCAAATCCCTTATATCCTGGAGCTCAGGCGATGCAGGACTCAACACCTGCGGTGCCCTTCGGCACCGTTGTCAATGGTTGCCGCATGCAAGTCAA
ASV595	0	0	0	0	0	0	0	0	0	0	0	0	0	0	0	0	0	0	0	0	0	0	0	0	11	0	0	0	0	0	0	0	0	0	0	r__NI;p__NI;c__NI;o__NI;f__NI;g__NI;e__NI	GACAAACTGTATGGACTCGGAGGAACCGACACACTCGACGGCTCCAAACTCGATGGACCTTCTGGCATCAATGTCGACCTACGCGATGAACAAAGCATCAACACAGGTGATGAAATCTCAGGCTTTGAAAATGTCGTCGGCACCAGCAAAAATGATCTCTTGCTAGGCAATGATCAAGACAATCGCCTGAAAGGTGGCGATGGCAAAGATTTCCTCTACGGCTTTGATGGCAATGACACCCTGATTGATAAGAAAGGAAACGGCGACATGCTTGCTGGCCTCAAT
ASV596	0	0	0	0	0	0	0	0	0	0	0	0	0	0	0	0	0	0	0	0	0	0	0	0	11	0	0	0	0	0	0	0	0	0	0	r__Bacteria;p__NI-Bacteria;c__NI-Bacteria;o__NI-Bacteria;f__NI-Bacteria;g__NI-Bacteria;e__NI-Bacteria	ATCAGACGCAGCTTGATCTGGTTGGAGATCCAGAAATTGCGACACGGATGAGTGCCTACGAAATGGCTTTTCGGATGCAATCACGCGCTCCAGAGTTGATGGACTTTACGCAGGAAAGCCGAGAAACGCTGGAACTCTACGGGGCCGACGCGAGCAATGGTCAGAAAGCATTTGCGAATAACTGTCTTTTGGCACGGCGCCTCGCCGAACGCGGGGTGCGGTTCATTCAGGTGTACCATTCCGGGTGGGATCATCACAGCAATGTCGAAGGGGGGGTCAAGGGGCAATGTCGACAAACGGACCAAGCTTGCGCCGCCTTGATTCAGGATCTCAAACGGAGCGGCTTGCTCGAGGATACGCTGGTTGTCT
ASV597	0	0	0	0	0	0	0	0	0	0	0	0	0	0	0	0	0	0	0	0	0	0	0	0	11	0	0	0	0	0	0	0	0	0	0	r__Bacteria;p__Elusimicrobia;c__NI-Elusimicrobia;o__NI-Elusimicrobia;f__NI-Elusimicrobia;g__NI-Elusimicrobia;e__NI-Elusimicrobia	TGCGGTACGACCTGGTCCCTCGGATCTCACCCACCGCATCGTGGAGTCTGGCATTGATCCCGGGGCCCGAGTGATCACCGGGCCGTACAAGCTGTTGGAAACGCTCAAGGATGGCGATGAGGTTGTAATTTCAACCGAAGCTCTGGGCAGCCCCACCTCCCAGGCGGCAACACGGTCCGGCCCTCCCGGCCGGCGAGGACGCCGCTGGTGATCATCCGCGTCACCAACCTGCGCCGAGAATTCACCGTCGGCGTTGAAACCATCCGCGCCTTGGCTGGTGTCGACTTGTCCATCGAACGC
ASV598	0	0	0	0	10	0	0	0	0	0	0	0	0	0	0	0	0	0	0	0	0	0	0	0	0	0	0	0	0	0	0	0	0	0	0	r__Bacteria;p__NI-Bacteria;c__NI-Bacteria;o__NI-Bacteria;f__NI-Bacteria;g__NI-Bacteria;e__NI-Bacteria	TTTCTACCGAAAAGTATAAGCTCAACTTCGGCAATCCGACCCTTCTCAATGGGTGGGACCTGAACAAAGAGAAAGATGCTTTTGGGGTTATACTTCAGAAGGATGGATGCTATTACTTGGCGCTTCTTGATAAGGCTCATAAAAAAGTTTTCGACAACGCCCCTAACACTGGTAAGAACGTCTACCAAAAGATGGTCTACAAACTGTTGCCCGGCCCCAACAAAATGCTTCCTAAAGTGTTTTTCGCAAAATCGAATCTCGACTATTATAATCCATCTGCCGAGCTCCT
ASV599	0	0	0	0	10	0	0	0	0	0	0	0	0	0	0	0	0	0	0	0	0	0	0	0	0	0	0	0	0	0	0	0	0	0	0	r__Bacteria;p__Elusimicrobia;c__NI-Elusimicrobia;o__NI-Elusimicrobia;f__NI-Elusimicrobia;g__NI-Elusimicrobia;e__NI-Elusimicrobia	CACCGACGATGCCCGTCGATTCTTCAACGAGGCGCGGGCGGTCGCCCAGCTCGAGCATCCCAACTGCACCCAGATCCTCGAGTACGGAGAGACGTCCAAGGGCGTCAAATACATCGCCACCACGTTTGTGGGCGGCCACACGCTGACGATGGACTTGGGTACGCCCATGGAAGAGGGCCGCGCCACGCTGTTCATGAAGGACATTCTGCAGGGACTCGAGCACGCGCATGGCCGCGGGGTCGTGCATCGAGAACTCACGCCTCAAGCCCTAATGGTCTCTGGCGGTCTCGATGGGCACGAGCGGGTGACGATCACCGAGTTTGGCGGTGCATCGAACACCGACGTGGGACCTGCAATGACGCTG
ASV600	0	0	0	0	5	0	0	0	0	0	0	0	0	0	0	0	0	0	0	0	0	0	0	0	0	0	0	0	0	0	0	0	0	0	5	r__Bacteria;p__Firmicutes;c__Clostridia;o__Clostridiales;f__NI-Clostridiales;g__NI-Clostridiales;e__NI-Clostridiales	AATACAGAGGATGCGAGTGTTATCCGGAATTATTGGGCGTAAAGCGTTTGTAGGTGGATTCTTAAGTCTTTTGTTAAATCTCTAAGCTTAACTTAGAACATGCAAAAGAGACTATTTATCTGGAGTATAGTAGAGGAAAAGGGAATTTTCAGTGGAGCGGTGAAATGTGTTGATATTGAAAGGAACATCGAAGGCGAAGGCACTTTTCTGGGCTATTACTGACACTGAGAAACGAAAGCTAGGGGAGCAAACAGGATTAGATACCCTGGTAGTCCTAGCTGTAAACGATGGATACTAGATGTAGTATATGTAGATATATTGTGTCGAAGCTAACGCGTTAAGTATCCCGCCTGGGAAGTATGCTCGCAAGAGTAAAA
ASV601	0	0	0	0	0	10	0	0	0	0	0	0	0	0	0	0	0	0	0	0	0	0	0	0	0	0	0	0	0	0	0	0	0	0	0	r__Bacteria;p__Cyanobacteria;c__Cyanophyceae;o__Synechococcales;f__Leptolyngbyaceae;g__Leptolyngbya;e__NI-Leptolyngbya	TTCCACTCGCTTGATGCTCCACAGTAAAGCCCAAACCACCATTCTGCACTTGGCTGCTGAGCGTGGTGCGGTCGAAGATCTGGAACTGGATGAAGTGCTGCTCACCGGCTACAAAAACGTGAAATGCGTTGAGTCCGGTGGTCCTGAGCCTGGCGTAGGTTGCGCCGGTCGGGGCATCATCACCGCCATCAACTTCCTGGAAGAAGAAGGCGCTTACGAAGACCTCGATTTCGTTTCTTACGACGTGTTGGGTGACGTTGTTTGCGGTGGTTTCGCCATGCCCATCCGGGAAGGCAAAGCCCAAGAAATCTACATCGTTTGCTCC
ASV602	0	0	0	0	0	0	0	0	3	0	7	0	0	0	0	0	0	0	0	0	0	0	0	0	0	0	0	0	0	0	0	0	0	0	0	r__Bacteria;p__NI-Bacteria;c__NI-Bacteria;o__NI-Bacteria;f__NI-Bacteria;g__NI-Bacteria;e__NI-Bacteria	CATTTCTCTGTTGGATGAAAGAACGAAAGCGGCGGATGATCGGGTGCCAACGCTCTTGGGCGTGGCGTCGATGTTTCAGGCAGCTCAACTTGTTGCTGACACGCTGAAAGAAGTGATCGACACGCATGGTGACAATGGCCAACGGGCCGATACGGCATTCAATGCGACAATGATCCTCGGAGGGCAGGTCGCTGGGGGGCCGCCTCGGCTCTTCCTGATTTATCCTGAAGGCAACTTTGTCGAGGCGGGTGATGACACTCCCTTCTTCCAGATT
ASV603	0	0	0	0	0	0	0	0	0	0	0	0	0	0	0	10	0	0	0	0	0	0	0	0	0	0	0	0	0	0	0	0	0	0	0	r__Bacteria;p__Cyanobacteria;c__NI-Cyanobacteria;o__NI-Cyanobacteria;f__NI-Cyanobacteria;g__NI-Cyanobacteria;e__NI-Cyanobacteria	TTCTACCCGTTTGATGCTCCACTGTAAAGCACAAACCACCATTCTTCACTTGGCTGCCGAACGCGGTTCCGTTGAAGACTTGGAACTCGAAGAAGTGCTTCTCACGGGCTACAACGACGTTCGTTGCGTTGAGTCCGGCGGTCCGGAACCCGGTGTTGGTTGTGCGGGACGCGGTATCATCACCGCTATCAACTTCCTCGAAGAAGAGGGCGCTTACGAAGACTTAGACTTAGTATCCTACGACGTATTGGGCGACGTTGTTTGCGGTGGTTTCGCAATGCCTATCCGTGAAGGAAAAGCTCAAGAAATCTACATTGTCACCTCT
ASV604	0	0	0	0	0	0	0	0	0	0	0	0	0	0	0	10	0	0	0	0	0	0	0	0	0	0	0	0	0	0	0	0	0	0	0	r__Bacteria;p__Cyanobacteria;c__Cyanophyceae;o__NI-Cyanophyceae;f__NI-Cyanophyceae;g__NI-Cyanophyceae;e__NI-Cyanophyceae	TTCCACTCGTTTGATGCTGCACAGCAAGGCTCAAACCACCATTCTTCACCTAGCAGCCGAGCGTGGCGCAGTCGAAGATCTAGAGCTAGACGAAGTGCTACTCACTGGCTACAAAAACGTTAAGTGCGTTGAGTCGGGTGGTCCTGAGCCAGGTGTAGGTTGCGCCGGCCGAGGCATCATCACCGCCATCAACTTCCTAGAAGAAGAAGGCGCATACGAAGATCTCGATTTCGTCTCCTACGACGTACTAGGGGACGTTGTATGTGGTGGTTTTGCGATGCCTATCCGTGAAGGTAAAGCTCAAGAAATTTACATTGTTACCTCT
ASV605	0	0	0	0	0	0	0	0	0	0	0	0	0	0	0	6	0	0	0	0	0	0	0	0	0	0	0	0	0	0	4	0	0	0	0	r__Bacteria;p__Proteobacteria;c__Alphaproteobacteria;o__Rhodobacterales;f__Rhodobacteraceae;g__Yangia;e__NI-Yangia	CTCGACCCGCCTGATCCTCAATTCCAAGGCGCAGGACACCGTGCTGCACCTCGCAGCCGAGATGGGCTCGGTCGAGGACCTCGAGCTGGAAGACGTGCTGAAGGTCGGCTTCAAGGACATCAAGTGCGTGGAATCCGGCGGCCCCGAGCCGGGCGTCGGTTGCGCCGGTCGCGGCGTCATCACCTCGATCAACTTCCTCGAGGAAAACGGCGCCTATGACGATGTCGACTACGTCTCGTATGACGTGCTGGGCGACGTGGTCTGCGGCGGCTTCGCCATGCCGATCCGCGAGAACAAGGCGCAGGAAATCTACATCGTCATGTCC
ASV606	0	0	0	0	0	0	0	0	0	0	0	0	0	0	0	0	0	0	0	0	0	0	0	0	0	0	0	0	0	0	0	10	0	0	0	r__Bacteria;p__Proteobacteria;c__Gammaproteobacteria;o__Vibrionales;f__Vibrionaceae;g__Vibrio;e__NI-Vibrio	TTCAACCCGATTGATCCTGCACTCTAAAGCGCAAAACACCATCATGGAGATGGCGGCAGAAGCGGGTTCGGTTGAAGACATTGAGCTAGAAGATGTACTGAAAACCGGTTACGGCGATGTGAAATGTGTTGAGTCAGGTGGGCCTGAGCCAGGCGTTGGTTGTGCCGGTCGTGGTGTAATCACAGCGATCAACTTCCTAGAAGAAGAAGGTGCGTACGAAGATGATATCGACTTCGTATTCTATGACGTACTGGGTGATGTGATATGTGGTGGTTTCGCCATGCCTATCCGTGAAAACAAAGCGCAAGAAATCTACATCGTTGTATCG
ASV607	0	0	0	0	0	0	0	0	0	0	0	0	0	0	0	0	5	0	0	0	0	0	0	0	0	0	0	0	0	0	0	5	0	0	0	r__Bacteria;p__NI-Bacteria;c__NI-Bacteria;o__NI-Bacteria;f__NI-Bacteria;g__NI-Bacteria;e__NI-Bacteria	AATACAGAGGGTGCAAGCGTTAATCGGAATTACTGGGCGTAAAGCGCGCGTAGGTGGTTCGTTAAGTTGGATGTGAAAGCCCCGGGCTCAACCTGGGAACTGCATCCAAAACTGGCGAGCTAGAGTACGGTAGAGGGTGGTGGAATTTCCTGTGTAGCGGTGAAATGCGTAGATATAGGAAGGAACACCAGTGGCGAAGGCGACCACCTGGACTGATACTGACACTGAGGTGCGAAAGCGTGGGGAGCAAACAGGATTAGATACCCTGGTAGTCCACGCCGTAAACGATGTCAACTAGCCGTTGGAATCCTTGAGATTTTAGTGGCGCAGCTAACGCATTAAGTTGACCGCCTGGGGAGTACGGCCGCAAGGTTAAAA
ASV608	0	0	0	0	0	0	0	0	0	0	0	0	0	0	0	0	0	0	0	0	0	0	0	0	0	0	0	0	0	0	0	0	10	0	0	r__Bacteria;p__Bacteroidetes;c__Bacteroidia;o__NI-Bacteroidia;f__NI-Bacteroidia;g__NI-Bacteroidia;e__NI-Bacteroidia	TTCAACTCGTCTACTTCTAGGTGGTCTTGCTCAGAAAACAGTTTTGGATACACTTCGCGAAGAGGGTGAAGATGTTGAGTTAGACGATATCGTTAAGCCAGGATTCTCTGGGGTACGTTGTGTTGAGTCGGGTGGTCCTGAACCAGGTGTTGGTTGTGCGGGTCGTGGTATCATCACATCTATCAACCTTCTAGAGCAGCTAGGTGCTTGGGATGAGAAATTTGCAATCGACTACACATTCTATGATGTACTTGGTGACGTTGTTTGTGGTGGTTTCGCAATGCCTATCCGCGAAGGTAAAGCAGAAGAGATTTATATCGTTGTGTCG
ASV609	0	0	0	0	0	0	0	0	0	5	5	0	0	0	0	0	0	0	0	0	0	0	0	0	0	0	0	0	0	0	0	0	0	0	0	r__Bacteria;p__Proteobacteria;c__NI-Proteobacteria;o__NI-Proteobacteria;f__NI-Proteobacteria;g__NI-Proteobacteria;e__NI-Proteobacteria	TGCCGGGGCAGAAGCCATGGCCGAACCGGTACAAAATGAAGACCTGCGCGCCGCATTGGCTGCGCTGGGCGAAAACATCCTGAGATCATCGAAAAGGACCAAAACACTATGAACCGTTTGATCCCACTCCTTGCCGCAGCGGCCGTGCTGATCGGTGGGGCGATTTACGTCTTTGCGCCGTCCAGCACGGGCCAACTGCCTACATTGGGCGTCGCCAACGCACAGACGGTCGAAAATGTCGACGAGCTTGGCATTACCGAGATGGTACTT
ASV610	0	0	0	0	0	0	0	0	0	0	0	0	0	0	0	0	0	0	0	0	0	0	10	0	0	0	0	0	0	0	0	0	0	0	0	r__Bacteria;p__Proteobacteria;c__Alphaproteobacteria;o__Rhodobacterales;f__Rhodobacteraceae;g__NI-Rhodobacteraceae;e__NI-Rhodobacteraceae	CTCCACCCGCCTCATCCTCAACTCCAAGGCGCAGGACACCGTGCTGCACCTCGCCGCCGAGATGGGCTCGGTCGAGGACCTCGAGCTGGAAGACGTGCTCAAGGTGGGCTTCAAGGACATCAAGTGCGTCGAATCCGGCGGCCCCGAGCCGGGCGTCGGCTGCGCCGGGCGCGGCGTCATCACCTCGATCAACTTCCTCGAGGAGAACGGCGCCTACGACGATGTCGACTACGTCTCGTATGACGTGCTCGGCGACGTGGTCTGCGGCGGCTTCGCCATGCCGATCCGCGAGAACAAGGCGCAGGAAATCTACATCGTCATGTCC
ASV611	0	0	0	0	0	0	0	0	0	0	0	0	0	0	0	0	0	0	10	0	0	0	0	0	0	0	0	0	0	0	0	0	0	0	0	r__NI;p__NI;c__NI;o__NI;f__NI;g__NI;e__NI	ATGAGTCGAGGAAATCGATCTTGCTGAGATCGAGAACAGACGGAAGCTTGTTGGCCTTCAATACATCACCCACGTATTCCATGAACTGCTTCTCGGAGTACGCATCCAGCTGACCGGTGAAATGAAACACCAGACAGCCGTCTTTCTGTTCGAATCCGCCCCGGAGAGAGACGGTCAGTCGCTGCAGTTCGCTGATGGGATCAAGCCCCCCAGGCATCATCGGCACGAAGTGTAGTGATGCTGAGCGTTGGCTACCACCTCATCAGCGTCGATCGGCCATCAGCGTCACAAAGCG
ASV612	0	0	0	0	0	0	0	0	0	0	0	0	0	0	0	0	0	0	0	0	0	0	0	0	0	0	0	0	10	0	0	0	0	0	0	r__NI;p__NI;c__NI;o__NI;f__NI;g__NI;e__NI	CCAACTGATCCCAAGGGCCATTCTCGGACAAAAAGTTGGCCATTCGAGGCATGACATACACCGGCACATGCTTGGCACCGATCGCTTCCCTCCCCAGATGCGCGAGCCCAAGGTAGTGTCCCATATGCGCGTGAGTCAACAGAATGCCGTCAAACCCGGGCACCTTGGGATGCGGAAACTTCTCGTCGAGCAGTCTCCACTGATCAGGAAACGCGGGTGAGCAGTCCAAGAGCCAACGTTGTTGTGAAACC
ASV613	0	0	0	0	0	0	0	0	0	0	0	0	0	0	0	0	0	0	0	0	0	0	0	0	0	0	0	0	10	0	0	0	0	0	0	r__Bacteria;p__NI-Bacteria;c__NI-Bacteria;o__NI-Bacteria;f__NI-Bacteria;g__NI-Bacteria;e__NI-Bacteria	TGCTGCCCCCGGTGGACGATTGCCCGTACACCATTCGACTCGTCAGCGAGATTCTCGAGTCCAACGGATCCAGCTCCATGGCCACCGTGTGTGCCGGTACCCTCGCCCTGATGGATGGCGGTGTGCCGATCAAGCGCCCTGTGAGCGGCATCGCCATGGGCCTGATCACCGACAAAGAATCCGGCAAGTACGCCGTGCTGAGCGATATCCTCGGTGACGAGGACCACCTCGGCGACATGGATTTCAAGGTGACCGGCACCTCGGAAGGCATCACCGCCTGCCAGATGGACATCAAGATCAAGGGCCTGTCCTTTGAGCAGCTGACCGAAGCCTTGCTTCAAGCCAAGGAGGGCCGCGCCCACATCCTC
ASV614	0	0	0	0	0	0	0	0	0	0	0	0	0	0	0	0	0	0	0	0	0	0	0	0	0	0	0	0	10	0	0	0	0	0	0	r__Bacteria;p__Elusimicrobia;c__NI-Elusimicrobia;o__NI-Elusimicrobia;f__NI-Elusimicrobia;g__NI-Elusimicrobia;e__NI-Elusimicrobia	AAGCTTCTGGGTCGTCTGCGCGAGGCCATGGCAGGAGATGATGCAGGGCAGGCCCGCCTTGATAAGATCACTCAGCTGATTGCCGACAGCATGGGCACCGAAGTGTGCTCCATCTATCTGTTTCGCGACGAAGAAACACTGGAGCTTTGCGCCACTGAAGGTCTGAACCGCGAATCCGTTCACCAGACCCGTATGCGTGTGGGCGAGGGGCTGGTGGGGCGCGTGGCGCGCACCGGCAAGGTCATCAACACCCCCGACGCCCCCAGCGCGCGCGGCTTTCGCTATATGCCAGAGACCGGAGAGGAGCGGTTCTCCTCCTTCCTTGGTATCCCGGTCCAGCGTCTG
ASV615	0	0	0	0	0	0	0	0	0	0	0	0	0	0	0	0	0	0	0	0	0	0	0	0	0	0	0	0	10	0	0	0	0	0	0	r__Bacteria;p__NI-Bacteria;c__NI-Bacteria;o__NI-Bacteria;f__NI-Bacteria;g__NI-Bacteria;e__NI-Bacteria	GTCAAGGCAAAACAACCTCTATGTGTAGGGTATATGCTTGCTGTAGTGACCCGTTAGGGCTTACACTACCCTTCAAGGAAGGTCGTGGTGATGGGCAGAAGAGGCGGTTTCTCACTGATTGAACTGATGATTGTTGTCGCAATCTTTTCGATTTTGGCCGTCGTTGGTTTTGGCCTCACTCGAGACACATTACCTCGGTACCGAGCCTATTCGGCTGCAGAGCAATTTG
ASV616	0	0	0	0	0	0	0	0	0	0	0	0	0	0	0	0	0	0	0	0	0	0	0	0	0	0	0	0	0	0	0	0	0	0	10	r__Bacteria;p__NI-Bacteria;c__NI-Bacteria;o__NI-Bacteria;f__NI-Bacteria;g__NI-Bacteria;e__NI-Bacteria	CTCCACCCGGCTCCTGCTCGGCGGGCTCGCACAGAAGACCGTGTTGGACACACTCCGCGAAGAGGGCGAAGACGTCGAACTCGACGACGTGATCAAGGACGGGTTCGGTGGCACGCGCTGCGTGGAATCCGGTGGCCCGGAACCCGGTGTCGGCTGCGCCGGCCGCGGTATCATCACGTCGGTGAATCTGCTCGAGCAGCTGGGTGCCTACGAAGAGTCGGAAGGTATCGACTACGTATTCTATGACGTACTGGGCGACGTCGTCTGTGGCGGATTCGCGATGCCGATCCGCGAGGGCAAGGCCCAGGAAATCTACATCGTCGTCTCG
ASV617	0	0	0	0	0	0	0	0	9	0	0	0	0	0	0	0	0	0	0	0	0	0	0	0	0	0	0	0	0	0	0	0	0	0	0	r__Bacteria;p__Firmicutes;c__NI-Firmicutes;o__NI-Firmicutes;f__NI-Firmicutes;g__NI-Firmicutes;e__NI-Firmicutes	AGGGATTTTGCCGATTTCGGCCTATTGGTTAAAAAATGAGCTGATTTAACAAAAATTTAACGCGAATTTTAACAAAATATTAACGCTTACAATTTCCTGATGCGGTATTTTCTCCTTACGCATCTGTGCGGTATTTCACACCGCATAAAATTCTAGGGATAACAGGGTAATCGGGTAATAACTGATATAATTAAATTGAAGCTCTAATTTGTGAGTTTAGTATACATGCATTTACTTATAATACAGTTTTTTAGTTTTGCTGGCCGCATCTTCTCAAATATGCTTCCCAGCCTGCTTTTCTGTAACGTTC
ASV618	0	0	0	0	0	0	0	0	0	0	0	0	0	5	0	0	0	4	0	0	0	0	0	0	0	0	0	0	0	0	0	0	0	0	0	r__Bacteria;p__NI-Bacteria;c__NI-Bacteria;o__NI-Bacteria;f__NI-Bacteria;g__NI-Bacteria;e__NI-Bacteria	AATACGAAGGGTGCAAGCGTTAATCGGAATTACTGGGCGTAAAGCGCGCGTAGGTGGTTCGTTAAGTTGGATGTGAAAGCCCCGGGCTCAACCTGGGAACTGCATCCAAAACTGGCGAGCTAGAGTATGGCAGAGGGTGGTGGAATTTCCTGTGTAGCGGTGAAATGCGTAGATATAGGAAGGAACACCAGTGGCGAAGGCGACCACCTGGGCTAATACTGACACTGAGGTGCGAAAGCGTGGGGAGCAAACAGGATTAGATACCCTGGTAGTCCACGCCGTAAACGATGTCGACTAGCCGTTGGGATCCTTGAGATCTTAGTGGCGCAGCTAACGCATTAAGTCGACCGCCTGGGGAGTACGGCCGCAAGGTTAAAA
ASV619	0	0	0	0	0	0	0	0	0	0	0	0	0	0	0	9	0	0	0	0	0	0	0	0	0	0	0	0	0	0	0	0	0	0	0	r__Bacteria;p__Cyanobacteria;c__NI-Cyanobacteria;o__NI-Cyanobacteria;f__NI-Cyanobacteria;g__NI-Cyanobacteria;e__NI-Cyanobacteria	CTCGACTCGTTTGATCCTGCACGCAAAAGCGCAAAACTCAATCATGGAAATGGCTGCAGAAGCTGGTTCAGTTGAAGATATCGAACTGGAAGATGTATTGAAAGTTGGTTACGGCGGTGTTCGCTGTGTTGAGTCTGGTGGTCCTGAGCCGGGTGTAGGCTGTGCGGGTCGTGGCATCATCACCGCCATCAACTTCCTGGAAGAAGAAGGCGCTTACGAAGATCTCGATTTCGTTTCCTACGACGTACTAGGCGACGTAGTTTGCGGTGGTTTTGCCATGCCTATTCGGGAAGGCAAAGCCCAGGAAATCTACATCGTTGTATCT
ASV620	0	0	0	0	0	0	0	0	0	0	0	0	0	0	0	9	0	0	0	0	0	0	0	0	0	0	0	0	0	0	0	0	0	0	0	r__Bacteria;p__Cyanobacteria;c__Oscillatoriophycideae;o__Oscillatoriales;f__Oscillatoriales incertae sedis;g__Dapis;e__Dapis pnigousa	CTCTACTCGTTTAATCCTCAACTCTAAAGCTCAAACTACTGTACTTCACGTTGCTGCAGAGCGCGGTGCAGTTGAAGATGTAGAATTAGACGAAGTATTGAAGCCTGGTTTCGCTGGTATCCAGTGCGTTGAGTCTGGTGGTCCTGAGCCTGGAGTTGGTTGCGCAGGTCGGGGCATCATCACCGCCATCAACTTCCTAGAAGAAGAAGGCGCTTACGAAGATCTCGACTTTGTATCCTACGACGTACTGGGTGACGTTGTTTGCGGTGGTTTTGCCATGCCAATTCGGGAAGGTAAAGCCCAGGAAATCTACATCGTAGTTTCC
ASV621	0	0	0	0	0	0	0	0	0	0	0	0	0	0	0	0	0	0	0	0	0	0	0	0	0	0	0	0	0	0	0	0	9	0	0	r__Bacteria;p__Proteobacteria;c__Alphaproteobacteria;o__NI-Alphaproteobacteria;f__NI-Alphaproteobacteria;g__NI-Alphaproteobacteria;e__NI-Alphaproteobacteria	CTCCACGCGCCTGATCCTGAACTCCAAGGCCCAGGACACGGTTCTGCACCTGGCCGCGGAAATGGGATCTGTCGAGGATCTCGAGCTCGAAGATGTGCTGAAGGTCGGCTTCAAGGATATCAAGTGCGTCGAGTCCGGTGGCCCAGAGCCCGGCGTCGGCTGCGCCGGCCGCGGCGTGATCACGTCGATCAACTTCCTGGAAGAAAACGGCGCCTATGACGATGTCGACTACGTCTCCTACGACGTGCTTGGCGACGTTGTGTGCGGTGGCTTCGCCATGCCGATCCGTGAAAACAAGGCCCAGGAAATCTACATCGTGATGTCG
ASV622	0	0	0	0	0	0	0	0	0	0	9	0	0	0	0	0	0	0	0	0	0	0	0	0	0	0	0	0	0	0	0	0	0	0	0	r__Bacteria;p__Proteobacteria;c__Gammaproteobacteria;o__NI-Gammaproteobacteria;f__NI-Gammaproteobacteria;g__NI-Gammaproteobacteria;e__NI-Gammaproteobacteria	CTCGACTCGTTTGATCCTGCACGCAAAAGCGCAAAACTCAATCATGGAAATGGCTGCAGAAGCTGGTTCAGTTGAAGATATCGAACTGGAAGATGTATTGAAAGTTGGTTACGGCGGTGTTCGCTGTGTTGAATCTGGTGGTCCAGAGCCAGGCGTTGGCTGTGCAGGTCGTGGCGTAATCACAGCGATCAACTTCCTTGAAGAAGAAGGCGCTTACGAAGAAGATCTTGACTTCGTATTCTACGACGTACTAGGTGACGTTGTATGCGGTGGTTTCGCAATGCCGATTCGCGAGGGTAAGGCAGAGGAGATCTACATCGTATGTTCC
ASV623	0	0	0	0	0	0	0	0	0	0	0	9	0	0	0	0	0	0	0	0	0	0	0	0	0	0	0	0	0	0	0	0	0	0	0	r__Bacteria;p__Cyanobacteria;c__NI-Cyanobacteria;o__NI-Cyanobacteria;f__NI-Cyanobacteria;g__NI-Cyanobacteria;e__NI-Cyanobacteria	CTCCACTCGCCTCATGCTCCACAGTAAGGCTCAGACTACGATTCTACACCTGGCGGCTGAGCGCGGCGCCGTTGAAGATCTCGAACTCGACGAAGTGCTGCTCACGGGCTACAAAAACGTCAAGTGCGTTGAGTCTGGTGGTCCTGAGCCTGGCGTTGGCTGCGCAGGTCGGGGCATCATCACCGCCATCAACTTCCTAGAAGAAGAAGGCGCTTACGAAGATCTCGACTTTGTATCCTACGACGTACTGGGTGACGTAGTATGCGGCGGTTTCGCAATGCCAATTCGTGAAAACAAAGCACAGGAAATCTACATCGTAGTTTCT
ASV624	0	0	0	0	0	0	0	0	0	0	0	0	9	0	0	0	0	0	0	0	0	0	0	0	0	0	0	0	0	0	0	0	0	0	0	r__Bacteria;p__Proteobacteria;c__Gammaproteobacteria;o__Enterobacterales;f__Enterobacteriaceae;g__Kluyvera;e__NI-Kluyvera	CTCCACCCGTCTGATCCTGCACGCGAAAGCGCAGAACACCATTATGGAGATGGCCGCCGAAGTGGGTTCTGTGGAAGACCTCGAACTGGAAGACGTACTGCAAATCGGTTACGGCGGCGTGCGCTGTGCGGAATCCGGCGGCCCGGAACCAGGTGTGGGCTGTGCAGGACGTGGTGTTATTACCGCCATCAACTTCCTTGAAGAAGAAGGCGCCTATGTCAGCGATCTCGACTTTGTCTTCTATGACGTCCTCGGCGACGTGGTCTGCGGCGGGTTCGCCATGCCCATTCGTGAAAACAAAGCGCAAGAGATCTATATCGTCTGCTCC
ASV625	0	0	0	0	0	0	0	0	0	0	0	0	9	0	0	0	0	0	0	0	0	0	0	0	0	0	0	0	0	0	0	0	0	0	0	r__NI;p__NI;c__NI;o__NI;f__NI;g__NI;e__NI	AATCGAACGAACCGACACAGTATGCAGTTGGAAAAATCGATGAACAGCCCCTCTAGGCGACAGCACTACACCAACAGGCAAGAACGTATCCCTAAACGATGGAGGCAGGCGACCTCCGGTGACAAATCCGCTTAAAAGCGGTTGAAAATGGCGAATCGAATCGATGCATCGAACAAAACCTCTCTAAGAGACAAGAGGCAAGGAACGTGTGACTAATGAAAACGAACACTCACGGTTTCCAGTTTGAAGCGAATAGCGAGGGGGTGATGTCGAGGTTAGTCGTAGAAGATGTAGAAGTCCGGACTTGAACAGTGAGGGGGTGATGTGCTGGCTTGCGACCTCGAGCAGCGTAGTTGAGTCAAAGGGG
ASV626	0	0	0	0	0	0	0	0	0	0	0	0	0	0	0	0	0	0	0	0	9	0	0	0	0	0	0	0	0	0	0	0	0	0	0	r__Bacteria;p__Elusimicrobia;c__NI-Elusimicrobia;o__NI-Elusimicrobia;f__NI-Elusimicrobia;g__NI-Elusimicrobia;e__NI-Elusimicrobia	CCACAAGTTCAGCGTGTCCGGCGAGGGCGAGGGCGATGCCACCTACGGCAAGCTGACCCTGAAGTTCATCTGCACCACCGGCAAGCTGCCCGTGCCCTGGCAGTGCTTCAGCCGCTACCCCGACCACATGAAGCAGCACGACTTCTTCAAGTCCGCCATGCCCGAAGGCTACGTCCAGGAGCGCACCATCTTCTTCAAGGACGACGGCAACTACAAGACCCGCGCCGAGGTGAAGTTCGAGGGCGACACCCTGGTGAACCGCATCGAGCTGAAGGG
ASV627	0	0	0	0	0	0	0	0	0	0	0	0	0	0	0	0	0	0	0	0	0	0	9	0	0	0	0	0	0	0	0	0	0	0	0	r__Bacteria;p__NI-Bacteria;c__NI-Bacteria;o__NI-Bacteria;f__NI-Bacteria;g__NI-Bacteria;e__NI-Bacteria	CAGAACCCCTGTTTCCTGCGTGAGCGATCGCGGGAGACAGTGTTCTGTGACAACAAATCAGTAGAAATTTGGTGCGTTTGCCAAGAATTTCTGTATCGCGGCAAACGTACAACTACAGGGCCGCATCGCTCGGGAAGAACAGCGTTCTTCTCGCGGTCCTGTAGCCCCCTTCTCGCGAGTCGATGACCGCTAAGAAGGTGCTGTTTATCCGCTGTCGTGGCAGAAAAGCCTGAATGTGCCGCTGACCTACCTGAAGTATTGAAGCGGAATCCCGAGGTTGCTTCTCTTGGTGATCCTGTTTAGCTTCGGTTGCGGGAGTTGCTCGTGCTCTTGAGTCAGTTGATGAGTCGCCTCG
ASV628	0	0	0	0	0	0	0	0	0	0	0	0	0	0	0	0	0	0	0	0	0	0	9	0	0	0	0	0	0	0	0	0	0	0	0	r__Bacteria;p__NI-Bacteria;c__NI-Bacteria;o__NI-Bacteria;f__NI-Bacteria;g__NI-Bacteria;e__NI-Bacteria	GGAACTGGGCATGGAGCTCAAGTCCTTTGCTGGTAAAATTGACGGTGATCATGAAACCCAGGTGGCTGCGATTGAAACCTGCATCGCTGATGGCGCTAAGGGTATTTTGCTGACGGCATCGGACACTTCGTCGATTGTTCCGGCAGTTCAACAGGCCCGTGATGCCGGTCTGGTGGTGATCGCGCTCGACACGCCGCTCAGCCCGATCGATGCCGCTGATGCAACCTTTGCGACCGATAACTTCCTTGCG
ASV629	0	0	0	0	0	0	0	0	0	0	0	0	0	0	0	0	0	9	0	0	0	0	0	0	0	0	0	0	0	0	0	0	0	0	0	r__Bacteria;p__NI-Bacteria;c__NI-Bacteria;o__NI-Bacteria;f__NI-Bacteria;g__NI-Bacteria;e__NI-Bacteria	ATCAGACGCAGCTTGATCTGGTTGGAGATCCAGAAATTGCAACACGGATGAGTGCCTATGAAATGGCGTTTCGGATGCAATCACGCGCTCCAGAGTTGATGGATTTTACGCAGGAAAGCCGAGAAACGCTCGACCTCTACGGGGCGGACGCGAGCAACGGTCAGAAAGCATTCGCGAATAACTGTCTTTTGGCGCGGCGTCTCGCCGAACGCGGGGTGCGGTTCGTTCAGGTATACCATTCCGGATGGGATCATCACAGCAATGTTGAAGGGGGGGTCAAGGGGCAATGTCGACAAACGGACCAGGCTTGCGCTGCCTTGATTCAGGATCTCAAACGGAGCGGCTTGCTCGAGGATACGCTGGTTGTTT
ASV630	0	0	0	0	0	0	0	0	0	0	0	0	0	0	0	0	0	9	0	0	0	0	0	0	0	0	0	0	0	0	0	0	0	0	0	r__NI;p__NI;c__NI;o__NI;f__NI;g__NI;e__NI	AACCGCGAGGATCATCATTTACCAGCCGGAACGACGATGAGGAGAACTGTCAGAGGCGATACTTCGAGAGCAGCGTTTTCGCTGTTTGAAATCGTTATTGCCATGGCGATTCTGAGCATGATTGCAACCGCAGTGCTTTCGGTTCTATGGCAGGCCGGAGATACAGCAGCGGAGCTTCGTTACTTAGATCGGAGAGACGAGGAAGTGAATCGCTTTGTCATGCTGCTTCGTGAATCGATTGAAGGTTTGCCACCCGACGCCACCATCACCATGGACCCGGCAGAGTCTTCGGAGTCGGGTAATCACGAGATGCTCCTTGAAAATACCCCCACGGCTTTTGTTTTC
ASV631	0	0	0	0	0	0	0	0	0	0	0	0	0	0	0	0	0	0	0	0	0	0	0	0	0	0	0	0	9	0	0	0	0	0	0	r__Bacteria;p__Elusimicrobia;c__NI-Elusimicrobia;o__NI-Elusimicrobia;f__NI-Elusimicrobia;g__NI-Elusimicrobia;e__NI-Elusimicrobia	GTTCCGATAGCCGTTGCTGCACGCGCCCCGGATAATCAGTCACAATCGCATCGACCCTGAGGTCGATCATCGCCTCGATGTCGTCAGCCTCGTTCACAGTCCATGCGGCGACGGGCTGTTTTTTGAATTTGTCGAACGGCGCGACGGATATGACGGGTTCGGCGCGCCCAACGCCCCGTTCCGCCTGGCAGCGCAGCGGCGGATGGCAGCCAATGCGCCTGCAGGCTGATCAGCACCGGTATCGCCAAACAACCGTTTTCCAGTGATTGTTAAGAG
ASV632	0	0	0	0	0	0	0	0	0	0	0	0	0	0	0	0	0	0	0	0	0	0	0	0	0	0	0	0	0	0	9	0	0	0	0	r__NI;p__NI;c__NI;o__NI;f__NI;g__NI;e__NI	TTCCACCCGACTTCTCTTAGGTGGTCTCGCCCAGAAATCAGTACTTGATACTCTACGCGAGGAGGGCGAAGACGTAGAACTTGAGGATATCCGTAAACCGGGTTTTGGCGACTCTTGGTGTGTTGAGTCTGGTGGTCCTGAGCCAGGTGTTGGCTGTGCAGGTCGCGGTATTATCACCTCTATCAACATGCTTGAAAACCTTGGTGCCTACGAGGAAGACGAAAACCTTGATTACGTATTCTACGACGTACTTGGTGACGTTGTATGCGGTGGTTTTGCAATGCCTATTCGTGATGGTAAAGCCGAAGAGATCTACATCGTTTGTTCC
ASV633	0	0	0	0	0	0	0	0	0	0	0	0	0	0	0	0	0	0	0	0	0	0	0	0	0	0	0	0	0	0	0	0	0	0	9	r__NI;p__NI;c__NI;o__NI;f__NI;g__NI;e__NI	TTCCACCCGCCTGATCCTGCATGCGAAAGCACAGGAGACAGTTATGGACAAGGTCCGTGAACTCGGTACGGTTGAGGACCTGGAGCTGGATGATGTCTTGAAATTCGGCTTCGGTGACGTCAAATGTGTTGAGTCCGGTGGTCCTGAGCCTGGAGTTGGCTGTGCTGGTCGTGGTGTAATCACTGCAATTAACTTTCTGGAAGAAGAAGGTGCCTACGAAGAAGATCTCGACTTCGTTTTCTACGATGTACTGGGTGACGTTGTATGTGGTGGTTTTGCGATGCCTATTCGTGAAAACAAGGCACAGGAAATCTACATTGTTGTATCT
ASV634	0	0	0	0	0	0	0	0	0	0	0	0	0	0	0	0	0	0	0	0	0	0	0	0	9	0	0	0	0	0	0	0	0	0	0	r__Bacteria;p__Proteobacteria;c__Gammaproteobacteria;o__Vibrionales;f__Vibrionaceae;g__Vibrio;e__NI-Vibrio	TTCAACGCGCTTAATTCTTCACTCTAAAGCACAAAACACCATTATGGAAATGGCCGCAGAAGCGGGGTCAGTTGAAGACATCGAGCTAGAAGATGTACTGAAAACCGGTTACGGCGATGTGAAATGTGTTGAATCAGGTGGTCCTGAGCCAGGCGTTGGTTGTGCCGGTCGTGGGGTTATCACTGCGATCAACTTCCTAGAAGAAGAAGGTGCGTACGAAGAAGATCTCGACTTTGTATTCTATGACGTACTGGGTGACGTGGTATGTGGTGGTTTCGCCATGCCAATTCGTGAAAACAAAGCCCAAGAGATCTACATCGTAGTATCG
ASV635	0	0	0	0	0	0	0	0	0	0	0	0	0	0	0	0	0	0	0	0	0	0	0	0	9	0	0	0	0	0	0	0	0	0	0	r__Bacteria;p__NI-Bacteria;c__NI-Bacteria;o__NI-Bacteria;f__NI-Bacteria;g__NI-Bacteria;e__NI-Bacteria	CCCACCCTCCAGTTCCGCGAGTCGATGAGCCAGTTGATGCTCCAGCGTTTCGATCGCCTTGCTGAAGCCCTTGATGCCTTCACCGAGCTTGTCGGTTGCCATCCGGTCCACCTTCATCATCGCGTCGAAGCGTTCACGATCCACATGGATCTGCTCTTCACCACCCGTTGGCTTGGAACCATCCAGTTTTTGTGTCAACTCAGCGTTGCTCTCCCGCAGCTGATCCAGCAACTTC
ASV636	0	0	0	0	0	0	0	0	0	0	0	0	0	0	0	0	0	0	0	0	0	0	0	0	9	0	0	0	0	0	0	0	0	0	0	r__Bacteria;p__NI-Bacteria;c__NI-Bacteria;o__NI-Bacteria;f__NI-Bacteria;g__NI-Bacteria;e__NI-Bacteria	GCCCAACTTGGGGGAATGACCTTGAACTTCAGCCAACCCGAGGCTCCAGCAGCTGTGCTGGCCATTTTGTTGTTTCATCCTCTGGAAACCGTTGAGTTTGAAGGGATGAATGGTTTGCCTGATTGGTTGGTTTCTGCATTGCAGCAGTTGAACTAGAGCATGCTCAGCACGGCCTCCGTGGCGTCGAGACAGGCATCAATGTCAAATCGAAGACAGCTTTTGCCTTGGTTCATCTCTTCGTGGGTTGAAAAGCTGTGAAAGTTTCTCTTTGTGTGGCAAATGTTTTCAATCAAAATAACGTTGTT
ASV637	0	0	0	0	0	0	0	0	0	0	0	0	0	0	0	0	0	0	0	0	0	0	0	0	9	0	0	0	0	0	0	0	0	0	0	r__NI;p__NI;c__NI;o__NI;f__NI;g__NI;e__NI	CCGCTTGAACAAGATTTTGGAAGATCTGGTGCCCACTCAGGGCGAGAACCTCAGGTTCTTCGCGGATTACCAAATGGGTTGGATGTACTTCAGGTACTTCTTTTGGAACTTCATCGGCAAGCAAAACGACGTGCAAGGGCACGGGGATTTTCTCGATGGAAACTGGTTGAGCGGGGTGGATTTCATCGACGCAGAGAGGTTGGGAAATCGGGATGCCCTCACAGGGG
ASV638	0	0	0	0	0	0	0	0	0	0	0	0	0	0	0	0	0	0	0	0	0	0	0	0	9	0	0	0	0	0	0	0	0	0	0	r__Bacteria;p__NI-Bacteria;c__NI-Bacteria;o__NI-Bacteria;f__NI-Bacteria;g__NI-Bacteria;e__NI-Bacteria	CAACAGCTGGAATGGAAAACAAACGGCACATCGTCCTGCAGAGCCATCTCGACATGGTATGCCAGAAGAACGCGGACACCGTATTCGACTTTGACACCCAAGGCATCAAGATGTACGTGGATGGCGACTGGGTACGTGCGGAAGGCACCACGCTCGGAGCGGACAACGGCATCGGCGTGGCAACCATTTTGGCTGTGCTCGACTCCAAAGACATCCCGCACCCCGCCCTTCCCATAAAA
ASV639	0	0	0	8	0	0	0	0	0	0	0	0	0	0	0	0	0	0	0	0	0	0	0	0	0	0	0	0	0	0	0	0	0	0	0	r__Bacteria;p__Proteobacteria;c__Zetaproteobacteria;o__NI-Zetaproteobacteria;f__NI-Zetaproteobacteria;g__NI-Zetaproteobacteria;e__NI-Zetaproteobacteria	TTCTACCCGTCTTATTCTCCACTCCAAGGCTCAGAACACGATCATGGAAATGGCTGCTGAGGCAGGTACCGTGGAAGACCTTGAACTCGAAGACGTGCTCAAAGTGGGCTACGGCGATATCAAGTGTGTGGAATCAGGCGGCCCTGAGCCTGGCGTCGGCTGCGCCGGCCGTGGCGTTATCACAGCCATCAACTTCCTTGAAGAAGAAGGCGCATATACAGACGACCTCGACTTCGTTTTCTACGACGTTCTGGGCGACGTGGTGTGCGGCGGTTTCGCGATGCCAATTCGTGAAAACAAAGCGCAGGAAATCTACATCGTCTGCTCT
ASV640	0	0	0	0	8	0	0	0	0	0	0	0	0	0	0	0	0	0	0	0	0	0	0	0	0	0	0	0	0	0	0	0	0	0	0	r__Bacteria;p__Cyanobacteria;c__Cyanophyceae;o__Nostocales;f__Hapalosiphonaceae;g__Mastigocoleus;e__NI-Mastigocoleus	CTCTACCCGTTTGATGTTGCACTCAAAAGCACAAACTACCGTACTTCACTTAGCTGCTGAGCGTGGTGCGGTAGAAGACTTAGAACTTGAAGAAGTAATGCTCACAGGCTTCCGTGGTGTACGTTGCGTTGAGTCTGGTGGTCCCGAGCCTGGTGTAGGTTGTGCTGGTCGTGGTATCATCACCTCCATCAACTTCTTAGAAGAAAATGGCGCTTACCAAGATTTAGATTTCGTATCCTACGACGTATTAGGTGACGTTGTATGTGGTGGTTTTGCCATGCCCATTCGGGAAGGCAAAGCCCAGGAAATCTACATCGTCTGCTCA
ASV641	0	0	0	0	0	8	0	0	0	0	0	0	0	0	0	0	0	0	0	0	0	0	0	0	0	0	0	0	0	0	0	0	0	0	0	r__Bacteria;p__Proteobacteria;c__NI-Proteobacteria;o__NI-Proteobacteria;f__NI-Proteobacteria;g__NI-Proteobacteria;e__NI-Proteobacteria	CTCTACACGTCTTATCCTCCATTCCAAAGCACAGAACACAATCATGGAAATGGCCGCATAAGCCGGCACTGTGGAAGACGTCATGAAGGTGGGCTACCGCGACATCCGTTGCGTGGAGTCCGGTGGCCCTGAGCCCGGGGTGGGCTGCGCTGGCCGCGGTGTGATCACCTCGATCAACTTCCTGGAAGAAAACGGTGCTTACGACGGCGTGGACTATGTGTCCTACGACGTGCTGGGCGACGTGGTGTGCGGTGGCTTTGCCATGCCCATCCGCGAAAACAAGGCCCAGGAAATCTACATCGTGATGTCG
ASV642	0	0	0	0	0	0	0	8	0	0	0	0	0	0	0	0	0	0	0	0	0	0	0	0	0	0	0	0	0	0	0	0	0	0	0	r__Bacteria;p__Cyanobacteria;c__Cyanophyceae;o__Synechococcales;f__Prochlorotrichaceae;g__Nodosilinea;e__Nodosilinea nodulosa	TTCCACCCGCTTGATGCTCCACAGCAAAGCCCAAACCACGATTCTGCACCTCGCCGCTGAGCGGGGCGCCGTCGAAGACCTGGAGTTGGATGAAGTCCTGCTCACCGGCTACAAAAACGTCAAGTGCGTTGAGTCCGGTGGTCCTGAGCCCGGTGTGGGCTGTGCCGGTCGGGGCATCATCACCGCCATCAACTTCCTCGAAGAAGAAGGCGCTTACGAAGATCTCGACTTTGTCTCCTACGACGTCTTGGGCGATGTAGTTTGCGGCGGTTTTGCCATGCCCATTCGGGAAGGCAAAGCCCAGGAAATCTACATCGTCGTCTCT
ASV643	0	8	0	0	0	0	0	0	0	0	0	0	0	0	0	0	0	0	0	0	0	0	0	0	0	0	0	0	0	0	0	0	0	0	0	r__Bacteria;p__Cyanobacteria;c__NI-Cyanobacteria;o__NI-Cyanobacteria;f__NI-Cyanobacteria;g__NI-Cyanobacteria;e__NI-Cyanobacteria	TTCCACCCGCTTAATCCTCAACACTAAAGCACAAACAACTATTCTGCACTTAGCAGCAGAACGGGGTGCTGTTGAAGATATCGAACTAGAAGAAGTGCTAATCAATGGATTCAAAGACATCCAGTGTGTTGAGTCTGGTGGTCCTGAGCCTGGAGTTGGATGTGCAGGTCGTGGTATTATCACAGCCATCAACTTCTTAGAAGAAGAAGGCGCATACGAAGATCTAGACTTTGTATCCTACGACGTATTAGGTGACGTTGTTTGCGGCGGTTTTGCAATGCCTATCCGTGAAGGAAAGGCTCAAGAAATCTACATCGTAACATCC
ASV644	0	0	0	0	0	0	0	0	0	0	0	0	0	8	0	0	0	0	0	0	0	0	0	0	0	0	0	0	0	0	0	0	0	0	0	r__Bacteria;p__Elusimicrobia;c__NI-Elusimicrobia;o__NI-Elusimicrobia;f__NI-Elusimicrobia;g__NI-Elusimicrobia;e__NI-Elusimicrobia	ACAAGTTCAGCGTGTCCGGCGAGGGCGAGGGCGATGCCACCTACGGCAAGCTGACCCTGAAGTTCATCTGCACCACCGGCAAGCTGCCCGTGCCCTGGCCCACCCTCGTGACCACCCTCGTGATCAGAGGAAGCAGCACGACTTCTTCAAGTCCGCCATGCCCGAAGGCTACGTCCAGGAGCGCACCATCTTCTTCAAGGACGACGGCAACTACAAGACCCGCGCCGAGGTGAAGTTCGAGGGCGACACCCTGGTGAACCGCATCGAGCTGAAGGG
ASV645	0	0	0	0	0	0	0	0	0	0	0	0	0	0	0	0	0	0	0	0	0	0	0	0	0	0	0	0	0	0	0	8	0	0	0	r__Bacteria;p__NI-Bacteria;c__NI-Bacteria;o__NI-Bacteria;f__NI-Bacteria;g__NI-Bacteria;e__NI-Bacteria	GATCCGAACTTGGAGCTCAGCAACCTGCCGGTCAAAGTCTCTGGCCATGAGGCCTTGCCCAAGCAGTTTGACGCAGTTCAGCTTTGTCTCTGCGCGGCTCCGGCGGTGATATCCTGTCAGCTTTCGCCAGAGTGTGCGTCCGAGATATTTGCAGGCCCGTACCGCTTCGTTTCGCGCGATGGCGCCCGCCGTGGTTGGTTTCCACAGTTGCGCATTTTTACGCGGTGAAATGATGGC
ASV646	0	0	0	0	0	0	0	0	0	8	0	0	0	0	0	0	0	0	0	0	0	0	0	0	0	0	0	0	0	0	0	0	0	0	0	r__Bacteria;p__NI-Bacteria;c__NI-Bacteria;o__NI-Bacteria;f__NI-Bacteria;g__NI-Bacteria;e__NI-Bacteria	AAAGAATGTGATGACAAAAGGTTTGCCCGCATCGCCCGGGGCGGCATCCGGTGAGGTGGTTTTTACTGCCGATGAAGCGGAAAAGCGCGCGCATGATGGCAAGGCTGTAATGTTATGTCGCACGGAAACATCACCCGAAGATATTCACGGCATGCATGCGGCGGCAGGGATTTTAACCTCTCGCGGGGGGATGACCTCTCACGCCGCGGTTGTGGCGCGCGGTATGGGGCGTGCTTGTGTCGCGGGAGCGGGAGCGATCACGATGGATTATAAGTCCAAATCCATGATAATTGGTGATGACCAAATAAAAGAAGGTGATATTGTTACGATTGATGGGTCGACA
ASV647	0	0	0	0	0	0	0	0	0	8	0	0	0	0	0	0	0	0	0	0	0	0	0	0	0	0	0	0	0	0	0	0	0	0	0	r__NI;p__NI;c__NI;o__NI;f__NI;g__NI;e__NI	GTACAACAGCCTCAGCCTTCTGGAGGAGTTGAACGACATCTCATTTTATGACAAGTCTGAGATGGGCAACCTCGCCAACAATGTCGACTACGAGAGAAATCAAGACCACAAGAAGATCGGTTTTGATAACAAAGAGCTGACGGAAGAGGAGCTGGCTCGTGCCATCAATTATGTACTCGATGTAGCGGCACAGGAAGACCTGCTCAAGCGCGACGTCCCGGCGGAAGAGCGAGGGTCGTTCCTGATCAACGTGCAGAATCGTCAGAAGGCAGCACTGCAGGCAGCAGAACTATGGGATCAAGACGCGCACGATATGAAGCAGATGGCGTCCAGGTCGAGAATTCAAC
ASV648	0	0	0	0	0	0	0	0	0	0	8	0	0	0	0	0	0	0	0	0	0	0	0	0	0	0	0	0	0	0	0	0	0	0	0	r__Bacteria;p__Elusimicrobia;c__NI-Elusimicrobia;o__NI-Elusimicrobia;f__NI-Elusimicrobia;g__NI-Elusimicrobia;e__NI-Elusimicrobia	CTCCAGCATGGTGTTGGTCCGGGACGACGTCTACCGCACCGTGATCGGCAAGTCCTTCGAGATCGACCCCGACGACCTCGAGCCCGAGGATCTCATCATGAAGGGGGTGCATGGCATCGAGTGCATCGAGAGCGGTGGACCCGAGGCGGGCGTGGGCTGCGGCGGCCGTGCTGTGTCCAAGTCCTTCGAGATCTTCGACGAGCTCGAGATCATCGACGAAGAGCTCTACGACACCGCCGTGTTCGATGTCCTCGGCGATGTGGTCTGCGGAGGCTTCGCGGCCCCCATGCGCAAGGCCCACGGGAGCAAGGTCGCGATCATCCTCTCC
ASV649	0	0	0	0	0	0	0	0	0	0	0	0	8	0	0	0	0	0	0	0	0	0	0	0	0	0	0	0	0	0	0	0	0	0	0	r__Bacteria;p__NI-Bacteria;c__NI-Bacteria;o__NI-Bacteria;f__NI-Bacteria;g__NI-Bacteria;e__NI-Bacteria	ATGTTCAGCCGTACGGTTCAAACCGGCTTCGATGATGAAACGGGCGAGCCCGTGTTCGAAACGGAGGAATTCGCGCCCGAGGCCCTGCCCTATATCGTGGTCATCGTCGACGAGATGGCCGACCTGATGATGGTCGCAGGCAAGGAGATCGAGGCCTGCATTCAGCGCCTGGCCCAAATGGCGCGAGCCTCGGGCATCCACCTGATCATGGCAACGCAACGCCCCTCGGTCGATGTAATCACCGGTACGATCAAGGCCAACTTCCCGACGCGGATCAGCTTTCAGGTGACCTCCAAGATCGACAGCCGTACGATCCTG
ASV650	0	0	0	0	0	0	0	0	0	0	0	0	0	0	0	0	0	0	0	0	0	0	8	0	0	0	0	0	0	0	0	0	0	0	0	r__Bacteria;p__NI-Bacteria;c__NI-Bacteria;o__NI-Bacteria;f__NI-Bacteria;g__NI-Bacteria;e__NI-Bacteria	TGAGCAGGCCAGACGTCAGTCCGGACTCTGGCGGGAAACCATTGGCAGTTTTCAGCTGGGCGTACCGGTGTCGGTCAAGGAGGAAATGCTGGTCCACCATCTCCGTTTGCTGTCGGTGTTTCGTTGGCGCCTGGCAAGACTGCGTCGTAGCAGCCGTTGGTCTGCCACCTTGCGTTATTACGTGGAATTAATGATCAAAAAGGTTCAGGGGCTGGGCGGAGACCCGTTCGCTATTCCTGTGACCCCGGACGGGCAGATTGGCGATGCAGGCAAGCCGCATCCGGGTGGAAACGCCGGACACCAGCCCGGTGACGGTGGCGCTCCCGGCGCAGAGGACCCCTTCCTGGAGCCG
ASV651	0	0	0	0	0	0	0	0	0	0	0	0	0	0	0	0	0	0	0	0	0	0	0	8	0	0	0	0	0	0	0	0	0	0	0	r__NI;p__NI;c__NI;o__NI;f__NI;g__NI;e__NI	CCGTTTGAACAACCTCCTCGAGGAACTGATGCCCACGCAGGGGGAGAACCTCAGGTTCTTTGCGGATTACCAAATGGGTTGGATGTACTTCAGGTACTTCTTTTGGAACTTCATCGGCAAGCAAAATGACGTGCAAGGGCACGGGGATTTTCTCGATGGAAACTGGCTGAGCGGTGTGGATTTTATCGACGCACAGAGGTTGGGGAATCGGGATGCCCTCACAGGGG
ASV652	0	0	0	0	0	0	0	0	0	0	0	0	0	0	0	0	0	0	0	0	0	0	0	0	0	0	0	0	8	0	0	0	0	0	0	r__Bacteria;p__NI-Bacteria;c__NI-Bacteria;o__NI-Bacteria;f__NI-Bacteria;g__NI-Bacteria;e__NI-Bacteria	TCAACAAGTGTGGTTCCTCAAGCAATTTGGTGCCAACGTCAACTTGGGAAACATCGGACCGCACGACGTCATTCCACTGGAGTGCTTGCGTCTGGGGTTGCGTGGCGACACGTTCTTCGACAACCTTCCCGAGGCCGTGGCCGAAGGTGTTCGCCAAATTCCTGCAGACGAAATTTTGGACGACTGACGATGAAAAGCATCACGGTGCAAGAATTGGTGTCCTGG
ASV653	0	0	0	0	0	0	0	0	0	0	0	0	0	0	0	0	0	0	0	0	0	0	0	0	0	0	0	0	8	0	0	0	0	0	0	r__Bacteria;p__Elusimicrobia;c__NI-Elusimicrobia;o__NI-Elusimicrobia;f__NI-Elusimicrobia;g__NI-Elusimicrobia;e__NI-Elusimicrobia	TTTCAGCCCCGCCAGCGCCTCCATACTGGTGCCGGGGCGGATGCAGCCGTCTTCGCTGACCACGCCATCGGGCGTGGTGACCGGCACGATCTCGTCTGCCAGCAAACCGTCCTCACGCGCCTTGGCGGCCTTGCTGTGCGACAGCACCGCCAGCGCATCCTGATCCTCGCGGCTCACCTCATAACGCCGTGCCACTTCCTCTGCGGTGTGCCCCATCGCCATGTAGACCTCGGGGAACGCCTGCAGCAGCGTCGGGTTGGGTGAGGGGGTAAAGCCGCCCATCGGCACCCGGGTCATCGACTCGACCCCGGCTGCGATGTAGGCCTCACCAGCGCCCAGCATCAGTTGCCCGGC
ASV654	0	0	0	0	0	0	0	0	0	0	0	0	0	0	0	0	0	0	0	0	0	0	0	0	0	0	0	0	8	0	0	0	0	0	0	r__Bacteria;p__NI-Bacteria;c__NI-Bacteria;o__NI-Bacteria;f__NI-Bacteria;g__NI-Bacteria;e__NI-Bacteria	ACAGGTGGTCAGGGTGAGAATCCCAAGGCGCTTGAGAGAACTCGGGTGAAGGAACTAGGCAAAATGGTGCCGTAACTTCGGGAGAAGGCACGCCGGCGTAGGGTGATAGGACTTGCTCCTTCAGCCCGAACCGGTCGAAGATACCAGGTGGCTGCAACTGTTTAGTAAAAACACAGCACTCTGCTAACGCGCAAGCGGACGTATAGGGTGTGACGCCTGCCCGGTGCCGGAAGGTTAAGTGATGGTGTTAGGATTCGTCCGAAGCTCTTGATCGAAGCCCCGGTAAACGGCGGCCGTAACTATAACGGTCCTAAGGTAGCGAAATTCCTTGTCGGGTAAGTTCCGACCTGCACGAAT
ASV655	0	0	0	0	0	0	0	0	0	0	0	0	0	0	0	0	0	0	0	0	0	0	0	0	0	0	0	0	8	0	0	0	0	0	0	r__Bacteria;p__NI-Bacteria;c__NI-Bacteria;o__NI-Bacteria;f__NI-Bacteria;g__NI-Bacteria;e__NI-Bacteria	CACCCTGGTTTCATCGGTATCCAGCGCCTCAACCCGGAACAACACGACCTCACTGTTCAGGGCCAGGAAGTCGTAATGGTGCTGCCTCAGTGCCACCGCCGCCACCATCAACAGTAGCGCCAGGACCACCGGGGCGCCGAGCCACAGCGGCGAAAAAGGTACCAGTGAATAGATCATGGCAGGGATCGTGAGCAGACAGATGGCCACAAACCAGAGCACGTATCGCTGATTCTTCACTTCCCGGGGCTTTGGCTCAACAAACGTCAGGTCGATGATCTGCTCGGGCAGCTGCTTTTTGCGACGGTGGGTCTGGAT
ASV656	0	0	0	0	0	0	0	0	0	0	0	0	0	0	0	0	0	0	0	0	0	0	0	0	0	0	0	0	0	0	0	0	0	8	0	r__Bacteria;p__NI-Bacteria;c__NI-Bacteria;o__NI-Bacteria;f__NI-Bacteria;g__NI-Bacteria;e__NI-Bacteria	CTCCTCGATGGTTCTTGTGCGAGATGACACCTACCGTACGGTGATTCAGAAGTCGTTTGAGATCGATCCCGACGACCTTGAGGCCGAAGACGTCATCATGGAAGGCATCGAGGGCATCGACTGCATCGAGTCCGGTGGTCCAGAAGCTGGCGTAGGGTGTGGTGGCCGTGCCGTATCGAAGTCATTTGAGATCTTCGATGAGCTGGAGATCATCGACGAAGACATCTACGATGTGGCGACCTTCGATGTGCTCGGTGACGTCGTCTGCGGCGGCTTCGCAGCACCGATGCGGAAAGCGCACGGCTCCAAGGTGGCCATTGTACTCTCC
ASV657	0	0	0	0	0	0	0	0	0	0	0	0	0	0	0	0	0	0	0	0	0	0	0	0	0	0	0	0	0	0	0	0	0	0	8	r__Bacteria;p__Proteobacteria;c__Alphaproteobacteria;o__Rhodobacterales;f__Rhodobacteraceae;g__NI-Rhodobacteraceae;e__NI-Rhodobacteraceae	TTCCACCCGTCTGATCCTGAACTCCAAGGCGCAGGATACCGTGCTGCACCTGGCCGCCGAAATGGGCTCGGTTGAGGACCTGGAACTCGAAGACGTCCTGAAGGTCGGCTTCAAGGACATCAAATGCGTTGAATCCGGTGGTCCGGAGCCGGGCGTCGGCTGTGCCGGTCGTGGCGTGATCACCTCGATCAACTTCCTGGAAGAAAACGGCGCCTATGACGATGTGGACTATGTGTCCTACGACGTTCTGGGCGACGTGGTCTGCGGTGGCTTCGCCATGCCGATCCGCGAGAACAAGGCCCAGGAAATCTACATCGTCATGTCC
ASV658	0	0	0	0	0	0	0	0	0	0	0	0	0	0	0	0	0	0	0	0	0	0	0	0	8	0	0	0	0	0	0	0	0	0	0	r__NI;p__NI;c__NI;o__NI;f__NI;g__NI;e__NI	CCAGCAATTGCGGCTTGTCATCAGAGGATGCAGGCAGAACAATCACCTTTCGGGCCACAGCAGTGAGGGCTGTGACCAGCACCAACTCGATCTGCACGACATGGCGACGCAGATAGCTGGTGATGTTCTGCAGAACTTCCAGCGCAATCAGCACGGTGAGTAAATCACCGAGGATCCTGATCAAGCCATCACCCAGCCAATAGGCATCCTGTTCCGTTGTGATCAGGGCTAGAGCGACGCGGATGGTGAGTTGCACGATGGCCGCGGCGATCACCACGGCTGTGATCAC
ASV659	0	0	0	0	0	0	0	0	0	0	0	0	0	0	0	0	0	0	0	0	0	0	0	0	8	0	0	0	0	0	0	0	0	0	0	r__Bacteria;p__NI-Bacteria;c__NI-Bacteria;o__NI-Bacteria;f__NI-Bacteria;g__NI-Bacteria;e__NI-Bacteria	GGTGAAGTGAAACAACGAGAATTAGGTGAAACTGAAGACTGGGGTAATCTCCCGCCCCGTGAACGAGAAGACGCTTTACAGCAAATTGGAAGAGACTATCCAGCTCACTACCGAGAAGCGATTGAACAATACTTCAAGCGACTTGCAACAGGGAAGCAATAAGACGAACGGAAAAAATGAAGTGTCAGTGCGTGCTCTTCAAACTAAACGGTCAATCAAACAACGACAATCCGACAGCCGCATCCGTGGTAAAGATCGGATCTCGTGTGCTTTTCTTCTAAAGGGTGTCGTTTTCACTCTTTTGCTCTGGGCTCCTTACCCGGCTCCTGCTCGCGAAAACACTCTCA
ASV660	0	0	0	0	0	0	0	0	0	0	0	0	0	0	0	0	0	0	0	0	0	0	0	0	8	0	0	0	0	0	0	0	0	0	0	r__Bacteria;p__Elusimicrobia;c__NI-Elusimicrobia;o__NI-Elusimicrobia;f__NI-Elusimicrobia;g__NI-Elusimicrobia;e__NI-Elusimicrobia	CGGCAGCTGGACGACAACCTTGCGGAACTCGAGCAAACCAAAAGCGCTCTCGCAGCGGCGGAAGCGGATCGGCGCACCGCCCGCGCGCAAACCCAGGAGGTGGAGGCCAAACTCGAGGAAGCCAAACAGCGAGCAGGGCAGCTACGCGATGAACTGGCTCCGCTGCAGGCACAACGCAAAACCCTGGAAGCCGAACGGGACCGCCTCAGTCAAGACATTTCGGTCCGAGATGCCGATATTCGTCGAACGGAGAACGAGCTGGCAACCGTGCGTCAACGCATCAGCGCTGGAGAGGATGAACTCAAACAGCTGGAACGCAATCTGATTGCCCTGAGAC
ASV661	0	0	0	0	7	0	0	0	0	0	0	0	0	0	0	0	0	0	0	0	0	0	0	0	0	0	0	0	0	0	0	0	0	0	0	r__NI;p__NI;c__NI;o__NI;f__NI;g__NI;e__NI	CAGATATCGATGGGGTTTCACTGAAGGGGTATTTCGAAGGGGAGGCTCCCGATGATTCGTTTCTCAATCGAAACCTCTACTTTCACTACCCTCACAATCGAACCACCATGCCTCACTCAGCAATAGTATCCGGATCGAAGAAAGTGATTCATTTTTATGCACGCCCCGACATCCCCATGCTGTTCGATTTGCAAAAGGATGAAGCAGAGGTTCACAACATAGCGGCGAAGCATCCCGGCCAACACAAAAAGCTGTTC
ASV662	0	0	0	0	0	0	7	0	0	0	0	0	0	0	0	0	0	0	0	0	0	0	0	0	0	0	0	0	0	0	0	0	0	0	0	r__Bacteria;p__Cyanobacteria;c__Cyanophyceae;o__Nostocales;f__Hapalosiphonaceae;g__Mastigocoleus;e__NI-Mastigocoleus	ACTCTACTCGCTTGATGCTCCACAATAAGGCACAGACTACGATTCTGCACTTGGCAGCTGAGCGCGGTGCGGTAGAAGACTTAGAACTTGAAGAAGTAATGCTCACAGGCTTCCGTGGCGTACGTTGCGTTGAGTCTGGTGGTCCCGAGCCTGGTGTAGGTTGTGCTGGTCGTGGTATCATCACCTCCATCAACTTCTTAGAAGAAAATGGCGCTTACCAAGATTTAGATTTCGTATCCTACGACGTATTAGGTGACGTTGTATGTGGTGGTTTCGCGATGCCTATTCGTGAAGGTAAAGCCCAAGAAATCTACATCGTTACCTCT
ASV663	0	0	0	0	0	0	7	0	0	0	0	0	0	0	0	0	0	0	0	0	0	0	0	0	0	0	0	0	0	0	0	0	0	0	0	r__NI;p__NI;c__NI;o__NI;f__NI;g__NI;e__NI	GCGTTATGACCGGTATTGCAGCAAATTGTGTTTATGATACCCAGATTCTGACCGCAATTGCAATGGGTGTTCATGCACTGGATATTCAGGCACTGAATGGTACAAATCAGAGCTTTCATCCGTTTATCCATAACAGCAAACCGCATCCGGGTCAGCTGTGGGCAGCAGATCAGATGATTAGCCTGCTGGCCAATAGCCAGCTGGTTCGTGATGAACTGGATGGTCAACAT
ASV664	0	0	0	0	0	0	0	0	7	0	0	0	0	0	0	0	0	0	0	0	0	0	0	0	0	0	0	0	0	0	0	0	0	0	0	r__Bacteria;p__Cyanobacteria;c__Cyanophyceae;o__Nostocales;f__Hapalosiphonaceae;g__Mastigocoleus;e__NI-Mastigocoleus	CTCTACTCGCTTGATGCTCCACAGTAAGGCACAGACTACGATTCTGCACTTGGCAGCTGAGCGCGGTGCGGTTGAAGACCTCGAGCTAGACGAAGTGCTACTCAAGGGCTACAAGGACGTTAAGTGCGTTGAGTCCGGCGGTCCTGAGCCGGGTGTAGGTTGTGCTGGTCGTGGTATCATCACCTCCATCAACTTCTTAGAAGAAAATGGCGCTTACCAAGATTTAGATTTCGTATCCTACGACGTATTAGGTGACGTTGTATGTGGCGGTTTCGCTATGCCTATTCGTGAAGGTAAAGCACAAGAAATCTACATCGTTACCTCT
ASV665	0	7	0	0	0	0	0	0	0	0	0	0	0	0	0	0	0	0	0	0	0	0	0	0	0	0	0	0	0	0	0	0	0	0	0	r__Bacteria;p__NI-Bacteria;c__NI-Bacteria;o__NI-Bacteria;f__NI-Bacteria;g__NI-Bacteria;e__NI-Bacteria	CTCTACTCGCCTGATGCTACACAGTAAGGCACAAACCACAATTTTGCACCTTGCTGCTGAGCGTGGCGCTGTTGAAGACCTCGAACTCGACGAAGTACTACTCACAGGCTACAAAGGCGTTAAGTGCGTTGAGTCGGGCGGTCCTGAGCCTGGTGTTGGCTGTGCGGGCCGAGGCATTATTACAGCGATTAACTTCCTTGAGGAAGAAGGCGCTTACGAAGATCTTGACTTTGTTTCTTACGACGTATTGGGTGACGTTGTTTGCGGTGGATTTGCAATGCCGATTCGAGAAGGCAAAGCACAAGAAATCTACATCGTTACCTCT
ASV666	0	0	0	0	0	0	0	0	0	7	0	0	0	0	0	0	0	0	0	0	0	0	0	0	0	0	0	0	0	0	0	0	0	0	0	r__Bacteria;p__NI-Bacteria;c__NI-Bacteria;o__NI-Bacteria;f__NI-Bacteria;g__NI-Bacteria;e__NI-Bacteria	CAATTGCCATGAGAGCCGGAATTTGGCGGGTGGTTTTGGGTAGGAAAAAAACCGAACCTTGATGGGATAGGCACGACCAGCCAACAGAAAAATTGATTCTGCATGCCGTTCCGTGGTGTCATCCGATCGGACCCAACGATCAATCAGTGGCGTTGAAGTGTCGTTGAGGCTCAACTGGAATCCGTTGAGCGAATCAACAATGATTTTGTAACGTCCAGTTTCAGGTG
ASV667	0	0	0	0	0	0	0	0	0	3	0	0	4	0	0	0	0	0	0	0	0	0	0	0	0	0	0	0	0	0	0	0	0	0	0	r__Bacteria;p__NI-Bacteria;c__NI-Bacteria;o__NI-Bacteria;f__NI-Bacteria;g__NI-Bacteria;e__NI-Bacteria	CCAGATCGCAGACTATGCCGAGAACGCCATAGGCTGGGAAGATAAGTGGCGCAAAGAAGAGGCCATCAAGCAGGGCCGGGAGTACGCGCAGAGCTTTGCGAAGAAGGAGGTGGCAGTATGATCGACATCAACAAAGTCACGTTTTCTGTGCGCGTGCCCTTCCACGAGCTACTTGAGCCCGAGGAATTGCAGAAGCTCGACGCCATGGCCTCCAAGCATGGGCTCACGCGA
ASV668	0	0	0	0	0	0	0	0	0	0	0	7	0	0	0	0	0	0	0	0	0	0	0	0	0	0	0	0	0	0	0	0	0	0	0	r__Bacteria;p__NI-Bacteria;c__NI-Bacteria;o__NI-Bacteria;f__NI-Bacteria;g__NI-Bacteria;e__NI-Bacteria	GAACACAATCATGGAAATGGCCGCGGAAGCCGGCACTGTGGAAGACCTTGAACTCGAAGACGTTCTCAAGGTCGGCTACGGCGACATCAAGTGTGTCGAATCAGGCGGCCCTGAGCCAGGTGTTGGCTGCGCCGGCCGCGGCGTTATCACAGCCATCAACTTCCTCGAAGAAGAAGGCGCATATACAGACGACCTCGACTTCGTTTTCTACGACGTTTTGGGCGACGTGGTCTGCGGCGGTTTTGCTATGCCAATCCGCGAGAACAAGGCTCAGGAAATCTATATCGTCTGCTCA
ASV669	0	0	0	0	0	0	0	0	0	0	0	0	3	0	0	0	0	0	0	0	0	0	0	0	0	0	0	0	4	0	0	0	0	0	0	r__Bacteria;p__NI-Bacteria;c__NI-Bacteria;o__NI-Bacteria;f__NI-Bacteria;g__NI-Bacteria;e__NI-Bacteria	TGAGGCAGGGGATATCGTCGTGCTGGGCGATCTGGGGCTGGAGCCGCGCGAAGGCTGGATCTATCCGCCTTACATGGAAGAAAAATGCCCTGGCCTGCCAAGCTATCAGGCGCTTTACGATTGCGCCCAGGCCTTTGCCTCGGCTGAAACATTCCCGAACGGTCGTCTGATCACTTACCCGGCTGACTGGGGTACGCGGTCACGTGATGTTGTGGCCGGAATCGAATTGCCATTCAATCCGGTTGCAGGTGGCAGCGAG
ASV670	0	0	0	0	0	0	0	0	0	0	0	0	0	0	0	0	0	0	0	7	0	0	0	0	0	0	0	0	0	0	0	0	0	0	0	r__NI;p__NI;c__NI;o__NI;f__NI;g__NI;e__NI	GCTTGCGGAATACGGGATGGACGTACCCGATGGCATGGACGTGAACGTGGTCGAGAACACCGACACCACCGTGCACATCACGATGCCGGCACCGCCCAGCGGCGACATGGACCTTTCGGATGAGGAGTTGAGCAACGCTGCGGGGGGTATGGACTGCCTATGGCCATACACGGCACATCCGACGTGCACAACATCTAGTTTTTGACAACGTGAATGACCTGTCTCAGTGCACGAGCCGCCTGCTGGAAGGACGTGCTGACTGACTGATGACCGCAAAAGCTGTCCCCT
ASV671	0	0	0	0	0	0	0	0	0	0	0	0	0	0	0	0	0	0	0	0	0	0	7	0	0	0	0	0	0	0	0	0	0	0	0	r__Bacteria;p__NI-Bacteria;c__NI-Bacteria;o__NI-Bacteria;f__NI-Bacteria;g__NI-Bacteria;e__NI-Bacteria	CGCTGGATGCTGTGTTCCAGATGCCCAGCGATCATCTGAAAGCTGTAGGGAGGTTGCTTGAGTAGGGGCCCAGACGCCGCATACATGCGGCCTGCTGGTACAGCTGCTGCCAGAACGTATGAGTGCGCGTTCTTATGGCCTGGCGGATACCAGTCCAAAACGGCATCAAGTTCAAAGCAACCATGACTGGCCCCTGCATGGGTAATCCAGTGCAGATAACTCGA
ASV672	0	0	0	0	0	0	0	0	0	0	0	0	0	0	0	0	0	7	0	0	0	0	0	0	0	0	0	0	0	0	0	0	0	0	0	r__NI;p__NI;c__NI;o__NI;f__NI;g__NI;e__NI	TCCGCTGAGCTATATTACCGGTAGCCTGATTGGCCTGGACCCGAGCTTTAAAGTTGATTTTAATGGCAAAGAAATGGACGCACCGACCGCACTGCGTCAGCTGAATCTGAGTCCGCTGACCCTGCTGCCGAAAGAAGGTCTGGCAATGGGGAATGGCACCAGCGTTATGACCGGTATTGCAGCAAATTGTGTTTATGATACCCAGATTCTGACCGCAATTGCAATGGGTGTTCATGCACTGGATATTCAGGCACTGAATGGTA
ASV673	0	0	0	0	0	0	0	0	0	0	0	0	0	0	0	0	0	7	0	0	0	0	0	0	0	0	0	0	0	0	0	0	0	0	0	r__Bacteria;p__NI-Bacteria;c__NI-Bacteria;o__NI-Bacteria;f__NI-Bacteria;g__NI-Bacteria;e__NI-Bacteria	CCGAAAGCGGAGAGCGCAGCCAGATTCTGCGAGCGTCAAGGTATCGAGTACGAGATCGAGTACCCGCCAGAGAAGAAGGACTTCAAAGGTTTGAAAGATTACGGAGACAACTTTTTGACCGATCGGATCAAAGTCGGTGTTCGAGATCAAGGCGAAAAGTTTTTCGACCACGGAGAGAACGCGCATACTTCCGGATGGGCCAACCTGAAACGCTCGAAGTTCGGGGGAGATGAT
ASV674	0	0	0	0	0	0	0	0	0	0	0	0	0	0	0	0	0	7	0	0	0	0	0	0	0	0	0	0	0	0	0	0	0	0	0	r__NI;p__NI;c__NI;o__NI;f__NI;g__NI;e__NI	GGGCTCGAAAATGACTGGAATCGTACCTCGCACTCCAGTGCCCGATCCAGATTGCGCATTGAGTGATCCGCGAGTAATATCCCTCTTCTTCCTCCCGTTGTCTCCAGAGAAGTTCACGAAAGGCGTCTACACGCACACGTGGAGCTCGCCGCGTGGGACCCTCGGCGAATATGAAATATTTTTTGTCAACTGCCAGGAGCTTGCCGTGGTAAACTTTACGTTGACCGTCACGTTGACAAACAGAGC
ASV675	0	0	0	0	0	0	0	0	0	0	0	0	0	0	0	0	0	0	7	0	0	0	0	0	0	0	0	0	0	0	0	0	0	0	0	r__Bacteria;p__NI-Bacteria;c__NI-Bacteria;o__NI-Bacteria;f__NI-Bacteria;g__NI-Bacteria;e__NI-Bacteria	GGCGGTGCTTGCCGAATACGGGATGGACGTGCCCGATGGCATGGACGTGAACGTCGTCGAGAACACCGACAACACGGTGCACATCACGATGCCTGCACCGCCCAGCGGCGGCATGGACCTTTCGGATGACGAGTTGAGCAACGCTGCGGGGGGTACTTACCACTCCCAACTCGACAATGACGACCCCTGTGCTGACTGACTGATGACCGCAAAAGCTGTCCCCTGGAGA
ASV676	0	0	0	0	0	0	0	0	0	0	0	0	0	0	0	0	0	0	0	0	0	0	0	0	0	0	0	0	7	0	0	0	0	0	0	r__Bacteria;p__NI-Bacteria;c__NI-Bacteria;o__NI-Bacteria;f__NI-Bacteria;g__NI-Bacteria;e__NI-Bacteria	TATCCTGGCAGCACGAAACAAACTGGCTCGCCGCAAGGGCCGGGGTACTAATGGCTTGATGTCCCCCAAAACCATCAACAGCCACATGACCATCCTGAGGATGATCCTGACTGAGGCGGCTGAGCGGTTTGACTTCACCAACCCCTACCTGAACATCAAGCCACTCAAACAGCAGAAGGTGCATATCGAGCCCTTCTCCCTAAATGAAGTGGAAAAGATCCTGGAGACGGTCAGGGAAGATTACCGCAACTACTACGCTGTGCGTTTCTACACTGGGATGCGCACG
ASV677	0	0	0	0	0	0	0	0	0	0	0	0	0	0	0	0	0	0	0	0	0	0	0	0	0	0	0	0	7	0	0	0	0	0	0	r__Bacteria;p__Proteobacteria;c__Alphaproteobacteria;o__Rhodospirillales;f__Azospirillaceae;g__Niveispirillum;e__Niveispirillum irakense	CAGCACACGTCTGATCCTGCACGCCAAGGCCCAGGACACCATCCTCTCCCTCGCTGCCGCTGCCGGCAGCGTCGAGGACCTGGAGATCGAGGACGTGATGAAGGTCGGCTACCAGGATATCCGCTGCGTTGAATCCGGTGGTCCGGAGCCGGGTGTCGGCTGCGCCGGCCGCGGCGTCATCACCTCCATCAACTTCCTGGAGGAGAACGGCGCCTACGAGGATATCGACTATGTCTCCTATGACGTGCTGGGCGACGTGGTGTGCGGCGGTTTCGCCATGCCCATCCGCGAGAACAAGGCGCAGGAGATCTATATCGTCATGTCC
ASV678	0	0	0	0	0	0	0	0	0	0	0	0	0	0	0	0	0	0	0	0	0	0	0	0	0	0	0	0	7	0	0	0	0	0	0	r__Bacteria;p__NI-Bacteria;c__NI-Bacteria;o__NI-Bacteria;f__NI-Bacteria;g__NI-Bacteria;e__NI-Bacteria	TCTCGCTACAGCCGAATTGTTTCGTATCCCAACGTTTGTCCAAGAGACCGATGGGTCTTACCAGCTTGTGGAGACTCGGAGTCATGATTTGGACCGACCTGTGTGTCTGATCGATTGGTTGGATGCAACGTCTTATGCCTGTTGGAAAGCCCAGCAGACCAACTGCGCCTATCGACTCCCCCATGAATTGGAGTGGGAGAAAGGAGCCCGGGGAGTGGATGGTCGATTCTTTGTGT
ASV679	0	0	0	0	0	0	0	0	0	0	0	0	0	0	0	0	0	0	0	0	0	0	0	0	0	0	0	0	7	0	0	0	0	0	0	r__NI;p__NI;c__NI;o__NI;f__NI;g__NI;e__NI	GCTTGCCGAATACGGGATGGACGTGCCCGATGGCATGGCCGTGAACGTCGTCGAGAACACCGACAACACGGTGCACATCACGATGCCGGCACCGCCCAGCGGCGGCATGGACCTTTCGGATGACGAGTTGAGCAACGCTGCGGGGGGTACTTCATGCACTGATGCCGGACCTGCTGACTGTGCAGCCCTTGTACACGACTGACTGATGACCGCACACGCTGTCCCCT
ASV680	0	0	0	0	0	0	0	0	0	0	0	0	0	0	0	0	0	0	0	0	0	0	0	0	0	0	0	0	7	0	0	0	0	0	0	r__Bacteria;p__Elusimicrobia;c__NI-Elusimicrobia;o__NI-Elusimicrobia;f__NI-Elusimicrobia;g__NI-Elusimicrobia;e__NI-Elusimicrobia	GAAGCTGGCCGGATAGCGGTCGGCGCGGAAGGTCAGATTGTTGTTGAGCTGGAGTTCGGTGCCTTGCTCGACCGGGGCACCGCCGAGCAGCGGGGTCCGGTACTGCCAGGCCAAATCGCCGTCCTCGGTGATCTCGAAGAGCTCCCCCGTCCGGCCACTGCAGATCAGGTTGCCCCCGTTGCCAAGACGCTGGAAGGAGCTCAGGCCCGAGCTGGCCAGGCCGGGCTGGGTGTAGGTCCATTCGAAGTCCTCGGGACCCCAGCGGCCATTGTCGAAGTCGAATTCGTAGACCGTACCGCCGGGCTCGGGGTATTCGTCGAAGATG
ASV681	0	0	0	0	0	0	0	0	0	0	0	0	0	0	0	0	0	0	0	0	0	0	0	0	0	0	0	0	0	0	7	0	0	0	0	r__Bacteria;p__Cyanobacteria;c__Cyanophyceae;o__Nostocales;f__Hapalosiphonaceae;g__Mastigocoleus;e__NI-Mastigocoleus	TTCCACACGTCTTATTCTGCACTCAAAAGCGCAAAACACAATAATGGAGATGGCTGCACAGGCTGGCACGGTAGAGGATCTTGAGCTTGAAGAAGTGCTTAAGGTTGGCTTTGGCGACATTAAGTGCGTGGAGTCTGGTGGTCCTGAGCCTGGAGTTGGCTGTGCCGGTCGTGGTATCATCACCTCCATCAACTTCTTAGAAGAAAATGGCGCTTACCAAGATTTAGATTTCGTATCCTACGACGTATTAGGTGACGTTGTATGTGGTGGTTTCGCGATGCCTATTCGTGAAGGTAAAGCCCAAGAAATCTACATCGTTACCTCT
ASV682	0	0	0	0	0	0	0	0	0	0	0	0	0	0	0	0	0	0	0	0	0	0	0	0	7	0	0	0	0	0	0	0	0	0	0	r__NI;p__NI;c__NI;o__NI;f__NI;g__NI;e__NI	TGAGCGGGAAAATCCATTCATGGGCGGCTAGCGGGGCCTTGGCTTCTTCGAGGGTTTTGTGGAGAAGTTGAAGGTCCTCAAGATACTGCTCGCTACGGAGATAGCAGCCTTGCTCGAACTTTTCGTGCAATAGGCGGACGAAGGTCTGCCACGGCTCAAGATGATAGCGCTTGGCGATCCGGGTGCCAGCTTCGTTCGTTTCTTCGATGAGCTTGTCCAAAGCGGCGGTGAGTCGTGCCGGGACCTTAGTGAAGGGAGGGGCTAGGGTGAGCTTGTCGGCTACCCG
ASV683	0	0	0	6	0	0	0	0	0	0	0	0	0	0	0	0	0	0	0	0	0	0	0	0	0	0	0	0	0	0	0	0	0	0	0	r__Bacteria;p__Cyanobacteria;c__NI-Cyanobacteria;o__NI-Cyanobacteria;f__NI-Cyanobacteria;g__NI-Cyanobacteria;e__NI-Cyanobacteria	TTCCACTCGCTTAATGCTCCACTCCAAAGCACAAACAACCGTATTACATTTGGCTGCTGAGCGCGGTGCAGTAGAAGATTTAGAATTAGAAGAAGTAATGCTCACCGGATATCGTGGTGTACGCTGCGTAGAATCTGGTGGTCCTGAACCCGGTGTAGGTTGTGCAGGTCGTGGTATTATCACCTCCATTAACTTTTTGGAAGAAAACGGTGCTTACCAAGACTTAGACTTCGTATCTTACGACGTATTAGGTGACGTTGTTTGCGGTGGATTTGCAATGCCTATTCGTGAAAACAAAGCTCAAGAAATCTACATCGTTACCTCT
ASV684	0	0	0	0	6	0	0	0	0	0	0	0	0	0	0	0	0	0	0	0	0	0	0	0	0	0	0	0	0	0	0	0	0	0	0	r__Bacteria;p__NI-Bacteria;c__NI-Bacteria;o__NI-Bacteria;f__NI-Bacteria;g__NI-Bacteria;e__NI-Bacteria	AATACGAAGGGTGCAAGCGTTAATCGGAATTACTGGGCGTAAAGCGCGCGTAGGTGGTTCAGCAAGTTGGATGTGAAATCCCCGGGCTCAACCTGGGAACTGCATCCAAAACTACTGAGCTAGAGTACGGTAGAGGGTGGTGGAATTTCCTGTGTAGCGGTGAAATGCGTAGATATAGGAAGGAACACCAGTGGCGAAGGCGACCACCTGGACTGATACTGACACTGAGGTGCGAAAGCGTGGGGAGCAAACAGGATTAGATACCCTGGTAGTCCACGCCGTAAACGATGTCAACTAGCCGTTGGAATCCTTGAGATTTTAGTGGCGCAGCTAACGCATTAAGTTGACCGCCTGGGGAGTACGGCCGCAAGGTTAAAA
ASV685	0	0	0	0	6	0	0	0	0	0	0	0	0	0	0	0	0	0	0	0	0	0	0	0	0	0	0	0	0	0	0	0	0	0	0	r__Bacteria;p__Cyanobacteria;c__Cyanophyceae;o__Nostocales;f__Hapalosiphonaceae;g__Mastigocoleus;e__NI-Mastigocoleus	TTCCACCCGTCTGATGCTCCACAGCAAGGCCCAGACTACTATTCTGCACTTAGCTGCTGAGCGTGGTGCGGTAGAAGACTTAGAACTTGAAGAAGTAATGCTCACAGGCTTCCGTGGTGTACGTTGCGTTGAGTCTGGTGGTCCCGAGCCTGGTGTAGGTTGTGCTGGTCGTGGTATCATCACCTCCATCAACTTCTTAGAAGAAGAAGGTGCTTATACCGATCTAGATTTCGTAAGCTATGACGTACTAGGTGACGTTGTTTGCGGTGGATTTGCAATGCCTATCCGTGAAAACAAAGCTCAAGAAATCTACATCGTATGTTCC
ASV686	0	0	0	0	6	0	0	0	0	0	0	0	0	0	0	0	0	0	0	0	0	0	0	0	0	0	0	0	0	0	0	0	0	0	0	r__Bacteria;p__NI-Bacteria;c__NI-Bacteria;o__NI-Bacteria;f__NI-Bacteria;g__NI-Bacteria;e__NI-Bacteria	CCGACGAATTTCCTTCTGACGAATCAACTCACTCAAATGAGAAAAGTGAGATAGCCACATGGACTTGCGAAAGGGTTCATCCGATTGGGCTGGTGTTTTCCGTACAAAGAGCATGAGGAGGAGTTGAAGGGAAGAGGCGGCCAAAAGGATGGCTACAATGATCCAGGCGGCGGCCCATTCGCCACGCTGACCAGTTAACGTTTCAAAGGACTTTCCTCCAATGATGGTGCCGACGATGATGGAAACGATCACGAGCATTTGCATCCAGCCCACCGCTTT
ASV687	0	0	0	0	6	0	0	0	0	0	0	0	0	0	0	0	0	0	0	0	0	0	0	0	0	0	0	0	0	0	0	0	0	0	0	r__Bacteria;p__NI-Bacteria;c__NI-Bacteria;o__NI-Bacteria;f__NI-Bacteria;g__NI-Bacteria;e__NI-Bacteria	TGCTCTCGAACATCAACCTGCAATTCTACCAAGGCGCCAAAATTGGCATCGTTGGGCCTAATGGTGCAGGCAAGTCGACGCTGATGAAAATCATGGCCGGGATCGACAAGGATTTCTCCGGCGAAGCGTGGCCGGGAGAAAACATCACCGTTGGCTATCTCCCGCAGGAGCCAGAGCTCGACACCTCGAAAACGGTCCTTGAAAACGTTAAGGATGGCGCGCGCGAGACCGCTGATCTGGTCGAAGAGTTTAACGCCGTTTCTGCGCAAATGGCTGAACCCGATGCAGACTTCGACGCGCTT
ASV688	0	0	0	0	6	0	0	0	0	0	0	0	0	0	0	0	0	0	0	0	0	0	0	0	0	0	0	0	0	0	0	0	0	0	0	r__Bacteria;p__NI-Bacteria;c__NI-Bacteria;o__NI-Bacteria;f__NI-Bacteria;g__NI-Bacteria;e__NI-Bacteria	GACGCGATCATCAACACGGCGGCAAAAGCAGGTGTGTGGGGCTCCTGGCAGGAATACCATCGACCAAACACGCTCGCGCCAGAGTTGTTGTTAGATGCTGCCAAACGAAATGGGCTGACCGCGTTTGTTCAAACTAGCAGTCCTAGTGTGACTTTTGAAGGGAAGCCACAGTCGGGGATCGACGAATCTACACCTTATCCAAACAAATGGTTGTGCAACTATCCGCATACGAAAGCCCTGGCGGAGCAGCTCGTACTTGAGGCCGGAAAGAGCGGTGAATTGGCGACTTGTGCTCTTCGCCCTCATTTGATTT
ASV689	0	0	0	0	0	0	6	0	0	0	0	0	0	0	0	0	0	0	0	0	0	0	0	0	0	0	0	0	0	0	0	0	0	0	0	r__Bacteria;p__Cyanobacteria;c__Oscillatoriophycideae;o__Oscillatoriales;f__NI-Oscillatoriales;g__NI-Oscillatoriales;e__NI-Oscillatoriales	TTCCACTCGTTTGATGCTGCACAGCAAGGCTCAAACCACCATTCTTCACCTAGCAGCCGAGCGTGGCGCAGTCGAAGATCTAGAGCTAGACGAAGTGCTACTCACTGGCTACAAAAACGTTAAGTGCGTTGAGTCGGGTGGTCCTGAGCCAGGTGTAGGTTGTGCTGGCCGTGGTATTATCACTGCTATCAACTTCTTAGAAGAAGAAGGTGCTTATACCGATCTAGATTTCGTAAGTTATGACGTACTAGGTGACGTTGTTTGCGGTGGATTTGCAATGCCTATTCGCGAAAACAAGGCTCAGGAAATCTACATCGTCTGCTCC
ASV690	0	0	0	0	0	0	0	0	6	0	0	0	0	0	0	0	0	0	0	0	0	0	0	0	0	0	0	0	0	0	0	0	0	0	0	r__Bacteria;p__Firmicutes;c__Clostridia;o__Clostridiales;f__NI-Clostridiales;g__NI-Clostridiales;e__NI-Clostridiales	AGGGATTTTGCCGATTTCGGCCTATTGGTTAAAAAATGAGCTGATTTAACAAAAATTTAACGCGAATTTTAACAAAATATTAACGCTTACAATTTCCTGATGCGGTATTTTCTCCTTACGCATCTGTGCGGTATTTCACACCGCATAGGGTAATAACTGATATAATTAAATTGAAGCTCTAATTTGTGAGTTTAGTATACATGCATTTACTTATAATACAGTTTTTTAGTTTTGCTGGCCGCATCTTCTCAAATATGCTTCCCAGCCTGCTTTTCTGTAACGTTC
ASV691	0	0	0	0	0	0	0	0	0	0	0	0	0	0	0	0	0	0	0	0	0	0	0	0	0	0	0	0	0	0	0	6	0	0	0	r__Bacteria;p__Cyanobacteria;c__NI-Cyanobacteria;o__NI-Cyanobacteria;f__NI-Cyanobacteria;g__NI-Cyanobacteria;e__NI-Cyanobacteria	TTCCACACGTCTGATGCTCCATAGTAAGGCTCAAACCACCATTCTGCACCTGGCAGCTGAGCGCGGTGCGGTCGAAGATTTAGAACTGGATGAAGTCCTCCTCACTGGCTATAAAGATGTTAAGTGCGTTGAGTCCGGTGGACCTGAACCAGGTGTAGGCTGTGCTGGTCGAGGCATCATCACCGCCATTAACTTCCTAGAAGAAGAAGGTGCTTACGAAGATCTAGATTTTGTTTCTTACGACGTATTGGGCGACGTTGTTTGCGGTGGTTTTGCTATGCCAATTCGGGAAGGTAAAGCTCAAGAAATCTACATCGTGGTTTCT
ASV692	0	0	0	0	0	0	0	0	0	0	0	0	0	0	0	0	0	0	0	0	0	0	0	0	0	0	0	0	0	0	0	0	6	0	0	r__Bacteria;p__Proteobacteria;c__Alphaproteobacteria;o__Rhodobacterales;f__NI-Rhodobacterales;g__NI-Rhodobacterales;e__NI-Rhodobacterales	CTCGACCCGTCTGATCCTCAACGCGAAGGCGCAGGACACGGTGCTGCACCTGGCCGCCGAAATGGGCTCGGTTGAGGATCTCGAACTCGAAGACGTGCTGAAGATCGGCTACCAGGACATCAAATGCGTTGAGTCCGGCGGCCCGGAGCCCGGCGTCGGCTGCGCCGGTCGCGGCGTGATCACCTCGATCAACTTCCTCGAAGAAAACGGCGCCTATGACGATGTCGATTACGTCTCCTATGACGTTCTGGGCGATGTGGTCTGCGGCGGTTTCGCCATGCCGATCCGCGAAAACAAGGCCCAAGAGATTTACATCGTGATGTCG
ASV693	0	0	0	0	0	0	0	0	0	6	0	0	0	0	0	0	0	0	0	0	0	0	0	0	0	0	0	0	0	0	0	0	0	0	0	r__NI;p__NI;c__NI;o__NI;f__NI;g__NI;e__NI	AATCGAACGAACCGACACAGTATGCAGTTGGAAAAATCGATGAACAGCCCCTCTAGGCGACAGCACTACACCAACAGGCAAGGACGTGTCCCTAATCGATGAAGGCGGGCGACCTCCGATGAGAAATCCGCTTAAAAGCGGTTGAAAATGGCGAGTCGAATCGATAAATCGAACAAAACCTCTCTAAGAGACAAGAGGCAAGGAACGTGTGACTAATGAAAACGAACACTCACGGTTTCCAGTTTGAAGCGAATAGCGAGGGGGTGATGTCGAGGTTAGTCGTAGAAGATGTAGAAGTCCGAACTTGAACAGTGAGGGGGTGATGTGCTGGCTTGCGACCTCGAGCAGCGTAGTTGAGTCAAAGGGG
ASV694	0	0	0	0	0	0	0	0	0	0	6	0	0	0	0	0	0	0	0	0	0	0	0	0	0	0	0	0	0	0	0	0	0	0	0	r__Bacteria;p__NI-Bacteria;c__NI-Bacteria;o__NI-Bacteria;f__NI-Bacteria;g__NI-Bacteria;e__NI-Bacteria	TTCTACTCGCCTGATGCTACACAGTAAGGCACAAACCACAATTTTGCACCTTGCTGCTGAGCGTGGCGCTGTTGAAGACCTCGAACTCGACGAAGTACTACTCACAGGCTACAAAGGCGTTAAGTGCGTTGAGTCAGGCGGTCCTGAGCCTGGCGTTGGCTGCGCTGGCCGAGGCATTATTACAGCGATCAACTTCCTTGAGGAAGAAGGCGCTTACGAAGACCTCGACTTTGTTTCTTACGACGTATTGGGCGACGTAGTCTGCGGTGGTTTCGCAATGCCAATTCGTGAAAACAAAGCACAGGAAATCTACATCGTTGTATCT
ASV695	0	0	0	0	0	0	0	0	0	0	0	0	6	0	0	0	0	0	0	0	0	0	0	0	0	0	0	0	0	0	0	0	0	0	0	r__Bacteria;p__NI-Bacteria;c__NI-Bacteria;o__NI-Bacteria;f__NI-Bacteria;g__NI-Bacteria;e__NI-Bacteria	GAACAAGATGAGGCCTTTCGGCAAAAACTGACTGCTGCACAGGCAAAGCTCTTTCCTCCCACCATCGGGCAGCATGGACAGCTTCAGGAATGGAGTGAGGACTGGGATGATCCGGAGGATAAGCATCGACATGTCTCCCATCTATATGGCCTGCATCCGGGCCGACAAATTCATCCGCTCACTACTCCCGACCTGGCTGAGGCGGCCAAAAAGACCCTGGAATTGC
ASV696	0	0	0	0	0	0	0	0	0	0	0	0	6	0	0	0	0	0	0	0	0	0	0	0	0	0	0	0	0	0	0	0	0	0	0	r__Bacteria;p__NI-Bacteria;c__NI-Bacteria;o__NI-Bacteria;f__NI-Bacteria;g__NI-Bacteria;e__NI-Bacteria	AAATACACAGAGCAAGGTCAAAGCGGCTGAGGCGGCCCACTTGTGCTGGGTGGTGATCCAGCGCAGGAATCTGGCGAACGGTTCATGAATAGGTGAGGTCTTCGTGACGTTTGGACGAGTCAGGATCAACAGGGCAGGGGTGAAAACCAGCACGATGACCATGGTCAGTAACACACCGGCGATACCGAAAGCTGCGAAGCTGCGAGCGGCGGGCAGGTTGCTGGAGAACAAGGC
ASV697	0	0	0	0	0	0	0	0	0	0	0	0	6	0	0	0	0	0	0	0	0	0	0	0	0	0	0	0	0	0	0	0	0	0	0	r__Bacteria;p__NI-Bacteria;c__NI-Bacteria;o__NI-Bacteria;f__NI-Bacteria;g__NI-Bacteria;e__NI-Bacteria	GCAAGAAGACTGTAGGTCGCATTCTCATCCGTTTTTGCGCTGGGCCCGTCGTTGAAAGAGACCATGTAGAGCTTTGAAAGGGTCTTCGTTGGTTGCGAGGGCGGCAGAGTCAATGTTGTAGCGCTTGAAGGTTTTCTCGAGGCCTTCCCGGTGACGCCGGGTCAGCTTGGAAAAGCCCATGCGAACATTGCTGTTTGATGTGTTCACCACTCGCTCGTAACCGGTTTCGGGATCGACGAGAGTCACTTTGCCGACGGCGGGCAGTTCGCGTTCGACCGGATCGAAGATTTGGAGGGCAACGAGATCATGTTTT
ASV698	0	0	0	0	0	0	0	0	0	0	0	0	0	0	0	0	0	0	0	0	0	0	6	0	0	0	0	0	0	0	0	0	0	0	0	r__Bacteria;p__NI-Bacteria;c__NI-Bacteria;o__NI-Bacteria;f__NI-Bacteria;g__NI-Bacteria;e__NI-Bacteria	GCGTAATGTGATTTCAAAAGGTCTGCCGGCATCACCCGGTGCGGCTTATGGTAAGGTTGTGTTTAGCGCGGATGACGCCGAAGTGAAGGCGCATGCGGATGAGCCTGTGATTCTATGTCGTCAGGAAACATCACCTGAAGATATTCACGGTATGCATGCCTCGAATGGTATTTTGACATCACGTGGTGGTATGACATCACATGCGGCCGTTGTCGCACGCGGTATGGGTAAGCCATGTGTCGCGGGGGCAGGGGATCTGTATATCGATCAAAAGGAAAAAGTGATCCGTAAGGGTGACTTGGAAATTAAAGAA
ASV699	0	0	0	0	0	0	0	0	0	0	0	0	0	0	0	0	0	0	0	0	0	0	6	0	0	0	0	0	0	0	0	0	0	0	0	r__NI;p__NI;c__NI;o__NI;f__NI;g__NI;e__NI	AGGCCCGGACTTTTGCTCGATCTGACTAAGTTCGAGGGGTACGAAAATGCCTCGGCACTGCTGGAAGACATCAAGATCGACACGGCCCATACAAACGATTTCAGTCGCGTCGCAGTGGTCGGAGAGCGAAGTTGGATGGAATGGGGCACGCGAATGGTGAATCTGTTGGCCCGTTCCGAGATGCGGTGGTTCGACTCCAGTGAGGAAGGCGATGCGGTGGAGTGGGTGCAAAAGGGCATAAAGGCGTGAAGCAATCCAAAAAAGTTGGACGCATGCGGTTCGTGCGCAATCTAGCGGCTCTTCGGCGCATAGTGTCCGAGTCCCTTGATACTTCTTGCTCACCCATGC
ASV700	0	0	0	0	0	0	0	0	0	0	0	0	0	0	0	0	0	6	0	0	0	0	0	0	0	0	0	0	0	0	0	0	0	0	0	r__Bacteria;p__NI-Bacteria;c__NI-Bacteria;o__NI-Bacteria;f__NI-Bacteria;g__NI-Bacteria;e__NI-Bacteria	AGACCACCCGTGCGATCTACGCTGACCAGCTGGTTGAAGCCGGTGTAATCACCGAAGACGAAGCCAAGCAGATGGAGACTGATTACCGGGACGCCCTGGACAAGGGTGATCACGTGGTCAAGTCCCTGGTTAAAGAGCCCAACAAAGAGCTGTATGTGGACTGGGCTCCGTATCTGGGCCATGAGTGGACAGCGAAGTGCAAGACCAGCGTCGCACTGAAAACCGTCCAGAAACTGGGCAAGAAGCTGACTGAAGTGCCGGAAGGGTTCAGTATCCAGCGCCAGGTTTCCAAGATTGTTAATGATCGCGAGAAGATGACGGCCGGCGCGCTGTCCCTGAACTGGGGCTAC
ASV701	0	0	0	0	0	0	0	0	0	0	0	0	0	0	0	0	0	0	6	0	0	0	0	0	0	0	0	0	0	0	0	0	0	0	0	r__Bacteria;p__NI-Bacteria;c__NI-Bacteria;o__NI-Bacteria;f__NI-Bacteria;g__NI-Bacteria;e__NI-Bacteria	GATCGCCAACGGACGGTGGGTCATGTTTGGACTCCTCGTGGGCATGCTTACCGAGTACTCCACTGGTGTGAACTTCATCGAACAAATCAAGCTCCTCCTGGTGAACTTGTCTATAGTGGACTTCGACTAGCTTGACTCGTCTCACGACCCCGCGGCTTTTGATCGTGGTCCCCGTGCGCTGCCCTTGTGGAAAAGATCAGCTATGTGCGATACAGAGGTGCAACAGAACGGAGCTTG
ASV702	0	0	0	0	0	0	0	0	0	0	0	0	0	0	0	0	0	0	0	0	0	0	0	0	0	0	0	0	6	0	0	0	0	0	0	r__Bacteria;p__Elusimicrobia;c__NI-Elusimicrobia;o__NI-Elusimicrobia;f__NI-Elusimicrobia;g__NI-Elusimicrobia;e__NI-Elusimicrobia	GCAGGAGCTTGAGGGCAAGGGTCGTCTTGTCATTCGTCCATCGGGTACCGAACCGGTGATCCGCGTGATGGCAGAGGGTGACGATGCCGCGCAGGTCGAGGCCGTGGTAGACAGGATCTGCAACGCGGTGAAAGAGGCGGCCTGATGCTGGAGATGCGTCCCGATTGCGAACGCTGCGGTGTCGATACGCCGGCCGAAGCGCCCGGCGCATTCATATGCAGCTTCGAATGCACCTTCTGCGCCGATTGCGCACATGATCTCGACGACATTTGCCCCAATTGCGGG
ASV703	0	0	0	0	0	0	0	0	0	0	0	0	0	0	0	0	0	0	0	0	0	0	0	0	0	0	0	0	6	0	0	0	0	0	0	r__Bacteria;p__Elusimicrobia;c__NI-Elusimicrobia;o__NI-Elusimicrobia;f__NI-Elusimicrobia;g__NI-Elusimicrobia;e__NI-Elusimicrobia	GAAAAGAAAAAACGATGTCCCGTGGTTTTTGTGGAGCAAGATGGGCTTGCCAAAGCGGTTGCGGTACGACCTGGTCCCTCGGATCTCACCCACCGCATCGTGGAGTCTGGCATTGATCCCGGGGCCCGAGTGATCACCGGGCCGTACAAGCTGTTGGAAACGCTCAAGGATGGCGATGAAGTTGTGATTTCAACCGAAGCTCTGGGCAGCCCCACCTCCCAGGCGGCAACACGGTCCGGCCCTCCCGGCCGGCGAGGACGCCGCTGGTGATCATCCGCGTCACCAACCTGCGCCGAGAATTCACCGTCGGCGTTGAAACCATCCGCGCCTTGGCTGGTGTCGACTTGTCCATCGAACGC
ASV704	0	0	0	0	0	0	0	0	0	0	0	0	0	0	0	0	0	0	0	0	0	0	0	0	0	0	0	0	6	0	0	0	0	0	0	r__NI;p__NI;c__NI;o__NI;f__NI;g__NI;e__NI	CCGGCATTCCAGACTATTCGTTTTGGAAAAACGCGAAACGCCAGACAGACAGACCTTTTGTTCAAGGTCGAATTGGCTCTGGCTCGGCTGAATAATGGAGATTACGGCTATTGCGCGACGTGCAGCGGTGCGATCGCGATTGAGGAACTCGAAAATGATCCCTCAATCGTTATCTGTCGCAAGTGTTGTGGAACTGACCACTAGAGGAGAAGTTGGGCGATCCAGATGATGATCTGAAGGAAAATGCCGACCACGCAGAGACCCACTACGGTGACAATCCACGCACTCCCCATCCCCATGAAGAATCCGCCAGCAATGCCGACAAT
ASV705	0	0	0	0	0	0	0	0	0	0	0	0	0	0	0	0	0	0	0	0	0	0	0	0	0	0	0	0	6	0	0	0	0	0	0	r__Bacteria;p__NI-Bacteria;c__NI-Bacteria;o__NI-Bacteria;f__NI-Bacteria;g__NI-Bacteria;e__NI-Bacteria	GGCCGGGCATGCTGCGTGGTATTTACGGCGACCGCGAACGTTTCATTGACACCTACTGGTCACGATTGCCGGGGCTGTATTTCGCTGGGGATGGCGCACGGCGCGACGAGCGTGGTTACTTCTGGATCATGGGCCGCGTGGATGACGTTATCAATGTTTCGGGCCACCGCATGGGCACTATGGAAGTTGAAAGCGCTTTGGTTTCACATCCGGCCGTGGTCGAAGCAGCCGTTGTGGGCATGCCCCACGAAATCAAGGGCACGGGGATCGCCGCGTTTTGCACCCTGAGCCCAACCCACCGGCCGCAGAATGAACAAGACCGTGAAGCATTGATTGCTGACCTGCGCAAGCACGTTGGC
ASV706	0	0	0	0	0	0	0	0	0	0	0	0	0	0	0	0	0	0	0	0	0	0	0	0	0	0	0	0	6	0	0	0	0	0	0	r__NI;p__NI;c__NI;o__NI;f__NI;g__NI;e__NI	TGAGTTTAGTCCGCAGCGGCAGCAGCAGGTGGGTAGTGACGTCGAGTTTCCCGGAGCGTACTACCAGAAAAGCTTAAACGCGGAAACGCGGCACTTTCGTGAGCGGCAGAAGTTGCTCGGCACTGCCGCAAAAAGGAGCGTCCAGGCGGTTCAACTGAAAAAATGGCCCAGCGCTACAGCGGAAGGCGTCGCGTCTTTCCATGGTGCCAATGCGGTTATCAAGGAGCTGCCGGCGTCTTTTGCAG
ASV707	0	0	0	0	0	0	0	0	0	0	0	0	0	0	0	0	0	0	0	0	0	0	0	0	0	0	0	0	0	0	6	0	0	0	0	r__Bacteria;p__NI-Bacteria;c__NI-Bacteria;o__NI-Bacteria;f__NI-Bacteria;g__NI-Bacteria;e__NI-Bacteria	ACACCGAACTACCCGGGGGAGATTCATTTGTGTTTCTCTTTGACATGTTTTTACTCTGCCACTGAACAGATACTGGTTGTCCAACTTGCGAAAGGGCAAAACCAAGTAGCGTTAACTATTGCCGGAAAATTGGCATGTATGTGCATCGCACGTGTTGCGGCTTCGAGGTGATACATCTTAGCAACTTGTCTGGACTTGTATTCTTTCAGACCTGGGCTTGAAGTG
ASV708	0	0	0	0	0	0	0	0	0	0	0	0	0	0	0	0	0	0	0	0	0	0	0	0	0	0	0	0	0	0	0	0	0	6	0	r__Bacteria;p__NI-Bacteria;c__NI-Bacteria;o__NI-Bacteria;f__NI-Bacteria;g__NI-Bacteria;e__NI-Bacteria	GCGGAGAAGGCGGAACTCCGAAGTGAAGCGCGATTTGGAGCTGCGCGCGTTCAGGCGCTCAGCCCAAAATCACGCAAGGAGGCCTAAGGTCGACGCAGTTAAGGTCCGTCCAGGCCTGATTGACGAGTGGCCTCATTGATGAGGGGCCTATGGGCCCATTGGGGCGTCTGGGCCCTTTATGTTGGGGTGCCTGGGGCGCTTACTCCAAGAATGTGCTCTACTTCCCTACCCCGAGAGGGATGACCATGCTTCTTTCCTTTGC
ASV709	0	0	0	0	0	0	0	0	0	0	0	0	0	0	0	0	0	0	0	0	0	0	0	0	6	0	0	0	0	0	0	0	0	0	0	r__Bacteria;p__NI-Bacteria;c__NI-Bacteria;o__NI-Bacteria;f__NI-Bacteria;g__NI-Bacteria;e__NI-Bacteria	GAAGAAACCTCGAAGTATACGGATACGCTGGCGGACGGTATCAGCCGCAAGTGGACATGGGCCATGGATGCAAAATCCGTTGTTACGTCGCCCAGCCCTCAAGCGCCTATCAGCCACGGTCACGGCCCCCTGGTCATTACTGGTCTGGCGTGGTCAGGGCGCGGCGCGATTACGGCGGTCGATGTCTCGTTGGATGGTGGCAAGAATTGGCAAACAGCGCGTCTGGCCAAGCCC
ASV710	0	0	0	0	0	0	0	0	0	0	0	0	0	0	0	0	0	0	0	0	0	0	0	0	6	0	0	0	0	0	0	0	0	0	0	r__Bacteria;p__NI-Bacteria;c__NI-Bacteria;o__NI-Bacteria;f__NI-Bacteria;g__NI-Bacteria;e__NI-Bacteria	GACGCAGGACAGTCCAGCTGATCTGGTGAGACTCGGGCCCTGCGGGGCCTGGGGTCCCGGCGCCTGAGATAGGAATGGGATGCAACGAGACAACCTTTGTCGCGTCCAGATCGAGTCCTGCAATCTTGAGACTCAACCTGCCAGTGAGATCCGAGTGGGACTGGCACATCGGCCTTGCACCACCCAACAGACCCAGGTTAGTACATTTGTACTTGCAGATGAACGATGGAGGAATGGGCCTGGGTAGACGAGCGGGATCTCGTCCCCTTCAGGGGAGCACGGGTTTGCATGACGTGCCAGCACTTTTCCT
ASV711	0	0	0	0	0	0	0	0	0	0	0	0	0	0	0	0	0	0	0	0	0	0	0	0	6	0	0	0	0	0	0	0	0	0	0	r__NI;p__NI;c__NI;o__NI;f__NI;g__NI;e__NI	TCTACTGCAACACAACAGCGGCAGTTGGAAGGGATGCTTCATCCGATTGCGTGCGGATGGGAGCGAAAACGATCGATTCAACACCACACTGAGTGTGGAAGATGTGGACGGGGTGATCCAGACGAAGCTCACCTATCTCAACAGCGGCCAACAGCGCTCGATGAATTTCCTCGAGCTTCCCTACACCATGCAAGTGAGCCCAGCCGGGGGATGGACACTGGGGCCTAGCTCCATCACACCGTTCAACTGGGTG
ASV712	0	0	0	0	0	0	0	0	0	0	0	0	0	0	0	0	0	0	0	0	0	0	0	0	0	0	0	6	0	0	0	0	0	0	0	r__NI;p__NI;c__NI;o__NI;f__NI;g__NI;e__NI	AATACGGAGGGTGCAAGCGTTATCCGGATTCACTGGGTTTAAAGGGTGCGTAGGCGGGCAGGTAAGTCAGTGGTGAAATCCTGGAGCTTAACTCCAGAACTGCCATTGATACTATCTGTCTTGAATATTGTGGAGGTAAGCGGAATATGTCATGTAGCGGTGAAATGCTTAGATATGACATAGAACACCTATTGCGAAGGCAGCTTACTACGCATATATTGACGCTGAGGCACGAAAGCGTGGGGATCAAACAGGATTAGATACCCTGGTAGTCCACGCCCTAAACGATGGATACTCGACATACGCGATACACAGTGTGTGTCTGAGCGAAAGCATTAAGTATCCCACCTGGGAAGTACGTCCGCAAGGATGAAA
ASV713	0	0	0	0	5	0	0	0	0	0	0	0	0	0	0	0	0	0	0	0	0	0	0	0	0	0	0	0	0	0	0	0	0	0	0	r__Bacteria;p__Proteobacteria;c__Alphaproteobacteria;o__NI-Alphaproteobacteria;f__NI-Alphaproteobacteria;g__NI-Alphaproteobacteria;e__NI-Alphaproteobacteria	CACGACTTCCCTGCTGTTTGGCGGCAAGGCGTGCCCTACGATCATAGAGACCTCCACCAAGAAGAAACTCGCCGGAGAAGAGGTCAAGATCGGCGATGTGTGCTTCAAGCGCGGCGGCGTCTTTGCGATGGAGCTTGGCGGGCCTGAAGTTGGACGTGGCTGCGGCGGACGCGGGATCATCCACGGCTTTGAGCTGCTCGAGAAGCTCGGCTTCCATGACTGGAACTTCGATTATGTCCTGCTCGACTTCCTCGGCGATGTGGTCTGCGGCGGCTTTGCTATGCCGATCCGTGAGAACAAGGCTCAGGAAATCTATATCGTCTGCTCA
ASV714	0	0	0	0	5	0	0	0	0	0	0	0	0	0	0	0	0	0	0	0	0	0	0	0	0	0	0	0	0	0	0	0	0	0	0	r__NI;p__NI;c__NI;o__NI;f__NI;g__NI;e__NI	AATACGAAGGGGGCTAGCGTTGCTCGGAATTACTGGGCGTAAAGGGAGCGTAGGCGGATAGTTCAGTCAGAGGTGAAAGCCCAGGGCTCAACCTTGGAACTGCCTTTGATACTGGCTATCTTGAGTTTGGGAGAGGTATGTGGAACTCCGAGTGTAGAGGTGAAATTCGTAGATATTCGGAAGAACACCAGTGGCGAAGGCGACATACTGGCCCAATACTGACGCTGAGGCTCGAAAGCGTGGGGAGCAAACAGGATTAGATACCCTGGTAGTCCACGCTGTAAACGATGAGTGCTAGTTGTCGGCATGCATGCATGTCGGTGACGCAGCTAACGCATTAAGCACTCCGCCTGGGGAGTACGGTCGCAAGATTAAAA
ASV715	0	0	0	0	5	0	0	0	0	0	0	0	0	0	0	0	0	0	0	0	0	0	0	0	0	0	0	0	0	0	0	0	0	0	0	r__Bacteria;p__NI-Bacteria;c__NI-Bacteria;o__NI-Bacteria;f__NI-Bacteria;g__NI-Bacteria;e__NI-Bacteria	CTCTACACGTCTTATCCTCCATTCCAAAGCACAGAACACAATCATGGAAATGGCCGCAGAAGCCGGCACTGTGGAAGACCTTGAACTCGAAGACGTTCTCAAGGTCGGCTACGGCGACATCAAGTGTGTCGAATCAGGCGGCCCTGAGCCAGGTGTTGGCTGCGCCGGCCGCGGCGTCATCACCGCCATCAACTTCCTTGAGGAAGAAGGCGCGTATGATGAAGACCTCGACTTCGTCTTCTACGACGTGCTGGGCGACGTTGTTTGCGGCGGCTTCGCGATGCCTATCCGTGAAGGTAAAGCTCAAGAAATCTACATTGTTACCTCT
ASV716	0	0	0	0	5	0	0	0	0	0	0	0	0	0	0	0	0	0	0	0	0	0	0	0	0	0	0	0	0	0	0	0	0	0	0	r__Bacteria;p__Elusimicrobia;c__NI-Elusimicrobia;o__NI-Elusimicrobia;f__NI-Elusimicrobia;g__NI-Elusimicrobia;e__NI-Elusimicrobia	TCCAAGCAGTTCTTCTCCGAGACTTCCAAGCCCAAGCTGGACATCGTGATGCGAGGAACCACACCGCTCGAATCCGCGGCCGCCTCGGCCCTCATCCGCAGCACCGTGCTCAAGTGGTTGGAAGACAACGCGGTCCGTGAAGACGTGCCGTACACCATCGTGCTTCCCGACAATCCGATGCCTTACCTGCGTCAAGTCTCCGCGACCGGCGGCGCCCGCCGCGGCATGGCCAGCACGAATCGTGGAGATATGGGAATGGGCGGCATGGGCATGAGCGACATGGGCATGGGCATGGGCGGCATGGGCATGCGGGACATGGGCATGGGC
ASV717	0	0	0	0	0	0	0	0	5	0	0	0	0	0	0	0	0	0	0	0	0	0	0	0	0	0	0	0	0	0	0	0	0	0	0	r__Bacteria;p__NI-Bacteria;c__NI-Bacteria;o__NI-Bacteria;f__NI-Bacteria;g__NI-Bacteria;e__NI-Bacteria	AATACGTAGGGTGCAAGCGTTAATCGGAATTACTGGGCGTAAAGCGTGCGCAGGCGGTTATGTAAGACAGTTGTGAAATCCCCGGGCTCAACCTGGGAACTGCATCTGTGACTGCATAGCTAGAGTACGGTAGAGGGGGATGGAATTCCGCGTGTAGCAGTGAAATGCGTAGATATGCGGAGGAACACCGATGGCGAAGGCAATCCCCTGGACCTGTACTGACGCTCATGCACGAAAGCGTGGGGAGCAAACAGGATTAGATACCCTGGTAGTCCACGCCCTAAACGATGTCAACTGGTTGTTGGGTCTTCACTGACTCAGTAACGAAGCTAACGCGTGAAGTTGACCGCCTGGGGAGTACGGCCGCAAGGTTGAAA
ASV718	0	0	0	0	0	0	0	0	0	0	0	0	0	0	0	5	0	0	0	0	0	0	0	0	0	0	0	0	0	0	0	0	0	0	0	r__Bacteria;p__Cyanobacteria;c__Oscillatoriophycideae;o__Chroococcales;f__Aphanothecaceae;g__Crocosphaera;e__NI-Crocosphaera	TTCAACTCGCCTTATCCTTCACTCGAAAGCGCAAAACACCATCATGGAGATGGCCGCAGAGGCTGGCACAGTGGAAGACATCGAACTCGAAGATGTACTCAAAGTTGGTTACGGCGATGTTCGTTGTGTGGAATCCGGTGGTCCTGAGCCTGGAGTTGGATGTGCAGGTCGTGGAATTATCACCTCCATCAACTTCCTCGAAGAAGAAGGTGCTTACGAAGACCTAGACTTCGTATCCTACGACGTATTAGGAGACGTTGTTTGCGGTGGTTTCGCAATGCCTATCCGTGAAGGAAAAGCACAAGAAATCTACATCGTAACTTCT
ASV719	0	0	0	0	0	0	0	0	0	0	0	0	0	0	0	0	0	0	0	0	0	0	0	0	0	0	0	0	0	0	0	5	0	0	0	r__Bacteria;p__Proteobacteria;c__Gammaproteobacteria;o__Vibrionales;f__Vibrionaceae;g__Vibrio;e__NI-Vibrio	TTCAACGCGTTTGATCCTTCACTCTAAAGCGCAGAACACCATCATGGAAATGGCGGCTGAAGCGGGTACGGTTGAAGATATCGAACTAGAAGATGTACTAAAAGTAGGTTACGGCGATGTTCGTTGTGTTGAGTCAGGCGGTCCAGAGCCAGGTGTTGGTTGTGCAGGTCGTGGTGTAATCACAGCGATCAACTTCTTGGAAGAAGAGGGTGCATACGAAGAAGACCTAGACTTTGTTTTCTACGACGTACTGGGTGATGTGGTATGTGGTGGTTTCGCAATGCCAATCCGTGAGAACAAAGCGGAAGAGATCTACATCGTTGTTTCT
ASV720	0	0	0	0	0	0	0	0	0	0	0	0	0	0	0	0	0	0	0	0	0	0	0	0	0	0	0	0	0	0	0	0	5	0	0	r__Bacteria;p__Proteobacteria;c__NI-Proteobacteria;o__NI-Proteobacteria;f__NI-Proteobacteria;g__NI-Proteobacteria;e__NI-Proteobacteria	CTCTACGCGTCTTATCCTCCACTCCAAGGCACAGAACACGATCATGGAAATGGCTGCAGAGGCCGGCACCGTGGAAGACCTTGAACTGGAAGACGTGCTCAAAGTGGGCTACGGCGACATCAAGTGTGTCGAATCTGGTGGTCCAGAGCCAGGCGTTGGTTGTGCCGGTCGCGGCGTTATCACGGCCATCAACTTCCTTGAAGAAGAAGGCGCCTACGAAGAAGACCTCGACTTTGTTTTCTACGACGTTTTGGGTGACGTGGTTTGCGGCGGCTTCGCGATGCCAATCCGCGAAAACAAAGCTCAGGAAATCTACATCGTCTGCTCT
ASV721	0	0	0	0	0	0	0	0	0	5	0	0	0	0	0	0	0	0	0	0	0	0	0	0	0	0	0	0	0	0	0	0	0	0	0	r__Bacteria;p__NI-Bacteria;c__NI-Bacteria;o__NI-Bacteria;f__NI-Bacteria;g__NI-Bacteria;e__NI-Bacteria	ATGTATCATGATCCCAACAAGCTGCATCAACTCGACCACGTCGGAGAACATTTTCAGGTTCGCGGGCCACTGAACGTTGCTCGTACCCCGCAGGGGCGGCCGGTAATTGCTCAGGCAGGTGGTTCTGAACGTGGCAAGGAATTGGCCGCCCGCACAGCTGAAATCGCCTTCTCGTTGGCGTCAAACATCGAGAAAAACAAAGCTTTTTATGCCGATGTGAAAGGGCGCAT
ASV722	0	0	0	0	0	0	0	0	0	5	0	0	0	0	0	0	0	0	0	0	0	0	0	0	0	0	0	0	0	0	0	0	0	0	0	r__Bacteria;p__NI-Bacteria;c__NI-Bacteria;o__NI-Bacteria;f__NI-Bacteria;g__NI-Bacteria;e__NI-Bacteria	ACGACCACCATCAACAGCCATAGTGATACCCGTAACAAAACTAGCAGCATCAGATAAAAGATAAGCAACAACATCAGCAACCTCAGAAGCTTTACCAACACGACCTAAAGGATGCAACAAACGCATCTCATTGTTAATGTGCTGCAAGGCTTCAGGGCTCTGCTGACTAAGGTAATCCTCATAGCGCTCAGTATGAATCGACCCTAACGAAACTGTATTCACCCGAATCCCCCTCGAGCCATACTCAACCGCTAAAGCTCGAGTCATCCCTTCAATAGCAGATTTAGCAGTCACATAAGGTAAACACCCTGGAACTGCACGACTAGCTT
ASV723	0	0	0	0	0	0	0	0	0	5	0	0	0	0	0	0	0	0	0	0	0	0	0	0	0	0	0	0	0	0	0	0	0	0	0	r__NI;p__NI;c__NI;o__NI;f__NI;g__NI;e__NI	AAAAGATGTTCTGACGAAAGGTCTTCCTGCATCGCCAGGCGCAGCGTCTGGTAAGGTTGTCTTTACATCGGATGATGCGGAAAAGCAGGCTAACGCTGGCGAGAAAGTGATTTTGTGTCGTCAGGAGACTTCGCCTGAAGATATTTCCGGGATGCATGCTGCGCAGGGGATTTTGACATCCCGTGGTGGAATGACCTCACATGCTGCTGTTGTGGCACGTGGAATGGGGACATGCTGTGTCGCTGGGGCTGGCGAGCTGAATATTGATGTGAAATCAAAAGTGATCCGTGTTGGTGACCGCGAGATTAAAGAAGGTGAAATTCTCACGCTTGATGGTTCGACC
ASV724	0	0	0	0	0	0	0	0	0	5	0	0	0	0	0	0	0	0	0	0	0	0	0	0	0	0	0	0	0	0	0	0	0	0	0	r__Bacteria;p__NI-Bacteria;c__NI-Bacteria;o__NI-Bacteria;f__NI-Bacteria;g__NI-Bacteria;e__NI-Bacteria	TGGCATGAAGGAGCGCCCGCCGACGAAGCCGCTTTCTTTGACCTCTGCCACTGGAACGAAAATGCGTGCTCCTCCCATCAGTGCGATGGTAATGCCGAGCGGCTCTTCCTTATCGAGTAGCCCTTCGACAACACTGCCATCCGTCTTGGTGACGCGGTAGAGACCGTACCCTCCTTCGACGGCGGCATCCGGATCGACCACGGCAGTGAGCAGATGCTCCAGATCCCGGTGGCCGGAACCGTCCAGCGGCGGAGCAATCTCCTGCCCCTCGTTACCGACTCGGTGGCAAGTCAGGCAACTGGCAAACACCGCTTTGCCCCTGGCCGGGTCACCCGGATTCTGCCGGATGTACTG
ASV725	0	0	0	0	0	0	0	0	0	0	0	0	5	0	0	0	0	0	0	0	0	0	0	0	0	0	0	0	0	0	0	0	0	0	0	r__Bacteria;p__Elusimicrobia;c__NI-Elusimicrobia;o__NI-Elusimicrobia;f__NI-Elusimicrobia;g__NI-Elusimicrobia;e__NI-Elusimicrobia	ACAAGTTCAGCGTGTCCGGCGAGGGCGAGGGCGATGCCACCTACGGCAAGCTGACCCTGAAGTTCATCTGCACCACCGGCAAGCTGCAGTGCTTCAGCCGGCGTGCAGTGCTTCAGCCGCTACCCCGACCACATGAAGCAGCACGACTTCTTCAAGTCCGCCATGCCCGAAGGCTACGTCCAGGAGCGCACCATCTTCTTCAAGGACGACGGCAACTACAAGACCCGCGCCGAGGTGAAGTTCGAGGGCGACACCCTGGTGAACCGCATCGAGCTGAAGGG
ASV726	0	0	0	0	0	0	0	0	0	0	0	0	5	0	0	0	0	0	0	0	0	0	0	0	0	0	0	0	0	0	0	0	0	0	0	r__Bacteria;p__NI-Bacteria;c__NI-Bacteria;o__NI-Bacteria;f__NI-Bacteria;g__NI-Bacteria;e__NI-Bacteria	GATTTGGAAATCGTTTCCGGTCAAAGAGGACGGCACACTTGGTGATAGTAAACTCTTCTACGATGCGACAGATAATTTCAAAAAAGGCCTCCCCGGACTGCCCGATGGATTAAAAACCGATGTCAACGGCAATGTCTGGGCAACGGGTCCCGGTGGGGTTTATGTATTCAATCCCGACGGCAAATTGCTGGGCCGAATTTCCACCGGAGAAAAAACCGCCAACTGTGGCT
ASV727	0	0	0	0	0	0	0	0	0	0	0	0	0	0	0	0	5	0	0	0	0	0	0	0	0	0	0	0	0	0	0	0	0	0	0	r__Bacteria;p__Cyanobacteria;c__Cyanophyceae;o__Oscillatoriales;f__Gomontiellaceae;g__Katagnymene;e__NI-Katagnymene	CTCTACTCGTTTAATCTTAAACGCTAAAGCTCAAACTACTGTACTTCACGTTGCTGCTGAACTCGGTGCAGTTGAAGACGTAGAACTAGACCAAGTATTGAAGCCAGGTTTCGGTGGCATTAAGTGTGTTGAGTCTGGTGGTCCTGAGCCCGGTGTCGGCTGCGCCGGTCGCGGTGTCATCACCGCCATCAACTTCCTGGAAGAGGAAGGCGCCTACGACGAGGACCTGGATTTCGTGTTTTACGACGTACTGGGTGACGTTGTCTGTGGCGGCTTCGCCATGCCTATCCGTGAAAACAAAGCTCAAGAAATCTACATCGTATGTTCC
ASV728	0	0	0	0	0	0	0	0	0	0	0	0	0	0	0	0	5	0	0	0	0	0	0	0	0	0	0	0	0	0	0	0	0	0	0	r__Bacteria;p__NI-Bacteria;c__NI-Bacteria;o__NI-Bacteria;f__NI-Bacteria;g__NI-Bacteria;e__NI-Bacteria	TTTGAAAGCCTTTATGACAATCGCTGGTGCTTACTTGTGCCTCAAGACGGGGTGGACCCAGAAGCCGTGACAAAGCTGCGTGGTCTTTGGGAAGGCATGGGAGCAAATGTAGATGTGATGGACGCAGACCACCATGATCTTGTGCTTGCTGTGACAAGCCATGCACCCCATTTGATCGCCTATACGATGGTCGGTGTTGCAGACGATCTGAGACGTGTGACAGACAGCGAAGTGATCAATTATTCAGCGGCAGGTTTCCGTGATTTTACCCGTATTGCCGCATCCGATCCCACGATGT
ASV729	0	0	0	0	0	0	0	0	0	0	0	0	0	0	0	0	0	5	0	0	0	0	0	0	0	0	0	0	0	0	0	0	0	0	0	r__Bacteria;p__Proteobacteria;c__NI-Proteobacteria;o__NI-Proteobacteria;f__NI-Proteobacteria;g__NI-Proteobacteria;e__NI-Proteobacteria	CTCGACCCGCCTGATCCTGCACGCCAAGGCGCAGGACACCATCCTCTCGCTGGCCGCCTCCGCAGGTTCGGTGGAAGACCTCGAGATCGAGGAAGTGATGAAGGTGGGCTTCATGGACATCCGCTGCGTGGAGTCCGGTGGTCCTGAGCCGGGCGTGGGCTGCGCCGGCCGCGGCGTGATCACCTCCATCAACTTCCTGGAGGAGAACGGCGCCTACGAGGACATCGACTATGTGTCCTACGACGTGCTCGGCGACGTGGTGTGCGGCGGCTTCGCCATGCCCATCCGCGAGAACAAGGCGCAGGAAATCTACATCGTGATGTCG
ASV730	0	0	0	0	0	0	0	0	0	0	0	0	0	0	0	0	0	5	0	0	0	0	0	0	0	0	0	0	0	0	0	0	0	0	0	r__Bacteria;p__NI-Bacteria;c__NI-Bacteria;o__NI-Bacteria;f__NI-Bacteria;g__NI-Bacteria;e__NI-Bacteria	GTGATCACCTTTTACCTAAACCCTGACGCCAAGTGGTCCAACGGAGAACAGGTGACAGCCAGCGACTATGTGTGGAGCTGGAACCGGGCGCTGCACCCGATGACAGGTAACGAGTACTCCTACATGCTGTTCCCGTTGGTCAACGCCGAGGCGTATCTCAAGGGCGAGATCACCGACTTCAACGAAGTCGGTGTGAAGGCCCTCGATGACACCACCCTTGAAGTGACCTTGAACGCCCCGACGCCCTACTTTGTGCAGCTCATGGATCACTACAGCACCTTTGCGGTGCACCCCGAAACGCTCATGCAGTTT
ASV731	0	0	0	0	0	0	0	0	0	0	0	0	0	0	0	0	0	0	5	0	0	0	0	0	0	0	0	0	0	0	0	0	0	0	0	r__Bacteria;p__Proteobacteria;c__Gammaproteobacteria;o__Alteromonadales;f__Alteromonadaceae;g__Marinobacter;e__NI-Marinobacter	TTCCACCCGTCTGATCCTGCACTCGAAAGCCCAGACCACAGTCATGCACCTGGCGGCGGAAGCCGGCTCTGTCGAAGACCTGGAACTGGAAGACGTCATGGCCGTCGGTTACGGCGATGTGAAATGTGTCGAATCCGGTGGTCCTGAGCCCGGTGTCGGCTGCGCCGGTCGCGGTGTCATCACCGCCATCAACTTCCTGGAAGAGGAAGGCGCCTACGACGAGGACCTGGATTTCGTGTTTTACGACGTACTGGGTGACGTTGTTTGCGGTGGTTTTGCCATGCCAATTCGGGAAGGTAAAGCCCAGGAAATCTACATCGTATGTTCC
ASV732	0	0	0	0	0	0	0	0	0	0	0	0	0	0	0	0	0	0	0	0	0	0	0	0	0	0	0	0	5	0	0	0	0	0	0	r__NI;p__NI;c__NI;o__NI;f__NI;g__NI;e__NI	AGTGCATGTGAGTTCAGTTTCAAACCTCTGCATCTGGGGAAACCATTCCGCAACTCAGTACCCCGACTTTACCAACGCCATGGTGGATGAGTCCCCGGTGACGCATGTTATCGATGATCACGATTGGCTCAGAGGAGAGTTCATCTCGACCGTTCAGCAGCGTGGAGCAGCGATCATTGAGGCGCGGGGTGCCTCCTCTGCCGCATCGGCCGCGAATGCGGCCATTGATACGGTCCGCAGCCTCGTGACTCCAACACCTGATGGTGATTGGACCAGTGTAGCGATATGCTCCGAGGGACAGTATGGGATCGATGCCGGACTCATAGCGTCCATGCCCG
ASV733	0	0	0	0	0	0	0	0	0	0	0	0	0	0	0	0	0	0	0	0	0	0	0	0	0	0	0	0	5	0	0	0	0	0	0	r__Bacteria;p__NI-Bacteria;c__NI-Bacteria;o__NI-Bacteria;f__NI-Bacteria;g__NI-Bacteria;e__NI-Bacteria	TTCTTGCTCAGCAACATGTCCATCAACTGGTGGGTGTCATCGTCGCCACTGATGGACAGGCGCACCAGACGGCGGGTGTCGCGGGCCATGGTGGTTTCACGCAATTGCAGCGGGTTCATTTCGCCCAGCCCCTTGAATCGGGTGACGTTAACCTTGCCCCGCTTCTTCTCGGCCTTGATGCGATCGAGCACCCCTTCGCGTTCGTCCTTGTCCAGGGCGTAGTAGACGTCCTTGCCCACATCGATGCGGTACAGCGGTGGCATGGCCACAAACACATGACCATTTTTCACCAGCGC
ASV734	0	0	0	0	0	0	0	0	0	0	0	0	0	0	0	0	0	0	0	0	0	0	0	0	0	0	0	0	5	0	0	0	0	0	0	r__Bacteria;p__NI-Bacteria;c__NI-Bacteria;o__NI-Bacteria;f__NI-Bacteria;g__NI-Bacteria;e__NI-Bacteria	TGAGCAGGCCAGACGTCAGTCCGGACTCTGGCGGGAAACCATTGGCAGTTTTCAGCTGGGCGTACCGGTGTCGGTCAAGGAGGAAATGCTGGTCCACCATCTCCGTTTGCTGTCGGTGTTTCGTTGGCGCCTGGCAAGACTGCGTCGTAGCAGCCGTTGGTCTGCCACCTTGCGTTATTACGTGGAATTAATGATCAAAAAGGTTCAGGGGCTGGGCGGAGACCCGTTCGCTATTCCTGTGACCCCGGACGGACAGATTGGCGATGCAGGCAAGCCGCATCCGGGTGGAAACGCCGGACACCAGCCCGGTGACGGTGGCGCTCACGGCGCAGAGGACCCCTTCCTGGAGCCG
ASV735	0	0	0	0	0	0	0	0	0	0	0	0	0	0	0	0	0	0	0	0	0	0	0	0	0	0	0	0	5	0	0	0	0	0	0	r__NI;p__NI;c__NI;o__NI;f__NI;g__NI;e__NI	GCTGGTAACTTGCATAGTCGATAGTGCAAATGCCATGAAGCTCTCCTCATCAACGAAATAATTGGCAAGAACAATGTTGCGAATGTATTAGCGCAACTCCAAATGAGCGGCATGGCGCTCCCACCACTGCTGCGCAATGCGCCGATTTTCCTCATTCGCGCTCGGGTCGAGCACCGTCGGCAGTTGAACGGCTTCGCCACCGGTCTGGAAGGTCACCAGTGGATCTTGGGT
ASV736	0	0	0	0	0	0	0	0	0	0	0	0	0	0	0	0	0	0	0	0	0	0	0	0	0	0	0	0	5	0	0	0	0	0	0	r__Bacteria;p__Elusimicrobia;c__NI-Elusimicrobia;o__NI-Elusimicrobia;f__NI-Elusimicrobia;g__NI-Elusimicrobia;e__NI-Elusimicrobia	GACGGGCGAAGACGGCAAGGTCCGCCTCAGCCGCGTCTGGCGCGGTGTGACGGACGTGCACGAAATCGACCCGGCATTTCTCGAAAGTGCCGAGGCACGCAAACTGCACAAGATCGCGCAGGATTTCGCCGATGTTTACGCGTCGCCCTTGCGTCTCGTGCGCAGCAGCGCGGAAACAGAGCCCGACGATGGCGAAGCGAACGAGGCGGATGACGATGCGCCGATCCTGACCGACGACGCGATCACCCTGCCGACCCAGCTGCTCGACGCGGTGATGGTCGCCGGTCGCAAGGGGCAGAAGATCCAGCGCTACAAGGGTCTT
ASV737	0	0	0	0	0	0	0	0	0	0	0	0	0	0	0	0	0	0	0	0	0	0	0	0	0	0	0	0	5	0	0	0	0	0	0	r__Bacteria;p__Elusimicrobia;c__NI-Elusimicrobia;o__NI-Elusimicrobia;f__NI-Elusimicrobia;g__NI-Elusimicrobia;e__NI-Elusimicrobia	GGCAGTGATAGCCACGGCAAGCGCTACGCTTTGTCTGAAAAATGATGTCTTGCTAGCCTTTCCTCCCTCAGACTTGGAGGTATTGTCATGGCAGGACGTTACGAGATTTCCGATCAGGGTTGGACATTGATTGAAGATATCGTTTCGCCTGGCACGCCCGCTGGGCGTGGACGCCCACGCCGCGATGACCGGCAGATGCTCAACGGCATCTTCTGGATCCTCTGTTCCGGCGCCAAATGGCGGGATCTGCCCGAACGCTTCGGCCCATGGAAAACGGTCTACCAGCGCTTTCGTCAGT
ASV738	0	0	0	0	0	0	0	0	0	0	0	0	0	0	0	0	0	0	0	0	0	0	0	0	0	0	0	0	5	0	0	0	0	0	0	r__Bacteria;p__Proteobacteria;c__Alphaproteobacteria;o__Rhodospirillales;f__Azospirillaceae;g__Niveispirillum;e__Niveispirillum irakense	TTCCACCCGCCTGATCCTGCATGCCAAGGCGCAGGACACCATCCTCTCCCTCGCTGCTTCCGCCGGCTCGGTGGAAGACCTCGAGATCGAGGACGTGATGAAGGTGGGCTACCAGGACATCCGGTGCGTTGAGTCCGGCGGTCCCGAGCCGGGCGTGGGCTGCGCCGGCCGCGGCGTGATCACCTCCATCAACTTCCTGGAGGAGAACGGCGCCTACGAGGACATCGACTACGTGTCCTACGACGTGCTGGGCGACGTGGTGTGCGGCGGCTTCGCCATGCCCATCCGCGAGAACAAGGCGCAGGAGATCTACATCGTCATGTCC
ASV739	0	0	0	0	0	0	0	0	0	0	0	0	0	0	0	0	0	0	0	0	0	0	0	0	0	0	0	0	0	0	5	0	0	0	0	r__NI;p__NI;c__NI;o__NI;f__NI;g__NI;e__NI	GTGCGATGACCAGCCTATGCAAAAGGTCGTTTTGAACGGGGACATGGCCACTATATCATACGTTGACGGTAACACGAAATGGGTGTACAAGGGCCCCATCGTGGACGGCGCCCGTCAAGGGTACGGGTCTCTGGCTAGAACGAGCAGCCGCACCGTTTTTGCATCAACATACGTCGGTATGTTCGATAAGAACAAGCGGAGCGGGAAAGGAAGGTACTCTGACAACAAGGGCTGCGAGTATGATGGTGAATGGAAGGACGACATGTACAACGGTGAAGGTACCCTCAAAGAAAAGCAATTAGAGAATATATACATCGGCACGTTCTTCAAG
ASV740	0	0	0	0	0	0	0	0	0	0	0	0	0	0	0	0	0	0	0	0	0	0	0	0	0	0	0	0	0	0	0	0	0	5	0	r__Bacteria;p__NI-Bacteria;c__NI-Bacteria;o__NI-Bacteria;f__NI-Bacteria;g__NI-Bacteria;e__NI-Bacteria	ACAGGTGAGGCTCTAGCATACGGAGGCCAAAATGACCATTTGGCAGAGTAGAAACATTCCCCGATCAAACCGCCGTAGTGGCGGGCGCGAAGCAAGGCGAACAGTCCGCGCAGCTCCTCTGGCTGATGGATTGCGTCCAGTCAGAGCTGGCATGACTGGCGGCACATTTCGCCCTCTTGATAGCGCTGCGGTGGATGCCATAGAGGATGCCGTTTTTCATATTCTTGAAGAGATTGGCCTCAGCCAGGCACCAGAAAGTGGTGTTGCCTATATGACAGATGTCGGGGCGATCG
ASV741	0	0	0	0	0	0	0	0	0	0	0	0	0	0	0	0	0	0	0	0	0	0	0	0	0	0	0	0	0	0	0	0	0	0	5	r__Bacteria;p__Cyanobacteria;c__Cyanophyceae;o__Chroococcales;f__NI-Chroococcales;g__NI-Chroococcales;e__NI-Chroococcales	CTCTACCCGTTTAATCCTTAACTGTAAAGCACAGGTAACTGTATTACACTTAGCAGCAGAACAGGGTTCCGTTGAAGACTTAGAACTCGAAGATGTATTGCTCGAAGGATTTGAAAACATCAAGTGTGTAGAATCTGGTGGTCCTGAGCCTGGAGTTGGTTGTGCTGGTCGTGGTATTATCACTTCCATCAACTTCCTAGAAGAAGAAGGAGCTTACGAAGATTTAGACTTCGTATCCTACGACGTATTAGGAGACGTTGTATGTGGTGGTTTCGCAATGCCTATCCGTGAAGGAAAAGCACAAGAAATCTACATCGTTACCTCT
ASV742	0	0	0	0	0	0	0	0	0	0	0	0	0	0	0	0	0	0	0	0	0	0	0	0	0	0	0	0	0	0	0	0	0	0	5	r__Bacteria;p__Proteobacteria;c__Betaproteobacteria;o__Burkholderiales;f__NI-Burkholderiales;g__NI-Burkholderiales;e__NI-Burkholderiales	CTCGACCCGCCTGATCCTGCACGCCAAGGCGCAGGACACCATCCTCTCGCTGGCCGCTGAAGCCGGTTCGGTGGAGGATCTGGAGCTGGAAGACGTGATGAAGATCGGCTACCGCGACATCCGCTGCGTGGAATCCGGCGGCCCGGAACCGGGCGTGGGCTGCGCCGGCCGCGGCGTGATCACCTCGATCAATTTCCTGGAAGAAAACGGCGCCTACGACGGTGTGGACTACGTGTCCTACGACGTGCTGGGTGACGTGGTGTGCGGCGGCTTCGCCATGCCCATCCGCGAAAACAAGGCGCAGGAAATCTACATCGTGATGTCG
ASV743	0	0	0	0	0	0	0	0	0	0	0	0	0	0	0	0	0	0	0	0	0	0	0	0	5	0	0	0	0	0	0	0	0	0	0	r__Bacteria;p__Elusimicrobia;c__NI-Elusimicrobia;o__NI-Elusimicrobia;f__NI-Elusimicrobia;g__NI-Elusimicrobia;e__NI-Elusimicrobia	AACCTGCTCGGGCTCTACGCCATCCTGAGCGGCCGCGGCCGTGAGGCTGCGGCAGAGGACTGTGCCTCCATGGGATGGGGGCAATTCAAGCCATTGCTGGCCGAAGCAACCGTGGCTGCGCTGGAGCCGATTCAGCAGCGCCACCGGGAGCTGATGGCCGACCCTGCGGAACTGGACAGCGTGCTCAGCAAAGGCAGGGAACGGGCTGAGTCCGTGGCGCAAGCCACGCTTGAGCGAGTGCGCACCGCGATGGGCTTCGCCCCGCGAACCTGATTAAGACTTCGCGAACGGATAAGCCTGGCTGATCATTGAGCCGGAACTCGGCCCCAAGAGACCAGCTCCCGAGAAGGGCAGAGAGACCCATTGC
ASV744	0	0	0	0	0	0	0	0	0	0	0	0	0	0	0	0	0	0	0	0	0	0	0	0	5	0	0	0	0	0	0	0	0	0	0	r__Bacteria;p__NI-Bacteria;c__NI-Bacteria;o__NI-Bacteria;f__NI-Bacteria;g__NI-Bacteria;e__NI-Bacteria	GTAACGCCCCACAATCAAAGCATTCCTGCTTCGGCGTTCAATGAGGAGGCCAAGCCCGCATTCGCGGAGAGATTCGGTCGGGCGATTTCGCGGATTCGCGAAGCCACTGGATACTCCAAAGAAAGTGTGAATGCCTATGAGGCTGTACATCAGCAGGCTGCCGAGCAGGCAAACCGAGATGATCATCTGGCAGGTTTGGTGAGCCGAGTGTCCGACCAAGGCGTTTCGGGGAATTACCGAAGAGAGTTTAGTGCTGTAGAGCCTCGACAGGCACCTTCAGTCTATGATGCACAGCCCCCAGTTGTTG
ASV745	0	0	0	0	0	0	0	0	0	0	0	0	0	0	0	0	0	0	0	0	0	0	0	0	5	0	0	0	0	0	0	0	0	0	0	r__Bacteria;p__NI-Bacteria;c__NI-Bacteria;o__NI-Bacteria;f__NI-Bacteria;g__NI-Bacteria;e__NI-Bacteria	TTTTTCATCGCTGAAGTTTTGGCCGCGTGTTTGGAGGAAGGTGCCCCCACGACTGAAGTGCATTCCTTGTCTCTTCGCGCGGCACATTGGTTGGAGCACGAACAGCATGTGCCTTGGATTCACGTGAAGTTCATGGCGGAACTGGTGCAGGCCTTGGGCATGATGCCCGACGAATCGACAGAATTGAACAAGGCGTTTGACATCGCCACGGGCGAGTATGTGCCCCTTGAACTTGCCCCCAAGACGGCCATGGATTCGGAAGTCGTGCAGGGCATGAGGCGGATTGTTGGCATGGAATTT
ASV746	0	0	0	0	0	0	0	0	0	0	0	0	0	0	0	0	0	0	0	0	0	0	0	0	5	0	0	0	0	0	0	0	0	0	0	r__NI;p__NI;c__NI;o__NI;f__NI;g__NI;e__NI	GCTTGCCGAATACGGGATGGACGTGCCCGATGGCATGGACGTGAACGTCGTCGAGAACACCGACACCACCGTGCACATCACGATGCCGGCACCGCCCAGCGGCGGCATGGACCTTTCGGATGATGAGTTGAGCAACGCTGCGGGGGGTGAACCAACTGTCGGCACCGTGTGGTGTGGCTGTGCTGGTGTCTGAACTTTAACCTGATATCGCAGCGCTGCCGGCACCACACGCCACACAGCTATCCTATCGCGTCGTCGAGAACAGACTGACTGATGACCGCAAAAGCTGTCCCCT
ASV747	0	0	0	4	0	0	0	0	0	0	0	0	0	0	0	0	0	0	0	0	0	0	0	0	0	0	0	0	0	0	0	0	0	0	0	r__Bacteria;p__Cyanobacteria;c__NI-Cyanobacteria;o__NI-Cyanobacteria;f__NI-Cyanobacteria;g__NI-Cyanobacteria;e__NI-Cyanobacteria	TTCCACTCGCTTAATGCTCCACTCCAAAGCACAAACAACCGTATTACATTTGGCTGCTGAGCGCGGTGCAGTAGAAGATTTAGAATTAGAAGAAGTAATGCTCACCGGATATCGTGGTGTACGCTGCGTAGAATCTGGTGGTCCTGAACCCGGTGTAGGTTGTGCAGGTCGTGGTATTATCACCGCCATTAATTTCCTAGAAGAAGAAGGTGCTTACGAAGATCTCGATTTCGTCTCCTACGACGTACTGGGCGACGTGGTTTGCGGCGGTTTTGCCATGCCCATTCGGGAAGGCAAAGCCCAGGAAATCTACATCGTTTGCTCC
ASV748	0	0	0	0	4	0	0	0	0	0	0	0	0	0	0	0	0	0	0	0	0	0	0	0	0	0	0	0	0	0	0	0	0	0	0	r__Bacteria;p__NI-Bacteria;c__NI-Bacteria;o__NI-Bacteria;f__NI-Bacteria;g__NI-Bacteria;e__NI-Bacteria	GATCCGAAAGCTGATTTACCCGGTGCCGGACCCGAACTTTCCGTTTCTGGGCGTTCACTTCACCCGCATGATTCATGGCGGCGTGGAATGCGGTCCCAATGCAGTGCTTGCGTTCGCCCGCGAGGGTTACCGCAAAACCGACGTGAACATTCGCGATCTCTGTGAGTCGCTCTCCTACCCTGGGTTTGTACGGCTCGCCGCCAAACATTGGCGCATGGGGATGGGCGAAATGATGGC
ASV749	0	0	0	0	4	0	0	0	0	0	0	0	0	0	0	0	0	0	0	0	0	0	0	0	0	0	0	0	0	0	0	0	0	0	0	r__Bacteria;p__Cyanobacteria;c__Oscillatoriophycideae;o__Oscillatoriales;f__Oscillatoriales incertae sedis;g__Dapis;e__NI-Dapis	CTCCACTCGCCTCATGCTCCACAGTAAGGCTCAGACTACGATTCTACACCTGGCGGCTGAGCGCGGCGCCGTTGAAGATCTCGAACTCGACGAAGTGCTGCTCACGGGCTACAAAAACGTCAAGTGCGTTGAGTCTGGTGGTCCTGAGCCTGGAGTTGGTTGCGCAGGTCGTGGTATTATCACTGCTATCAACTTCCTAGAAGAAGAAGGTGCTTATACCGATCTAGATTTCGTAAGCTATGACGTACTAGGTGACGTTGTTTGCGGTGGATTTGCAATGCCTATTCGTGAAGGTAAAGCCCAAGAAATCTACATCGTTACCTCT
ASV750	0	0	0	0	0	0	0	0	4	0	0	0	0	0	0	0	0	0	0	0	0	0	0	0	0	0	0	0	0	0	0	0	0	0	0	r__Bacteria;p__NI-Bacteria;c__NI-Bacteria;o__NI-Bacteria;f__NI-Bacteria;g__NI-Bacteria;e__NI-Bacteria	CTCTACACGTCTTATCCTCCATTCCAAAGCACAGAACACAATCATGGAAATGGCCGCAGAAGCCGGCACCGTGGAAGACCTTGAACTCGAAGACGTTCTCAAGGTTGGCTACGGCGACATCAAGTGCGTCGAATCTGGCGGCCCTGAGCCAGGTGTTGGCTGTGCCGGTCGTGGTGTTATTACAGCGATCAACTTCCTTGAGGAAGAAGGCGCTTACGAAGACCTCGACTTTGTTTCTTACGACGTATTGGGCGACGTTGTGTGCGGTGGATTTGCAATGCCGATTCGAGAAGGCAAAGCACAAGAGATCTACATTGTCACCTCT
ASV751	0	0	0	0	0	0	0	0	4	0	0	0	0	0	0	0	0	0	0	0	0	0	0	0	0	0	0	0	0	0	0	0	0	0	0	r__Bacteria;p__Cyanobacteria;c__Cyanophyceae;o__Nostocales;f__Hapalosiphonaceae;g__Mastigocoleus;e__NI-Mastigocoleus	CTCTACTCGCTTGATGCTCCACAGTAAGGCACAGACTACGATTCTGCACTTGGCAGCTGAGCGCGGTGCAGTAGAAGACTTAGAACTTGAAGAAGTAATGCTCACAGGCTTCCGTGGTGTACGTTGCGTTGAGTCTGGTGGTCCCGAGCCTGGTGTAGGTTGTGCTGGTCGTGGTATCATCACCTCCATCAACTTCTTAGAAGAAAATGGCGCTTACCAAGATTTAGATTTCGTATCCTACGACGTATTAGGTGACGTTGTATGTGGTGGTTTCGCGATGCCTATTCGTGAAGGTAAAGCCCAAGAAATCTACATCGTTACCTCT
ASV752	4	0	0	0	0	0	0	0	0	0	0	0	0	0	0	0	0	0	0	0	0	0	0	0	0	0	0	0	0	0	0	0	0	0	0	r__Bacteria;p__Cyanobacteria;c__Cyanophyceae;o__Nostocales;f__Hapalosiphonaceae;g__Mastigocoleus;e__NI-Mastigocoleus	CTCTACCCGTTTGATGTTGCACTCAAAAGCACAAACTACCGTACTTCACTTAGCTGCTGAGCGTGGTGCGGTAGAAGACTTAGAACTTGAAGAAGTAATGCTCACAGGCTTCCGTGGCGTACGTTGCGTTGAGTCTGGTGGTCCTGAGCCTGGAGTTGGTTGCGCAGGTCGTGGTATTATTACTGCTATCAACTTCTTAGAAGAAGAAGGTGCTTATACCGATCTAGATTTCGTAAGCTATGACGTACTAGGTGACGTTGTTTGCGGTGGATTTGCAATGCCGATCCGTGAGAACAAGGCTCAGGAAATCTATATCGTCTGCTCA
ASV753	4	0	0	0	0	0	0	0	0	0	0	0	0	0	0	0	0	0	0	0	0	0	0	0	0	0	0	0	0	0	0	0	0	0	0	r__Bacteria;p__Proteobacteria;c__NI-Proteobacteria;o__NI-Proteobacteria;f__NI-Proteobacteria;g__NI-Proteobacteria;e__NI-Proteobacteria	TTCAACCCGTCTCATCCTTCATTCCAAAGCGCAGAACACGATCATGGAAATGGCCGCAGAAGCCGGCACCGTGGAAGACCTTGAACTCGAAGACGTTCTCAAGGTTGGCTACGGCGACATCAAGTGCGTTGAGTCCGGCGGTCCTGAGCCGGGTGTAGGCTGTGCGGGGCGTGGCATCATCACCGCCATCAACTTCCTGGAAGAAGAAGGCGCATACTCAGACGACCTCGACTTTGTCTTCTACGACGTTCTTGGCGACGTGGTCTGCGGCGGCTTTGCTATGCCGATCCGTGAGAACAAGGCTCAGGAAATCTATATCGTCTGCTCA
ASV754	0	0	0	0	0	0	0	0	0	0	0	0	0	0	0	0	0	0	0	0	0	0	0	0	0	0	0	0	0	0	0	4	0	0	0	r__Bacteria;p__Elusimicrobia;c__NI-Elusimicrobia;o__NI-Elusimicrobia;f__NI-Elusimicrobia;g__NI-Elusimicrobia;e__NI-Elusimicrobia	ATGGAAGTTATCGGAGCTTTGAAGGCCGCCGCGCGTCCCCTGCCCGCTGACCCGGCCGAGCTCGCCCACTTGCAAGACGTGGTTCAGGGCCGCCCGGTTTGGTGCGCGGCTGCGACAGAGCGCAGCGAACACAGCGCAATAATCGACGCGCATAAATTGGTATCCAATGCGTTTCCTTCGCCGCTTTTGATCCTTGCGCCACGCTTCAAGGAAGATGCCGATGAGGCCGAAGCGCTTGCTAAGGCAGCATTCACCAACGTGGCCCGCCGCAGCTTTGACCAGCCGCCGACGCCTGACACGCAAGTCTATATTGCCGATACCTTT
ASV755	0	0	0	0	0	0	0	0	0	0	0	0	0	0	0	0	0	0	0	0	0	0	0	0	0	0	0	0	0	0	0	4	0	0	0	r__Bacteria;p__NI-Bacteria;c__NI-Bacteria;o__NI-Bacteria;f__NI-Bacteria;g__NI-Bacteria;e__NI-Bacteria	AATACGGAGGATCCAAGCGTTATCCGGATTTATTGGGTTTAAAGGGTGCGTAGGCGGCGTTGTAAGTCAGTGGTGAAAGTTTGCAGCTTAACTGTAAAATTGCCATTGATACTGCAGTGCTTGAGTACAGATGAGGTGGGCGGAATGTGTCATGTAGCGGTGAAATGCATAGATATGACACAGAACACCGATTGCGAAGGCAGCTCACTAAACTGTAACTGACGCTGAGGCACGAAAGCGTGGGGATCAAACAGGATTAGATACCCTGGTAGTCCACGCCCTAAACGATGATTACTCGATGTTAGCGATATACAGTTAGCGTCAAAGCGAAAGCGTTAAGTAATCCACCTGGGGAGTACGCCGGCAACGGTGAAA
ASV756	0	0	0	0	0	0	0	0	0	0	0	0	0	0	0	0	0	0	0	0	0	0	0	0	0	0	0	0	0	0	0	0	4	0	0	r__NI;p__NI;c__NI;o__NI;f__NI;g__NI;e__NI	CTCCACGCGGCTTCTGATGGGCGGCCTCGCGCAGAAGACCGTGCTCGACACGCTTCGCGAAGAGGGCGAGGACGTCGAACTCGAAGATATTCGTCGGGGTGGCTTCGGGGAATGCCTCTGCACCGAATCGGGCGGCCCCGAGCCCGGCGTCGGGTGTGCCGGTCGTGGTATTATCACTTCTATCAACCTTCTAGAGCAGCTAGGGGCTTGGGATAAGAAGTTTACGATTGACTATACATTCTACGATGTATTGGGTGATGTTGTATGTGGTGGATTCGCCATGCCTATCCGAGAAGGTAAAGCCGAAGAGATCTATATCGTTGTATCG
ASV757	0	0	0	0	0	0	0	0	0	0	0	0	0	0	0	0	0	0	0	0	0	0	0	0	0	0	0	0	0	0	0	0	4	0	0	r__Bacteria;p__Cyanobacteria;c__NI-Cyanobacteria;o__NI-Cyanobacteria;f__NI-Cyanobacteria;g__NI-Cyanobacteria;e__NI-Cyanobacteria	TTCAACAAGACTGTTGCTCGGCGGACTCGCACAGAAATCAGTACTCGACACACTCCGTGAAGAAGGTGAGGATGTCGAACTCGATGATATCAGAAAACCGAGCTTTGGCGGTTCCTGGTCGGTTGAATCGGGGGGGCCGGAGCCGGGAGTAGGCTGTGCCGGTCGCGGTATTATCACAGCGATCAACTTTCTTGAAGAAGAAGGTGCTTACGAAGACATTGATTTAGTCTCCTACGACGTATTGGGTGACGTTGTTTGCGGTGGTTTTGCTATGCCCATCCGTGAAGGTAAAGCTCAAGAAATCTACATTGTTACTTCT
ASV758	0	0	0	0	0	0	0	0	0	2	0	0	0	0	0	0	0	0	0	0	0	0	0	0	0	0	0	0	0	0	0	0	2	0	0	r__Bacteria;p__Elusimicrobia;c__NI-Elusimicrobia;o__NI-Elusimicrobia;f__NI-Elusimicrobia;g__NI-Elusimicrobia;e__NI-Elusimicrobia	CGACGTAAACGGCCACAAGTTCAGCGTGTCCACACTGCTACGGCGTGCAGTGCTTCAGCCGCTACCCCGACCACATGAAGCAGCACGACTTCTTCAAGTCCGCCATGCCCGAAGGCTACGTCCAGGAGCGCACCATCTTCTTCAAGGACGACGGCAACTACAAGACCCGCGCCGAGGTGAAGTTCGAGGGCGACACCCTGGTGAACCGCATCGAGCTGAAGGGCATCGACTTCAAGG
ASV759	0	0	0	0	0	0	0	0	0	4	0	0	0	0	0	0	0	0	0	0	0	0	0	0	0	0	0	0	0	0	0	0	0	0	0	r__Bacteria;p__Elusimicrobia;c__NI-Elusimicrobia;o__NI-Elusimicrobia;f__NI-Elusimicrobia;g__NI-Elusimicrobia;e__NI-Elusimicrobia	CGAAAGCCGAAGATGGCAACCCGAACCACATCGGCGCACCGATGCCGGGTGTCGTGGCCACCATTGCCGCCCAGGCGGGCACCCCTGTGAAGGAAGGTGATCTGCTGCTCACCATCGAGGCGATGAAGATGGAAACGGGTATCCATGCCGAGCGCGACGCCGTGGTGAAGGCCGTGCATGTGCAGGCCGGTGGCCAGATTGATGCGAAAGATCTGCTGGTGGAGCTGGAATGA
ASV760	0	0	0	0	0	0	0	0	0	4	0	0	0	0	0	0	0	0	0	0	0	0	0	0	0	0	0	0	0	0	0	0	0	0	0	r__Bacteria;p__NI-Bacteria;c__NI-Bacteria;o__NI-Bacteria;f__NI-Bacteria;g__NI-Bacteria;e__NI-Bacteria	AGCCTCGCTCAGAAGATCTTCCCTTGGGAAAAGACACAGAAAAATATTTGGGTCGGCGACCTCGTCGACCCGCGCGTACACCTGATCGATGACCTGGGCAGGCTGTGCACCGTCGGCATAGGCTTGGCGCAAAGATGCAAAAGTGAGCGGAATTTCATCCAACATGCCTGTTTCCCAATCGTTTCATTGAAATCGTCGATCCGAGTCCTTCGCAACCAACGTCCTGCGGCCCGCATGTGAAATCAAATGCTATAAAGTCACAAAAGTGATGCGCAAAACGCACCGCTTGACT
ASV761	0	0	0	0	0	0	0	0	0	4	0	0	0	0	0	0	0	0	0	0	0	0	0	0	0	0	0	0	0	0	0	0	0	0	0	r__Bacteria;p__NI-Bacteria;c__NI-Bacteria;o__NI-Bacteria;f__NI-Bacteria;g__NI-Bacteria;e__NI-Bacteria	ATGACCCGATTTTGGCTGAGATGGCGGGGGCAGTGCATCTGTATTGGATCACCTCAAGAATGGGCAAGGCCTTTCCGCATCCAAGAGCGACGGTTGAAACAACCATGAAACTGCAAACCGCGAGCGGTCTGTTTGAGCATGAGCCCTACTGCATCGATCTTGACGGGGTTTTCATGATTGGTCGTGCCTTACGACAACTGCCAGACGACGACCCGTTGCACGCGCCTGCACGACAGGTCCTCGCGCGAAACCGGGCCGCTATTTTTGACTGGTTCCTGTCCAGATCTGCCGAGGAATGGAACGTGAACCCGCACAAACTTCCCGGCGCTTTCGCAGCACTTGTTG
ASV762	0	0	0	0	0	0	0	0	0	4	0	0	0	0	0	0	0	0	0	0	0	0	0	0	0	0	0	0	0	0	0	0	0	0	0	r__Bacteria;p__NI-Bacteria;c__NI-Bacteria;o__NI-Bacteria;f__NI-Bacteria;g__NI-Bacteria;e__NI-Bacteria	ATCGTAAACCAAAGTGGCGGAGTGAACCGGGTTGTTGGCATCGCCCTGAGTGACGGTCTTGGGGCGTCCGAGACGGTCGTGATTTCCGTAAGCAAGGCTTTCCGTGCCGTCGTTGTAGGAGATTCCCGCAAGGTCTCCGAGGGAAGAATAGTTATAAGTGGTGGTGACACGGTCCCCTGACGAACCAGGCACGGGACGAGCCCACTTTCGGGCATGGAGTTGACCTCCCGGGTAGTAGTTGTAACTGGGACCAACCCCGGTAGTGCCGGCGGCATCGGAGTCATAGAGTTTTTCCGCCAGCAAACCGGTGCCCGCTTGATACTTCCACTTAGTGAC
ASV763	0	0	0	0	0	0	0	0	0	4	0	0	0	0	0	0	0	0	0	0	0	0	0	0	0	0	0	0	0	0	0	0	0	0	0	r__Bacteria;p__NI-Bacteria;c__NI-Bacteria;o__NI-Bacteria;f__NI-Bacteria;g__NI-Bacteria;e__NI-Bacteria	ATGTTCAGCCGCACGGTTCAAACCGGCTTCGATGACGAGACGGGCGAGCCCGTGTTCGAAACGGAGGAATTCGCGCCCGAGGCCCTGCCCTATATCGTGGTCATCGTCGACGAGATGGCCGACCTGATGATGGTCGCAGGCAAGGAGATCGAGGCCTGCATTCAGCGCCTGGCCCAGATGGCGCGAGCCTCGGGCATCCACCTGATCATGGCGACGCAACGCCCTTCGGTCGATGTAATCACCGGTACGATCAAGGCCAACTTCCCGACGCGGATCAGCTTTCAGGTGACCTCCAAGATCGACAGCCGTACGATCCTG
ASV764	0	0	0	0	0	0	0	0	0	0	4	0	0	0	0	0	0	0	0	0	0	0	0	0	0	0	0	0	0	0	0	0	0	0	0	r__Bacteria;p__NI-Bacteria;c__NI-Bacteria;o__NI-Bacteria;f__NI-Bacteria;g__NI-Bacteria;e__NI-Bacteria	GAATGGTTTGCGATTGACACAGTTCTACAACACGGGGCGCTGCTGTCCTTCTCGAGCCAGCCTGCTAACCGGGCTATACCCTCATCAGGCCGGTATGGGCTTAATGGTGTATCGCAATTACCCCGGCGAAGGGTACCGAGGGCATCTCAACGACGAGTGCGTCACTTTCGGCGACGTCTTAAAATCGTCCGGCTACGGCACATATATGGTCGGCAAATGGCACGCAGGGCATGTCCCATCCGCTCGACCTGAGGTGCGGGGCTTCGAACACTTCACCGGCATTTACCTGCACATTGACAGCTACTGGAAGGTACTAAAAGGCTGTGACATCTACCGCGAT
ASV765	0	0	0	0	0	0	0	0	0	0	0	0	4	0	0	0	0	0	0	0	0	0	0	0	0	0	0	0	0	0	0	0	0	0	0	r__Bacteria;p__NI-Bacteria;c__NI-Bacteria;o__NI-Bacteria;f__NI-Bacteria;g__NI-Bacteria;e__NI-Bacteria	CAGGGCGGCTGCGATAGCGGTACCAGCTGCCCAACCATGACAGCGGCTCGCGCATGACTGCGACCGTTTCAACCTCCGGCAGGTCACCGCGCTCAAACATCGACCGGAACCGCTTTTCGTAGGCACGGGCATTGGTGTGTTTGATGCCTGGCGGGTCGTTGATGAAGGCAGAGGCGCGATGCTGCAAAGCGCGCTGCACTGCGCTGGTGGCCGTCTTGGGAATGGCG
ASV766	0	0	0	0	0	0	0	0	0	0	0	0	0	0	0	0	0	0	0	0	0	0	4	0	0	0	0	0	0	0	0	0	0	0	0	r__Bacteria;p__NI-Bacteria;c__NI-Bacteria;o__NI-Bacteria;f__NI-Bacteria;g__NI-Bacteria;e__NI-Bacteria	CGCTGGATGGTGTGTTCCAGATGCCCAGCGATCATCTGAAAGCTGTAAGGAGGTTGCTTGAGTAGAGGCCCAGATGCCGCATACATGCGGCCGGCTGGAACAGCTGCTGCCAGGACGAATGACATGGCCTGCTCATGGCCTGGCGGATACCAGTCCAAAACGGCATCAAGTTGAAAGTAACCATAACTGACTTCTGCATGGGTAATCCAGTGCAAATAGCTTGT
ASV767	0	0	0	0	0	0	0	0	0	0	0	0	0	0	0	0	0	0	0	0	0	0	4	0	0	0	0	0	0	0	0	0	0	0	0	r__Bacteria;p__Elusimicrobia;c__NI-Elusimicrobia;o__NI-Elusimicrobia;f__NI-Elusimicrobia;g__NI-Elusimicrobia;e__NI-Elusimicrobia	CTTTCCGGGCGGTCCGTCGTGCCGTCTTCCTACGAGCTGGCCTATGTCAGCGGCAAGAAGCGGGAGACGACGTCAATCCGCTACAGCAGGGGGCAGGTTGCCGAAACGGTCATAACACCGAAGCCGAAGAAACGCGGCAAGGACTGGATTGTCGTGTCGAAAGAAGACCTTGCGGGTGCTCTCGATCCCCTGTCCGCGCTTCTTTCGCCGGCGCGAAACGCGGCGGATGTCTGCAAGCGCCGGTTCAGGGTTTTCGAC
ASV768	0	0	0	0	0	0	0	0	0	0	0	0	0	0	0	0	0	0	0	0	0	0	0	4	0	0	0	0	0	0	0	0	0	0	0	r__Bacteria;p__NI-Bacteria;c__NI-Bacteria;o__NI-Bacteria;f__NI-Bacteria;g__NI-Bacteria;e__NI-Bacteria	GCTGGCTAGGAGAAATTGACGGCGACTAAGGTGAGACATCGGTTTGGTAAAGAAATACGTTACTAGGCTGATTTTTTTATCATTGCTGATATTCCAGCAAACTCCATAACTTGCGATCATCAGGGTATTTGGCAACTATCACCACATTTGAAGAACGAATCACTTCTGTCCCAAAAAATAGGTCACCAGACCGGGATAGCTTAATCGGTTGACGACTATTGCCTTCAATTAAATAGACTGCTTCGGCTCCGGGGGCCTGCAACTGAAAAGAACTCACTTGATTTAAGGGTAACAACCCTTGCAGC
ASV769	0	0	0	0	0	0	0	0	0	0	0	0	0	0	0	0	4	0	0	0	0	0	0	0	0	0	0	0	0	0	0	0	0	0	0	r__Bacteria;p__NI-Bacteria;c__NI-Bacteria;o__NI-Bacteria;f__NI-Bacteria;g__NI-Bacteria;e__NI-Bacteria	CACAAGTGTGCCGCACGCAGGTCGGGTTGGGTTGGAGCAAAGACAACCTCCGCACTGCAGACCGATGCTACGTTCCCGGGCTCTACCCGAACGGATCGGTGAAGTGGCCTTGCGGGTCTATCAACCAGGTGCGTGCGTGTGTGTGTTACTGCGTTTGTGTTTCTTGTTTGTGTGTGTGTGCATGTATGTATGTATGTATGTATGTATGTGTGTGTGTGCGTGTGCGTTTGCGTTTTGTGTGTGTGTGTGTGTGTGTGTGTGTATGCGTGTCACTACGTTTGTGCGCGTGTCACTACGTTTGTGCGTTTGCGTTTGTGAGTGTGTGCGCATGTGTATGCATGTTGGTATGCGTGACATACGA
ASV770	0	0	0	0	0	0	0	0	0	0	0	0	0	0	0	0	0	4	0	0	0	0	0	0	0	0	0	0	0	0	0	0	0	0	0	r__NI;p__NI;c__NI;o__NI;f__NI;g__NI;e__NI	GCTTGCGGAATACGGGATGGACGTGCCCGATGGCATGGACGTGAACATCGTCGAGAACACCGACAACACGGTGCACATCACGATGCCTGCACCGCCCAGCGGCGGCATGGACCTTTCGGATGACGAGTTGAGCAACGCTGCGGGGGGTTTGAGCAATTTCGGATGCAATGCCTGTGCCCACCCTCCGACAGCCTAACCCCCTGTGCTGACTGACTGATGACCGCAAAAGCTGTCCCCT
ASV771	0	0	0	0	0	0	0	0	0	0	0	0	0	0	0	0	0	0	4	0	0	0	0	0	0	0	0	0	0	0	0	0	0	0	0	r__Bacteria;p__NI-Bacteria;c__NI-Bacteria;o__NI-Bacteria;f__NI-Bacteria;g__NI-Bacteria;e__NI-Bacteria	CGCTGGATGCTGTGTTCCAGATGTCCAGCGATCATCTGAAAGCTGTAAGGAGGTTGCTTGAGCAGGGGGCCAGATGTTGCATACATCCGGCCGGCGGGGACAGCTGCTGTCAGAACGTATGAGTGGGCGTTCTTGTTGCCTGGCGGATACCAGTCCAAAACGGCATCAAGTTGAAAGCAACCATGACTGTCCTCTGTATGGGTAATCCAGTGCAGATAACTTGA
ASV772	0	0	0	0	0	0	0	0	0	0	0	0	0	0	0	0	0	0	4	0	0	0	0	0	0	0	0	0	0	0	0	0	0	0	0	r__Bacteria;p__Firmicutes;c__Clostridia;o__Clostridiales;f__NI-Clostridiales;g__NI-Clostridiales;e__NI-Clostridiales	GGGTACTGCCGCAAGATTATTAGAAGAGGCTGAGGCATATAAGCAGAGGGTGGTGGCAGCGGCTGAAGGTGAGGCTTCACGGTTTGAACAAATCGTAGCAGAATATAAAAAAGCACCTAGAGTTACCCGAGATCGATTATATTTAGATGCCTATGAAGAGGTGCTGAGTAATTCGACTAAGGTCTTTATAGATCAAAAAGCTAATAGCAACTTATTATTTCTGCCACTCGACAAACTTATAGGCGGTAGTTCTTCAGTAGGGGGTGGTAACTTTAGTTTAGGGAACCGGGAAAATTTTGACATTCCCTTAACTTCAGACAATAACAGAGACCGCGATGCATTACGGACCCGTGACAGGGA
ASV773	0	0	0	0	0	0	0	0	0	0	0	0	0	0	0	0	0	0	0	0	0	0	0	0	0	0	0	0	4	0	0	0	0	0	0	r__NI;p__NI;c__NI;o__NI;f__NI;g__NI;e__NI	TCAGCCCCATCAGCAGGGCAGCACCCAGCAACCATCCCATATAGCGCTGTAGCGAGTTGCCTTCCAGCTTGGTGATGATCTGCTCGGCGCGATAGCCCACAGTAATGATAAACCGCTCGAACACGCGACGCGCATCCACACTGGCGAAGGGCTGCACGAAACGGCGCAGATCGGCATGACGCCAGTACATGGCAATGCCCGCTGCAAAGGCCAGCAAGCTCATCATCAGCGGCAAATTCACGCCGTGCCAGAT
ASV774	0	0	0	0	0	0	0	0	0	0	0	0	0	0	0	0	0	0	0	0	0	0	0	0	0	0	0	0	4	0	0	0	0	0	0	r__Bacteria;p__Firmicutes;c__NI-Firmicutes;o__NI-Firmicutes;f__NI-Firmicutes;g__NI-Firmicutes;e__NI-Firmicutes	TTAGAATAACGATTACTCATTCGCTTCGCTGGCAAAATAGCGGCAAATCCAAGACAAGTAAAAGGGAAGCTTCCTGGCATTTCAAACCAGTTGGATGACGTGACAACATATAAAAAAATAAAAGCAAAGGACGCATTAAAGTCTTCTCTTCCCGCCTGCCCTATAAAGGATACGAGAAAAACCAGGTGAAGAATGACGCCTAAAACCCCTGTAGACACGATGGTTTCTAG
ASV775	0	0	0	0	0	0	0	0	0	0	0	0	0	0	0	0	0	0	0	0	0	0	0	0	0	0	0	0	4	0	0	0	0	0	0	r__Bacteria;p__NI-Bacteria;c__NI-Bacteria;o__NI-Bacteria;f__NI-Bacteria;g__NI-Bacteria;e__NI-Bacteria	AAAGCTGAGTGTTAATAGCCGGGTGCGTAATTCAGAGGGAAGTGTATAGCTGTGTGACGCATTAAGCCTAAGGTGCCCATCAGCCGTTATATCAACCAGCACGGCGTCTATTGCATCCATGCTGGTTCCTGACATTAAGCCAATATAACGTTCGGACATTATCTCATTGCCAGATAAACACGTTTATTGTCGTTTAATATCGCAATAATTTGGTCGGCTTGCTGGCGAAAT
ASV776	0	0	0	0	0	0	0	0	0	0	0	0	0	0	0	0	0	0	0	0	0	0	0	0	0	0	0	0	4	0	0	0	0	0	0	r__Bacteria;p__NI-Bacteria;c__NI-Bacteria;o__NI-Bacteria;f__NI-Bacteria;g__NI-Bacteria;e__NI-Bacteria	GCCCTTGGACATGCGGGTATGGGAGTCTCCACCAATGATGATGGCCCACTCATCGACCGTCAAATCATTGAGCACCTTGTGAATCACATCCGTCATCGGATGATATTCGCCCTTGGGATCACGCCCGGTGATCAAGCCGAAGTCGTGCATGAAATTCATCAACTTGGGAATATTTTCCTGGGCTTTTTTGTCCCAGACCGAGGCGGTGTGGCATCCGGATTGGTAAGCTCCGTCCACCGTG
ASV777	0	0	0	0	0	0	0	0	0	0	0	0	0	0	0	0	0	0	0	0	0	0	0	0	0	0	0	0	4	0	0	0	0	0	0	r__Bacteria;p__NI-Bacteria;c__NI-Bacteria;o__NI-Bacteria;f__NI-Bacteria;g__NI-Bacteria;e__NI-Bacteria	CAGAACCCCTGTCTCCTGCGTGAGCGATCGCGGGAGACAGTGTTCTGTGACAAAAAATCAGTAGAAATTTGGTGCGTTTGACGAGGATTTCTGTATCGCGGCAAACGTACAAATACAGAGATCGCATCGCTCGGGAAGAACAGCGTTCTTCTCGCGGTCCTGTAGCCCCCTTCTCGCGAGTCGTTAGACCGCAAAGAAGGTGCTGTTTACCAGCTGTCGTGGCAGATAAGCCTGAATTTGCCGCTGACCTGCATGAAGTATCGAAGCGGAATCCCGAGGTTGCTGCTCTTGCTGATCCTGTTTCCTGTTCAGCTTCGGTTGCAGGACTTGCTCGTGCTCTTGAGTCAGTTGATGAGTCGCCTCA
ASV778	0	0	0	0	0	0	0	0	0	0	0	0	0	0	0	0	0	0	0	0	0	0	0	0	0	0	0	0	4	0	0	0	0	0	0	r__Bacteria;p__NI-Bacteria;c__NI-Bacteria;o__NI-Bacteria;f__NI-Bacteria;g__NI-Bacteria;e__NI-Bacteria	CAAAAAGTGGAGTGGGGACAGGGTGATCCATGTAGGCAGATTCAACAGCACGGGGTCCCACGAATCGAGCGTATTCGGGAACGTTCTGAGCCTGCCAAAGAAACAGTTTCTGCGCGAGATGATCGAAGGCCTCTGCCGTTGGAGTCTCTGTGGCGGAGCGTCGAATGAACTCGCAGACGTGTTCTTTCACAGAAGACTCTCCAAGGCGTCGCAGAAGCCTTCGAGTTGGCTTTGAGCCACGGTCAGG
ASV779	0	0	0	0	0	0	0	0	0	0	0	0	0	0	0	0	0	0	0	0	0	0	0	0	0	0	0	0	4	0	0	0	0	0	0	r__Bacteria;p__NI-Bacteria;c__NI-Bacteria;o__NI-Bacteria;f__NI-Bacteria;g__NI-Bacteria;e__NI-Bacteria	CAGCTCCTGCTCGGACGATGCTAGCGAGGAAGAGGACGAGGAGGAGAGTGACGATGACGAGTCTGATGACTCCTGCAGTGAGAGCAGGGGTAGTTCCGATCGGCCGAAAAAGTCCCGCCAAGTCGCTTCGAAGGCTGGCGTACCCGCGAAGAAGACTATCCTCCCCGATTCGTCCGATGACGACGAAACAAGTGACTCCTCCTACTCTGAGGACACCACGGAGACCTCCTCGTCGACCACCGATAGTGACGACGGCCGCCTCAAAAACATGAAAACACTGCAGCGCACTGCA
ASV780	0	0	0	0	0	0	0	0	0	0	0	0	0	0	0	0	0	0	0	0	0	0	0	0	0	0	0	0	4	0	0	0	0	0	0	r__Bacteria;p__NI-Bacteria;c__NI-Bacteria;o__NI-Bacteria;f__NI-Bacteria;g__NI-Bacteria;e__NI-Bacteria	CGGCAGCCGCATTGTTACTTCATACTGATCGAATGGGAAAGAGGCTACCCAACCAGGGAGATGTGGACAGTTACTTGAGCGCAGTGCCTGGACAGGCGGCCTCGGTAACAGGCTTTACCAATTTTCTGAATCGCCTTTATGCCACCACACTGACCCCTAGAGTGGATAAAAAAAGAGTAAGAAAACAGCGAAAAGAGCAGTTAGCTCGCACTATGACGAAATTGGC
ASV781	0	0	0	0	0	0	0	0	0	0	0	0	0	0	0	0	0	0	0	0	0	0	0	0	0	0	0	0	4	0	0	0	0	0	0	r__Bacteria;p__NI-Bacteria;c__NI-Bacteria;o__NI-Bacteria;f__NI-Bacteria;g__NI-Bacteria;e__NI-Bacteria	CAGCAAAGGTGTCAAACTGACAGTTTTTGTCACTTTGGTCAGCTTTGTCTTGGCTTCGGGTCTGGGGCTGCTCCTGGCGGTGGGGTCTGGGTCACGCTATCTGGTGGTACGTCAACTCTGCCGGTTCTACGTCGAAGTGGTGCGCGGCGTGCCGATCATTGTGCTGCTGCTTTATGTGGCCTTCGCCCTCGCCCCGGCGCTGGTCGCCTTTTACAACTATCTGGGGGAGAT
ASV782	0	0	0	0	0	0	0	0	0	0	0	0	0	0	0	0	0	0	0	0	0	0	0	0	0	0	0	0	4	0	0	0	0	0	0	r__NI;p__NI;c__NI;o__NI;f__NI;g__NI;e__NI	CTATGCCACGGGGCATTCCAGTGGGGGTCTATTCTGCTACCGGCTGGCGAAAGAACTCGACTGGTTCGCCGCCCTGTCTCCCATGAGCTGCGGCATGGTAGAGGGCGCGCACGATCCGGGTGAGGGAACGCAAGCGGTCTCAATCATGCAAGTCATTGGGGACCAGGACAAAAGTTTCAACGGCTCAACCAACCCGAAAGTGACGATGTATTCAGCATCGGAGCGAATCGAAGTCTGGCGAACCTTTAATCAATGTTTGCCTGATCCGGTCGTCGAGAACT
ASV783	0	0	0	0	0	0	0	0	0	0	0	0	0	0	0	0	0	0	0	0	0	0	0	0	0	0	0	0	0	0	0	0	0	0	4	r__Bacteria;p__Cyanobacteria;c__Cyanophyceae;o__Oscillatoriales;f__Gomontiellaceae;g__Katagnymene;e__NI-Katagnymene	CTCTACTCGTTTAATCTTAAACGCTAAAGCTCAAACTACTGTACTTCACGTTGCTGCTGAACGCGGTGCAGTTGAAGATGTAGAACTAGACGAAGTATTGAAGCCAGGTTTCGGTGGCATTAAGTGTGTTGAGTCCGGTGGTCCCGAGCCTGGAGTTGGATGTGCTGGTCGTGGTATTATCACTGCCATCAACTTCCTCGAAGAAGAGGGTGCTTATGAAGACCTAGACTTCGTATCCTATGACGTATTAGGAGACGTTGTTTGCGGCGGTTTCGCTATGCCTATCCGTGAAGGAAAAGCACAAGAAATCTACATCGTATGTTCC
ASV784	0	0	0	0	0	0	0	0	0	0	0	0	0	0	0	0	0	0	0	0	0	0	0	0	0	0	0	0	0	0	0	0	0	0	4	r__NI;p__NI;c__NI;o__NI;f__NI;g__NI;e__NI	CTCCACACGTCTGATCTTGCACGCAAAAGCTCAGGAAACAGTCATGGACAAAGTCCGCGAGCTTGGCACTGTCGAGGACCTGGAGTTGGAAGATGTGTTGAAGTGGGGTTACGGCGACGTCAAGTGTGTTGAGTCCGGTGGCCCTGAGCCTGGTGTTGGTTGTGCAGGCCGTGGTGTTATCACAGCCATTAACTTCCTCGAAGAGGAAGGCGCCTACGAGGATGACCTGGACTTCGTGTTCTACGACGTACTCGGCGACGTGGTCTGTGGCGGTTTCGCCATGCCCATCCGCGAGAACAAGGCCCAGGAAATCTACATCGTTGTCTCC
ASV785	0	0	0	0	0	0	0	0	0	0	0	0	0	0	0	0	0	0	0	0	0	0	0	0	4	0	0	0	0	0	0	0	0	0	0	r__NI;p__NI;c__NI;o__NI;f__NI;g__NI;e__NI	GGGAAGAAAGGAGATAAAGGAGGAGGCAAGAAGGGTGGCAAGGGAGAGCGAGAGAAAGCCAAGTGAAGAGATGCAATCTTATGAAAACAAATAAAACGATTTCCCCTTTACTGATGATGTTTACGTCTTCCTGCTTGGCTCTGCCGATCATGTTGGCTGACACCCCCAATCCCTCGGATGAGGATGCCATTGTGGCGGTCGATACGCCAAAGCCCAAGCCACCCGGCAAGCGTCGTGGCGTCAAGGGAGGCAAGCAACGCCTCGGAGGCGGTTTGGGCAAACCTCGCATCGAGGATACGATCAAGGCAAACGTCTACGCCGACAATTGGTTCGTCTTATATGTCAAT
ASV786	0	0	0	0	0	0	0	0	0	0	0	0	0	0	0	0	0	0	0	0	0	0	0	0	4	0	0	0	0	0	0	0	0	0	0	r__Bacteria;p__NI-Bacteria;c__NI-Bacteria;o__NI-Bacteria;f__NI-Bacteria;g__NI-Bacteria;e__NI-Bacteria	CACCTGGAACCCGCCCGAGTCGGTGAGCATCGGACCGCTCCAGCCCATGAATTGGTGCAATCCACCGGCTGCCGCCACAATCTCCTCACCGGGCTGCAAGTGCAGGTGGTAAGTGTTGGAGAGCACCATCTGAGCTCCGGTGCGGGCCAGTTGCTCGGTGCTGATCCCCTTCACGGTGGCCAGGGTGCCCACGGGCATGAAGCGGGGCGTCTGCACCGGTCCATGGGGCGTGTGAAAGCAGCCGCAGCGGGCAGCGGTGTTGGCGCAATGGGCGCTGATCTCGAAGCCGAACAAGGCGAGGACCCCCTTGTTTCGACCCTAC
ASV787	0	0	0	0	0	0	0	0	0	0	0	0	0	0	0	0	0	0	0	0	0	0	0	0	4	0	0	0	0	0	0	0	0	0	0	r__Bacteria;p__NI-Bacteria;c__NI-Bacteria;o__NI-Bacteria;f__NI-Bacteria;g__NI-Bacteria;e__NI-Bacteria	GAATCTACCCGTGCATCCAATACCGCCTACAACCTGAAGGCAGCTATTTCCTCTTACTTCACCGAATATCGTAAGTATCCCGTCAAAGGAGATCGCGAAGAAACCGAGGAACTGCGTTCCGACAATGAACTCATGGATGTTCTTCTTGGATCTGACAAGGAAGCCGAGAGCGGCGGCTTAAACCCCCGACGCATTGCTTTCTACTCCGGTAAGCAGGGTAAGCGG
ASV788	0	0	0	0	0	0	0	0	0	0	0	0	0	0	0	0	0	0	0	0	0	0	0	0	4	0	0	0	0	0	0	0	0	0	0	r__NI;p__NI;c__NI;o__NI;f__NI;g__NI;e__NI	GGCGTGAAGTTCGGACCGAAGAGGACCTACACCGAGCACCAGGCAGCGGAGGTGATGCGGAAGCGCCAGGAAGGGCAGGGATACGGAACGATTGCTCGCGCTATGGGGATGTCTCGGTCCATGGTTCAGCGGATCGTCCAAACCGCTGCTGACTGACTGAACCGCTTGCGAGGACCCTCCTGCCGTGAGTAGAACAGATGAACTACTGCGGAGGGGGTGCGAGAGAGGGATGGTTGATAGACGGCGACGACCGTTTGATATGGCGCTTTT
[truncated: 154 more rows]
