# Supplementary material for: Predominant heterotrophic diazotrophic bacteria are involved in Sargassum proliferation in the Great Atlantic Sargassum Belt
Source: ISME J. 2024 Jan 10;18(1):wrad026. doi: 10.1093/ismejo/wrad026 (PMC10833076; doi:10.1093/ismejo/wrad026)
Supplement: Supplementary_data_2_wrad026 [file supplementary_data_2_wrad026.xlsx]

## Sheet: Feuil1
Sargassum
Samples ID	S6 BS1-1	S6 BS1-2	S6 BS1-3	S6 BS2-1	S6 BS2-2	S6 BS2-3	S6 BS3-1	S8 BS1-2	S8 BS1-3	S8 BS2-1	S8 BS2-2	S8 BS3-1	S8 BS 3-2	S9 BS1-1	S9 BS1-2	S9 BS2-1	S9 BS2-2	S9 BS3-1	S9 BS3-2	S10 BS1-1	S10 BS2-1	S10 BS3-1	S12 BS1-1	S12 BS2-2	S12 BS3-1	S16 BS1	S16 BS2	S16 BS3	S18 BS1	S18 BS2	S19 BS1	S19 BS2	S19 BS3	S23 BS1	S23 BS2	S23 BS3	Y2 S1-1	Y2 S1-2	Y2 S1-3	Y2 S2-1	Y2 S2-2	Y2 S2-3	Y2 S3-1	Y2 S3-2	Y2 S3-3	Y4 S1-1	Y4 S1-2	Y4 S1-3	Y4 S2-1
Campaign	ANTEA	ANTEA	ANTEA	ANTEA	ANTEA	ANTEA	ANTEA	ANTEA	ANTEA	ANTEA	ANTEA	ANTEA	ANTEA	ANTEA	ANTEA	ANTEA	ANTEA	ANTEA	ANTEA	ANTEA	ANTEA	ANTEA	ANTEA	ANTEA	ANTEA	ANTEA	ANTEA	ANTEA	ANTEA	ANTEA	ANTEA	ANTEA	ANTEA	ANTEA	ANTEA	ANTEA	YERSIN	YERSIN	YERSIN	YERSIN	YERSIN	YERSIN	YERSIN	YERSIN	YERSIN	YERSIN	YERSIN	YERSIN	YERSIN
Stations	S6	S6	S6	S6	S6	S6	S6	S8	S8	S8	S8	S8	S8	S9	S9	S9	S9	S9	S9	S10	S10	S10	S12	S12	S12	S16	S16	S16	S18	S18	S19	S19	S19	S23	S23	S23	Y2	Y2	Y2	Y2	Y2	Y2	Y2	Y2	Y2	Y4	Y4	Y4	Y4
Sargassum specie	S. natans VIII	S. natans VIII	S. natans VIII	S. natans I	S. natans I	S. natans I	S. fluitans III	S. natans VIII	S. natans VIII	S. natans I	S. natans I	S. fluitans III	S. fluitans III	S. natans VIII	S. natans VIII	S. natans I	S. natans I	S. fluitans III	S. fluitans III	S. natans VIII	S. natans I	S. fluitans III	S. natans VIII	S. natans I	S. fluitans III	S. natans VIII	S. natans I	S. fluitans III	S. natans VIII	S. natans I	S. natans VIII	S. natans I	S. fluitans III	S. natans VIII	S. natans I	S. fluitans III	S. natans VIII	S. natans VIII	S. natans VIII	S. natans I	S. natans I	S. natans I	S. fluitans III	S. fluitans III	S. fluitans III	S. natans VIII	S. natans VIII	S. natans VIII	S. natans I
Raft type	Type 2	Type 2	Type 2	Type 2	Type 2	Type 2	Type 2	Type 3	Type 3	Type 3	Type 3	Type 3	Type 3	Type 5	Type 5	Type 5	Type 5	Type 5	Type 5	Type 3	Type 3	Type 3	Type 4	Type 4	Type 4	Type 2	Type 2	Type 2	Type 1	Type 1	Type 2	Type 2	Type 2	Type 4	Type 4	Type 4	Type 5	Type 5	Type 5	Type 5	Type 5	Type 5	Type 5	Type 5	Type 5	Type 3	Type 3	Type 3	Type 3
Sargassum type	Holopelagic	Holopelagic	Holopelagic	Holopelagic	Holopelagic	Holopelagic	Holopelagic	Holopelagic	Holopelagic	Holopelagic	Holopelagic	Holopelagic	Holopelagic	Holopelagic	Holopelagic	Holopelagic	Holopelagic	Holopelagic	Holopelagic	Holopelagic	Holopelagic	Holopelagic	Holopelagic	Holopelagic	Holopelagic	Holopelagic	Holopelagic	Holopelagic	Holopelagic	Holopelagic	Holopelagic	Holopelagic	Holopelagic	Holopelagic	Holopelagic	Holopelagic	Holopelagic	Holopelagic	Holopelagic	Holopelagic	Holopelagic	Holopelagic	Holopelagic	Holopelagic	Holopelagic	Holopelagic	Holopelagic	Holopelagic	Holopelagic
Part of the Sargassum	Whole Sargassum	Whole Sargassum	Whole Sargassum	Whole Sargassum	Whole Sargassum	Whole Sargassum	Whole Sargassum	Whole Sargassum	Whole Sargassum	Whole Sargassum	Whole Sargassum	Whole Sargassum	Whole Sargassum	Whole Sargassum	Whole Sargassum	Whole Sargassum	Whole Sargassum	Whole Sargassum	Whole Sargassum	Whole Sargassum	Whole Sargassum	Whole Sargassum	Whole Sargassum	Whole Sargassum	Whole Sargassum	Whole Sargassum	Whole Sargassum	Whole Sargassum	Whole Sargassum	Whole Sargassum	Whole Sargassum	Whole Sargassum	Whole Sargassum	Whole Sargassum	Whole Sargassum	Whole Sargassum	Whole Sargassum	Whole Sargassum	Whole Sargassum	Whole Sargassum	Whole Sargassum	Whole Sargassum	Whole Sargassum	Whole Sargassum	Whole Sargassum	Whole Sargassum	Whole Sargassum	Whole Sargassum	Whole Sargassum
Area	GASB	GASB	GASB	GASB	GASB	GASB	GASB	GASB	GASB	GASB	GASB	GASB	GASB	GASB	GASB	GASB	GASB	GASB	GASB	GASB	GASB	GASB	GASB	GASB	GASB	GASB	GASB	GASB	Sargasso Sea	Sargasso Sea	Sargasso Sea	Sargasso Sea	Sargasso Sea	GASB	GASB	GASB	GASB	GASB	GASB	GASB	GASB	GASB	GASB	GASB	GASB	GASB	GASB	GASB	GASB
Island	Open ocean	Open ocean	Open ocean	Open ocean	Open ocean	Open ocean	Open ocean	Open ocean	Open ocean	Open ocean	Open ocean	Open ocean	Open ocean	Open ocean	Open ocean	Open ocean	Open ocean	Open ocean	Open ocean	Open ocean	Open ocean	Open ocean	Open ocean	Open ocean	Open ocean	Open ocean	Open ocean	Open ocean	Open ocean	Open ocean	Open ocean	Open ocean	Open ocean	Open ocean	Open ocean	Open ocean	Open ocean	Open ocean	Open ocean	Open ocean	Open ocean	Open ocean	Open ocean	Open ocean	Open ocean	Open ocean	Open ocean	Open ocean	Open ocean
Latitude	10 72.5667 N	10 72.5667 N	10 72.5667 N	10 72.5667 N	10 72.5667 N	10 72.5667 N	10 72.5667 N	11.442500 N	11.442500 N	11.442500 N	11.442500 N	11.442500 N	11.442500 N	12 76.9333 N	12 76.9333 N	12 76.9333 N	12 76.9333 N	12 76.9333 N	12 76.9333 N	14 97.4000 N	14 97.4000 N	14 97.4000 N	15 95.4500N	15 95.4500N	15 95.4500N	19 67.2117 N	19 67.2117 N	19 67.2117 N	22 56.7300 N	22 56.7300 N	23 02.9000 N	23 02.9000 N	23 02.9000 N	16 12.2767N	16 12.2767N	16 12.2767N	9 34.2000 N	9 34.2000 N	9 34.2000 N	9 34.2000 N	9 34.2000 N	9 34.2000 N	9 34.2000 N	9 34.2000 N	9 34.2000 N	8 30.2433N	8 30.2433N	8 30.2433N	8 30.2433N
Longitude	51 76.7167 W	51 76.7167 W	51 76.7167 W	51 76.7167 W	51 76.7167 W	51 76.7167 W	51 76.7167 W	54.362667W	54.362667W	54.362667W	54.362667W	54.362667W	54.362667W	55 51.7333 W	55 51.7333 W	55 51.7333 W	55 51.7333 W	55 51.7333 W	55 51.7333 W	59 12.0500 W	59 12.0500 W	59 12.0500 W	61 98.8333 W	61 98.8333 W	61 98.8333 W	58 68.4317 W	58 68.4317 W	58 68.4317 W	59 19.0267 W	59 19.0267 W	59 22.2783 W	59 22.2783 W	59 22.2783 W	61 95.5883 W	61 95.5883 W	61 95.5883 W	19 91.7667 W	19 91.7667 W	19 91.7667 W	19 91.7667 W	19 91.7667 W	19 91.7667 W	19 91.7667 W	19 91.7667 W	19 91.7667 W	21 57.7217 W	21 57.7217 W	21 57.7217 W	21 57.7217 W
nifH/16S	below detection limit	0.00765	0.00929	0.00251	0.00853	0.00205	0.00384	0.00258	0.00708	0.00769	0.00674	0.00396	0.129	0.00241	0.0045	0.0179	0.00193	below detection limit	0.00928	0.0238	0.00471	below detection limit	0.0117	0.0216	0.00483	0.0173	below detection limit	0.075	0.0242	0.00197	0.0677	0.0143	0.031	0.0189	0.0109	0.012	0.000113	0.00195	0.013	8.9e-05	0.00417	0.108	0.00242	below detection limit	0.000289	0.004	below detection limit	0.033	0.011
nosZ/16S	5.33e-06	5.33e-06	below detection limit	0.000711	2.79e-05	7.37e-05	0.000231	5.47e-06	3.94e-06	3.5e-05	2.15e-05	1.79e-05	below detection limit	3.57e-06	0.00026	0.000597	2.86e-06	4.06e-05	6.68e-06	0.00206	7.31e-06	1.16e-05	1.88e-05	5.01e-05	1.06e-05	1.62e-05	below detection limit	below detection limit	1.7e-06	0.000124	2.04e-06	0.000296	2.44e-05	0.0009	below detection limit	5.55e-06	below detection limit	below detection limit	0.000396	below detection limit	6.06e-06	1.63e-05	below detection limit	below detection limit	below detection limit	below detection limit	below detection limit	below detection limit	7.4e-06
amoA bact/16S	1.3e-07	1.3e-07	9.36e-08	5.14e-07	8.63e-10	4.76e-08	2.06e-08	1.4e-07	1.96e-09	3.65e-09	9.71e-10	2.74e-09	1.66e-06	5.83e-09	1.68e-07	1.54e-07	4.66e-11	1.89e-09	6.88e-10	7.24e-07	2.26e-07	1.58e-07	4e-09	1.68e-09	4.58e-10	3.96e-09	below detection limit	1.09e-08	1.04e-08	1.57e-08	1.92e-08	1.35e-07	2.25e-07	7.02e-07	4.55e-08	3.48e-07	3.49e-10	4.09e-08	1.88e-06	3.98e-10	2.23e-07	5.54e-07	9.17e-09	below detection limit	1.6e-07	2.11e-07	1.32e-07	4.33e-08	1.03e-07
Water
Samples ID	S6 B1	S6 B2	S6 B3	S8 B1	S8 B2	S8 B3	S9 B1	S9 B2	S9 B3	S10 B1	S10 B2	S10 B3	S12 B1	S12 B2	S12 B3	S16 B1	S16 B2	S16 B3	S18 B1	S18 B2	S18 B3	S23 B1	S23 B2	S23 B3	Y2 E1	Y2 E2	Y2 E3	Y4 E1	Y4 E2	Y4 E3	Y6 E1	Y6 E2	Y6 E3	Y8 E1	Y8 E2	Y8 E3	Y11 E1	Y11 E2	Y11 E3	Y12 E1	Y12 E2	Y12 E3	Y15 E1	Y15 E2	Y15 E3	Y17 E1	Y17 E2	Y17 E3	Y18 E1
Campaign	ANTEA	ANTEA	ANTEA	ANTEA	ANTEA	ANTEA	ANTEA	ANTEA	ANTEA	ANTEA	ANTEA	ANTEA	ANTEA	ANTEA	ANTEA	ANTEA	ANTEA	ANTEA	ANTEA	ANTEA	ANTEA	ANTEA	ANTEA	ANTEA	YERSIN	YERSIN	YERSIN	YERSIN	YERSIN	YERSIN	YERSIN	YERSIN	YERSIN	YERSIN	YERSIN	YERSIN	YERSIN	YERSIN	YERSIN	YERSIN	YERSIN	YERSIN	YERSIN	YERSIN	YERSIN	YERSIN	YERSIN	YERSIN	YERSIN
Stations	S6 B1	S6 B2	S6 B3	S7	S7	S7	S9	S9	S9	S10	S10	S10	S12	S12	S12	S16	S16	S16	S18	S18	S18	S23	S23	S23	Y2	Y2	Y2	Y4	Y4	Y4	Y6	Y6	Y6	Y8	Y8	Y8	Y11	Y11	Y11	Y12	Y12	Y12	Y15	Y15	Y15	Y17	Y17	Y17	Y18
Area	GASB	GASB	GASB	GASB	GASB	GASB	GASB	GASB	GASB	GASB	GASB	GASB	GASB	GASB	GASB	GASB	GASB	GASB	Sargasso Sea	Sargasso Sea	Sargasso Sea	GASB	GASB	GASB	GASB	GASB	GASB	GASB	GASB	GASB	GASB	GASB	GASB	GASB	GASB	GASB	GASB	GASB	GASB	GASB	GASB	GASB	GASB	GASB	GASB	Coastal	Coastal	Coastal	Coastal
Island	Open ocean	Open ocean	Open ocean	Open ocean	Open ocean	Open ocean	Open ocean	Open ocean	Open ocean	Open ocean	Open ocean	Open ocean	Open ocean	Open ocean	Open ocean	Open ocean	Open ocean	Open ocean	Open ocean	Open ocean	Open ocean	Open ocean	Open ocean	Open ocean	Open ocean	Open ocean	Open ocean	Open ocean	Open ocean	Open ocean	Open ocean	Open ocean	Open ocean	Open ocean	Open ocean	Open ocean	Open ocean	Open ocean	Open ocean	Open ocean	Open ocean	Open ocean	Open ocean	Open ocean	Open ocean	Martinique	Martinique	Martinique	Martinique
Latitude	10 72.5667 N	10 72.5667 N	10 72.5667 N	11.442500 N	11.442500 N	11.442500 N	12 76.9333 N	12 76.9333 N	12 76.9333 N	14 97.4000 N	14 97.4000 N	14 97.4000 N	15 95.4500N	15 95.4500N	15 95.4500N	19 67.2117 N	19 67.2117 N	19 67.2117 N	22 56.7300 N	22 56.7300 N	22 56.7300 N	16 12.2767N	16 12.2767N	16 12.2767N	9 34.2000 N	9 34.2000 N	9 34.2000 N	8 30.2433N	8 30.2433N	8 30.2433N	10 42.9867 N	10 42.9867 N	10 42.9867 N	11 21.8100N	11 21.8100N	11 21.8100N	12 12.7400 N	12 12.7400 N	12 12.7400 N	12 62.5650 N	12 62.5650 N	12 62.5650 N	14 55.4917 N	14 55.4917 N	14 55.4917 N	14 44.4633 N	14 44.4633 N	14 44.4633 N	14 49.6750 N
Longitude	51 76.7167 W	51 76.7167 W	51 76.7167 W	54.362667W	54.362667W	54.362667W	55 51.7333 W	55 51.7333 W	55 51.7333 W	59 12.0500 W	59 12.0500 W	59 12.0500 W	61 98.8333 W	61 98.8333 W	61 98.8333 W	58 68.4317 W	58 68.4317 W	58 68.4317 W	59 19.0267 W	59 19.0267 W	59 19.0267 W	61 95.5883 W	61 95.5883 W	61 95.5883 W	19 91.7667 W	19 91.7667 W	19 91.7667 W	21 57.7217 W	21 57.7217 W	21 57.7217 W	29 03.3617 W	29 03.3617 W	29 03.3617 W	35 99.9500 W	35 99.9500 W	35 99.9500 W	50 04.2467 W	50 04.2467 W	50 04.2467 W	53 06.2983 W	53 06.2983 W	53 06.2983 W	61 59.4250 W	61 59.4250 W	61 59.4250 W	61 03.9550 W	61 03.9550 W	61 03.9550 W	61 08.9883 W
nifH/16S	0.000435	0.00462	0.00233	0.00302	0.00468	0.00126	0.000296	0.00162	0.0123	0.00188	0.00135	0.00105	0.00107	0.00223	0.00269	0.000234	0.00199	0.0058	0.000121	0.000774	0.000937	0.00296	2.93e-05	0.00277	0.000388	0.000304	0.000217	0.00174	0.00028	0.000574	0.0316	0.0863	0.00274	0.0172	0.0632	0.0144	2.14e-05	0.0255	0.0189	0.000755	0.000595	0.000766	0.00309	0.000374	0.0176	0.000751	0.00036	0.000566	4.79e-05
nosZ/16S	6.97e-05	6.52e-05	8.38e-05	1.39e-05	4.41e-05	3.1e-06	8.96e-07	4.6e-05	3.76e-05	1.04e-05	6.25e-07	2.38e-06	1.07e-06	4.05e-07	3.25e-06	2.37e-06	1.86e-05	5.39e-05	4.18e-06	9.14e-06	5.74e-06	1.72e-05	5.55e-06	3.13e-05	8.69e-05	1.65e-05	5.12e-06	0.0011	0.000274	0.00124	1.12e-05	4.8e-05	0.00025	1.28e-05	4.57e-06	8.19e-06	1.91e-05	0.000432	3.61e-05	2.89e-05	8.69e-05	0.000126	1.15e-06	2.42e-05	1.26e-06	0.000123	2.56e-06	4.53e-05	4.53e-06
amoA bact/16S	1.99e-08	1.04e-08	2.01e-08	4.11e-09	1.12e-09	4.11e-10	3.51e-10	4.06e-09	5.21e-08	1.25e-09	5.67e-10	7.56e-10	1.25e-10	5.64e-10	1.54e-08	4.36e-10	4.54e-09	8.2e-10	1.43e-10	1.59e-09	3.65e-10	9.87e-10	4.43e-10	5.59e-09	8.03e-08	6.37e-08	1.91e-08	3.97e-07	1.91e-08	1.19e-07	1.73e-09	2.49e-08	2.82e-08	8.49e-09	4.88e-09	3.57e-09	9.15e-09	3.1e-08	1.54e-08	1.42e-07	9.29e-08	5.93e-08	1.62e-08	3.22e-07	4.47e-09	1.39e-07	1.03e-08	2.51e-07	4.02e-10
[truncated: 110 more columns]
