# Supplementary material for: Predominant heterotrophic diazotrophic bacteria are involved in Sargassum proliferation in the Great Atlantic Sargassum Belt
Source: ISME J. 2024 Jan 10;18(1):wrad026. doi: 10.1093/ismejo/wrad026 (PMC10833076; doi:10.1093/ismejo/wrad026)
Supplement: Supplementary_data_3_wrad026 [file supplementary_data_3_wrad026.xlsx]

## Sheet: Feuil1
Sargassum
Sample ID	SAVE-C G_S1_1	SAVE-C G_B_RT_S1_2	SAVE-C G_B_RT_S1_3	SAVE-C G_B_RT_S1_1S	SAVE-C G_B_RT_S1_2S	SAVE-C G_B_RT_S1_3S	SAVE-C G_B_RT_S2_1	SAVE-C G_B_RT_S2_2	SAVE-C G_B_RT_S2_3	SAVE-C G_B_RT_S2_1S	SAVE-C G_B_RT_S2_2S	SAVE-C G_B_RT_S2_3S	SAVE-C G_B_RT_S3_1	SAVE-C G_B_RT_S3_2	SAVE-C G_B_RT_S3_3	SAVE-C G_B_RT_S3_1S	SAVE-C G_B_RT_S3_2S	SAVE-C G_B_RT_S3_3S	SAVE-C G_L_RT_S1_1	SAVE-C G_L_RT_S1_2	SAVE-C G_L_RT_S1_3	SAVE-C G_L_RT_S1_1S	SAVE-C G_L_RT_S1_2S	SAVE-C G_L_RT_S1_3S	SAVE-C G_L_RT_S2_1	SAVE-C G_L_RT_S2_2	SAVE-C G_L_RT_S2_3	SAVE-C G_L_RT_S2_1S	SAVE-C G_L_RT_S2_2S	SAVE-C G_L_RT_S2_3S	SAVE-C G_L_RT_S3_1	SAVE-C G_L_RT_S3_2	SAVE-C G_L_RT_S3_3	SAVE-C G_L_RT_S3_1S	SAVE-C G_L_RT_S3_2S	SAVE-C G_L_RT_S3_3S	SAVE-C M_L_RT_S1_1	SAVE-C M_L_RT_S1_1S	SAVE-C M_L_RT_S1_2	SAVE-C M_L_RT_S1_3	SAVE-C M_L_RT_S2_1	SAVE-C M_L_RT_S2_1S	SAVE-C M_L_RT_S2_2	SAVE-C M_L_RT_S2_2S	SAVE-C M_L_RT_S2_3	SAVE-C M_L_RT_S2_3S	SAVE-C M_L_RT_S3_1	SAVE-C M_L_RT_S3_1S	SAVE-C M_L_RT_S3_2
Campaign	SAVE-C	SAVE-C	SAVE-C	SAVE-C	SAVE-C	SAVE-C	SAVE-C	SAVE-C	SAVE-C	SAVE-C	SAVE-C	SAVE-C	SAVE-C	SAVE-C	SAVE-C	SAVE-C	SAVE-C	SAVE-C	SAVE-C	SAVE-C	SAVE-C	SAVE-C	SAVE-C	SAVE-C	SAVE-C	SAVE-C	SAVE-C	SAVE-C	SAVE-C	SAVE-C	SAVE-C	SAVE-C	SAVE-C	SAVE-C	SAVE-C	SAVE-C	SAVE-C	SAVE-C	SAVE-C	SAVE-C	SAVE-C	SAVE-C	SAVE-C	SAVE-C	SAVE-C	SAVE-C	SAVE-C	SAVE-C	SAVE-C
Sample type	Sargassum	Sargassum	Sargassum	Sargassum	Sargassum	Sargassum	Sargassum	Sargassum	Sargassum	Sargassum	Sargassum	Sargassum	Sargassum	Sargassum	Sargassum	Sargassum	Sargassum	Sargassum	Sargassum	Sargassum	Sargassum	Sargassum	Sargassum	Sargassum	Sargassum	Sargassum	Sargassum	Sargassum	Sargassum	Sargassum	Sargassum	Sargassum	Sargassum	Sargassum	Sargassum	Sargassum	Sargassum	Sargassum	Sargassum	Sargassum	Sargassum	Sargassum	Sargassum	Sargassum	Sargassum	Sargassum	Sargassum	Sargassum	Sargassum
Sargassum type	Holopelagic	Holopelagic	Holopelagic	Holopelagic	Holopelagic	Holopelagic	Holopelagic	Holopelagic	Holopelagic	Holopelagic	Holopelagic	Holopelagic	Holopelagic	Holopelagic	Holopelagic	Holopelagic	Holopelagic	Holopelagic	Holopelagic	Holopelagic	Holopelagic	Holopelagic	Holopelagic	Holopelagic	Holopelagic	Holopelagic	Holopelagic	Holopelagic	Holopelagic	Holopelagic	Holopelagic	Holopelagic	Holopelagic	Holopelagic	Holopelagic	Holopelagic	Holopelagic	Holopelagic	Holopelagic	Holopelagic	Holopelagic	Holopelagic	Holopelagic	Holopelagic	Holopelagic	Holopelagic	Holopelagic	Holopelagic	Holopelagic
Part of the Sargassum	Whole Sargassum	Whole Sargassum	Whole Sargassum	Whole Sargassum	Whole Sargassum	Whole Sargassum	Whole Sargassum	Whole Sargassum	Whole Sargassum	Whole Sargassum	Whole Sargassum	Whole Sargassum	Whole Sargassum	Whole Sargassum	Whole Sargassum	Whole Sargassum	Whole Sargassum	Whole Sargassum	Whole Sargassum	Whole Sargassum	Whole Sargassum	Whole Sargassum	Whole Sargassum	Whole Sargassum	Whole Sargassum	Whole Sargassum	Whole Sargassum	Whole Sargassum	Whole Sargassum	Whole Sargassum	Whole Sargassum	Whole Sargassum	Whole Sargassum	Whole Sargassum	Whole Sargassum	Whole Sargassum	Whole Sargassum	Whole Sargassum	Whole Sargassum	Whole Sargassum	Whole Sargassum	Whole Sargassum	Whole Sargassum	Whole Sargassum	Whole Sargassum	Whole Sargassum	Whole Sargassum	Whole Sargassum	Whole Sargassum
Area	Coastal	Coastal	Coastal	Coastal	Coastal	Coastal	Coastal	Coastal	Coastal	Coastal	Coastal	Coastal	Coastal	Coastal	Coastal	Coastal	Coastal	Coastal	Coastal	Coastal	Coastal	Coastal	Coastal	Coastal	Coastal	Coastal	Coastal	Coastal	Coastal	Coastal	Coastal	Coastal	Coastal	Coastal	Coastal	Coastal	Coastal	Coastal	Coastal	Coastal	Coastal	Coastal	Coastal	Coastal	Coastal	Coastal	Coastal	Coastal	Coastal
Island	Guadeloupe	Guadeloupe	Guadeloupe	Guadeloupe	Guadeloupe	Guadeloupe	Guadeloupe	Guadeloupe	Guadeloupe	Guadeloupe	Guadeloupe	Guadeloupe	Guadeloupe	Guadeloupe	Guadeloupe	Guadeloupe	Guadeloupe	Guadeloupe	Guadeloupe	Guadeloupe	Guadeloupe	Guadeloupe	Guadeloupe	Guadeloupe	Guadeloupe	Guadeloupe	Guadeloupe	Guadeloupe	Guadeloupe	Guadeloupe	Guadeloupe	Guadeloupe	Guadeloupe	Guadeloupe	Guadeloupe	Guadeloupe	Martinique	Martinique	Martinique	Martinique	Martinique	Martinique	Martinique	Martinique	Martinique	Martinique	Martinique	Martinique	Martinique
Sonicated/Unsonicated	Unsonicated	Unsonicated	Unsonicated	Sonicated	Sonicated	Sonicated	Unsonicated	Unsonicated	Unsonicated	Sonicated	Sonicated	Sonicated	Unsonicated	Unsonicated	Unsonicated	Sonicated	Sonicated	Sonicated	Unsonicated	Unsonicated	Unsonicated	Sonicated	Sonicated	Sonicated	Unsonicated	Unsonicated	Unsonicated	Sonicated	Sonicated	Sonicated	Unsonicated	Unsonicated	Unsonicated	Sonicated	Sonicated	Sonicated	Unsonicated	Sonicated	Unsonicated	Unsonicated	Unsonicated	Sonicated	Unsonicated	Sonicated	Unsonicated	Sonicated	Unsonicated	Sonicated	Unsonicated
δ15N/14N	0.25687	-1.80621	-0.899355	-2.1743	-0.983274	-2.04979	-2.08605	-1.58841	-2.15916	-0.304531	-0.455227	-0.852366	-0.451345	-1.0539	-0.166566	-1.44441	-0.255374	-2.26746	-1.87816	-3.40378	-1.56666	-1.99086	-1.81542	-2.09211	-1.72081	-1.95583	-2.16128	-0.562092	-1.92053	-2.19886	-1.72982	-1.80529	-2.19418	-2.13763	-2.01443	-1.36494	-3.22347	-2.78963	-1.66047	-2.36486	-1.73787	-1.27412	-2.54315	-1.63585	-2.16995	-1.78609	-1.0647	-0.629031	-0.667427
Latitude	16 08.785 N	16 08.785 N	16 08.785 N	16 08.785 N	16 08.785 N	16 08.785 N	16 08.785 N	16 08.785 N	16 08.785 N	16 08.785 N	16 08.785 N	16 08.785 N	16 08.785 N	16 08.785 N	16 08.785 N	16 08.785 N	16 08.785 N	16 08.785 N	16 11.061 N	16 11.061 N	16 11.061 N	16 11.061 N	16 11.061 N	16 11.061 N	16 11.061 N	16 11.061 N	16 11.061 N	16 11.061 N	16 11.061 N	16 11.061 N	16 11.061 N	16 11.061 N	16 11.061 N	16 11.061 N	16 11.061 N	16 11.061 N	14 39.2833 N	14 39.2833 N	14 39.2833 N	14 39.2833 N	14 39.2833 N	14 39.2833 N	14 39.2833 N	14 39.2833 N	14 39.2833 N	14 39.2833 N	14 39.2833 N	14 39.2833 N	14 39.2833 N
Longitude	61 34.253 W	61 34.253 W	61 34.253 W	61 34.253 W	61 34.253 W	61 34.253 W	61 34.253 W	61 34.253 W	61 34.253 W	61 34.253 W	61 34.253 W	61 34.253 W	61 34.253 W	61 34.253 W	61 34.253 W	61 34.253 W	61 34.253 W	61 34.253 W	61 25.523 W	61 25.523 W	61 25.523 W	61 25.523 W	61 25.523 W	61 25.523 W	61 25.523 W	61 25.523 W	61 25.523 W	61 25.523 W	61 25.523 W	61 25.523 W	61 25.523 W	61 25.523 W	61 25.523 W	61 25.523 W	61 25.523 W	61 25.523 W	60 51.6833 W	60 51.6833 W	60 51.6833 W	60 51.6833 W	60 51.6833 W	60 51.6833 W	60 51.6833 W	60 51.6833 W	60 51.6833 W	60 51.6833 W	60 51.6833 W	60 51.6833 W	60 51.6833 W
POM
Sample ID	SAVE-C - G_B_O_1_POM_1	SAVE-C - G_B_O_1_POM_1D	SAVE-C - G_B_O_1_POM_2	SAVE-C - G_B_O_1_POM_2D	SAVE-C - G_B_O_1_POM_3	SAVE-C - G_B_O_1_POM_3D	SAVE-C - G_B_I_POM_1	SAVE-C - G_B_I_POM_1D	SAVE-C - G_B_I_POM_2	SAVE-C - G_B_I_POM_2D	SAVE-C - G_B_I_POM_3	SAVE-C - G_B_I_POM_3D	SAVE-C - G_L_I_RT_POM_1	SAVE-C - G_L_I_RT_POM_1D	SAVE-C - G_L_I_RT_POM_2	SAVE-C - G_L_I_RT_POM_2D	SAVE-C - G_L_I_RT_POM_3	SAVE-C - G_L_I_RT_POM_3D	SAVE-C - G_L_O_RT_POM_1	SAVE-C - G_L_O_RT_POM_1D	SAVE-C - G_L_O_RT_POM_2	SAVE-C - G_L_O_RT_POM_2D	SAVE-C - G_L_O_RT_POM_3	SAVE-C - G_L_O_RT_POM_3D	SAVE-C - M_L_O_RT_POM_1	SAVE-C - M_L_O_RT_POM_1D	SAVE-C - M_L_O_RT_POM_2	SAVE-C - M_L_O_RT_POM_2D	SAVE-C - M_L_O_RT_POM_3	SAVE-C - M_L_O_RT_POM_3D	SAVE-C - M_L_I_RT_POM_1	SAVE-C - M_L_I_RT_POM_1D	SAVE-C - M_L_I_RT_POM_2	SAVE-C - M_L_I_RT_POM_2D	SAVE-C - M_L_I_RT_POM_3	SAVE-C - M_L_I_RT_POM_3D	SAVE-C - M_B_I_RT_POM_1	SAVE-C - M_B_I_RT_POM_1D	SAVE-C - M_B_I_RT_POM_2	SAVE-C - M_B_I_RT_POM_2D	SAVE-C - M_B_I_RT_POM_3	SAVE-C - M_B_I_RT_POM_3D	SAVE-C - M_B_O_RT_POM_1	SAVE-C - M_B_O_RT_POM_1D	SAVE-C - M_B_O_RT_POM_2	SAVE-C - M_B_O_RT_POM_2D	SAVE-C - M_B_O_RT_POM_3	SAVE-C - M_B_O_RT_POM_3D	S18_MOP_3 Decarbo.
Campaign	SAVE-C	SAVE-C	SAVE-C	SAVE-C	SAVE-C	SAVE-C	SAVE-C	SAVE-C	SAVE-C	SAVE-C	SAVE-C	SAVE-C	SAVE-C	SAVE-C	SAVE-C	SAVE-C	SAVE-C	SAVE-C	SAVE-C	SAVE-C	SAVE-C	SAVE-C	SAVE-C	SAVE-C	SAVE-C	SAVE-C	SAVE-C	SAVE-C	SAVE-C	SAVE-C	SAVE-C	SAVE-C	SAVE-C	SAVE-C	SAVE-C	SAVE-C	SAVE-C	SAVE-C	SAVE-C	SAVE-C	SAVE-C	SAVE-C	SAVE-C	SAVE-C	SAVE-C	SAVE-C	SAVE-C	SAVE-C	ANTEA
Sample type	POM	POM	POM	POM	POM	POM	POM	POM	POM	POM	POM	POM	POM	POM	POM	POM	POM	POM	POM	POM	POM	POM	POM	POM	POM	POM	POM	POM	POM	POM	POM	POM	POM	POM	POM	POM	POM	POM	POM	POM	POM	POM	POM	POM	POM	POM	POM	POM	POM
Area	Coastal	Coastal	Coastal	Coastal	Coastal	Coastal	Coastal	Coastal	Coastal	Coastal	Coastal	Coastal	Coastal	Coastal	Coastal	Coastal	Coastal	Coastal	Coastal	Coastal	Coastal	Coastal	Coastal	Coastal	Coastal	Coastal	Coastal	Coastal	Coastal	Coastal	Coastal	Coastal	Coastal	Coastal	Coastal	Coastal	Coastal	Coastal	Coastal	Coastal	Coastal	Coastal	Coastal	Coastal	Coastal	Coastal	Coastal	Coastal	Sargasso Sea
Island	Guadeloupe	Guadeloupe	Guadeloupe	Guadeloupe	Guadeloupe	Guadeloupe	Guadeloupe	Guadeloupe	Guadeloupe	Guadeloupe	Guadeloupe	Guadeloupe	Guadeloupe	Guadeloupe	Guadeloupe	Guadeloupe	Guadeloupe	Guadeloupe	Guadeloupe	Guadeloupe	Guadeloupe	Guadeloupe	Guadeloupe	Guadeloupe	Martinique	Martinique	Martinique	Martinique	Martinique	Martinique	Martinique	Martinique	Martinique	Martinique	Martinique	Martinique	Martinique	Martinique	Martinique	Martinique	Martinique	Martinique	Martinique	Martinique	Martinique	Martinique	Martinique	Martinique	Open Ocean
δ15N/14N	1.68445	1.00943	2.72412	0.83277	3.13437	1.49667	2.79788	0.951626	3.32994	1.37958	2.23883	1.01156	3.11229	2.11869	1.55957	1.19756	1.09021	1.28969	1.92233	1.72293	1.12029	0.874939	1.56342	1.23728	3.50617	3.43782	4.23778	4.36392	4.15427	3.74086	4.73668	4.94681	5.78061	6.9183	3.27866	3.72351	5.30489	6.42151	4.26532	4.42258	3.8537	3.21254	4.33605	2.58441	3.32734	3.05187	3.99415	3.90439	3.83185
Latitude	16 08.898 N	16 08.898 N 61	16 08.898 N	16 08.898 N	16 08.898 N	16 08.898 N	16 08.785 N	16 08.785 N	16 08.785 N	16 08.785 N	16 08.785 N	16 08.785 N	16 11.061 N	16 11.061 N	16 11.061 N	16 11.061 N	16 11.061 N	16 11.061 N	16 09.651 N	16 09.651 N	16 09.651 N	16 09.651 N	16 09.651 N	16 09.651 N	14 39.2802 N	14 39.2802 N	14 39.2802 N	14 39.2802 N	14 39.2802 N	14 39.2802 N	14 39.2833 N	14 39.2833 N	14 39.2833 N	14 39.2833 N	14 39.2833 N	14 39.2833 N	14 41.0455 N	14 41.0455 N	14 41.0455 N	14 41.0455 N	14 41.0455 N	14 41.0455 N	14 49.975 N	14 49.975 N	14 49.975 N	14 49.975 N	14 49.975 N	14 49.975 N	22°34.038 N
Longitude	61 34.135 W	61 34.135 W	61 34.135 W	61 34.135 W	61 34.135 W	61 34.135 W	61 34.253 W	61 34.253 W	61 34.253 W	61 34.253 W	61 34.253 W	61 34.253 W	61 25.523 W	61 25.523 W	61 25.523 W	61 25.523 W	61 25.523 W	61 25.523 W	61 25.581 W	61 25.581 W	61 25.581 W	61 25.581 W	61 25.581 W	61 25.581 W	60 51.7966 W	60 51.7966 W	60 51.7966 W	60 51.7966 W	60 51.7966 W	60 51.7966 W	60 51.6833 W	60 51.6833 W	60 51.6833 W	60 51.6833 W	60 51.6833 W	60 51.6833 W	60 55.2253 W	60 55.2253 W	60 55.2253 W	60 55.2253 W	60 55.2253 W	60 55.2253 W	60 55.201 W	60 55.201 W	60 55.201 W	60 55.201 W	60 55.201 W	60 55.201 W	59°11.416 W
[truncated: 213 more columns]
